# Supplementary material for: FOXO3 targets are reprogrammed as Huntington's disease neural cells and striatal neurons face senescence with p16INK4a increase
Source: Aging Cell. 2020 Nov 6;19(11):e13226. doi: 10.1111/acel.13226 (PMC7681055; doi:10.1111/acel.13226)
Supplement: Supplementary file 11 [file ACEL-19-e13226-s011.xlsx]

## Sheet: F3T-IN data
	FOXO3 gene regulation (direct targets)				RNA-Seq data: log2FC (LFC) and False Discovery Rate (FRD) values								RNA-Seq. Effect: FDR < 5%				ChIP-seq data: peak scores for regions around the TSS (P < 0.05)																				Comparison with other lists of FOXO3 targets				Gene deregulation in HD (19Q/72Q) NSCs (Ring et al. Stem Cell Report 2015)		Gene lists of interest
Gene symbol	C116	HD	C116 with Ryk silencing	HD with Ryk silencing	C116, LFC	C116, FDR	HD, LFC	HD, FDR	C116 with Ryk silencing LFC	C116 with Ryk silencing FDR	HD with Ryk silencing LFC	HD with Ryk silencing FDR	C116	HD	C116 with Ryk silencing	HD with Ryk silencing	C116 [-5kb.2kb]	C116 Outside [-/+5kb]	C116 [-/+5kb]	C116 [-/+10kb]	C116 [-/+20kb]	HD [-5kb.2kb]	HD Outside [-/+5kb]	HD [-/+5kb]	HD [-/+10kb]	HD [-/+20kb]	C116 with Ryk silencing [-5kb.2kb]	C116 with Ryk silencing Outside -/+5kb	C116 with Ryk silencing [-/+5kb]	C116 with Ryk silencing [-/+10kb]	C116 with Ryk silencing [-/+20kb]	HD with Ryk silencing [-5kb.2kb]	HD with Ryk silencing outside -/+5kb	HD with Ryk silencing [-/+5kb]	HD with Ryk silencing [-/+10kb]	HD with Ryk silencing [-/+20kb]	Renault et al. Cell Stem Cell 2009 (Mouse NSCs. FOXO3 dependent genes)	Paik et al. Cell Stem Cell 2009 (Mouse NSCs. FOXO3 dependent genes)	Meta-analysis by Webb et al. Aging Cell 2016 (Mouse FOXO1 or FOXO3 targets in at least one of 4 cell types considered)	Eijkelenboom et al. Cell report 2013 (Human colon carcinoma cells. FOXO3 targets)	LFC	Statistically significant effect	Effect of RNAi on neuronal dysfunction in 128Q nematodes (Lejeune et al. BMC Genomics 2012)	Effect of siRNAi on survival of HEK293T cells expressing N-terminal HTT (Miller et al. PLoS Genetics 2012)	CHDI Target Validation score > 3	Druggable gene (Human DGIDB)	Gene description
STX11	ne	ne	down	ne	-4.11739	0.291048	2.40535	1	-2.74461	0.0129616	0.0472409	1	ne	ne	down	ne	0	21	0	18	21	29	39	29	29	39	17	17	21	21	21	29	39	29	29	39	FALSE	FALSE	TRUE	FALSE	0.983443	ne	NE	NE	FALSE	FALSE	syntaxin 11 [Source:HGNC Symbol;Acc:HGNC:11429]
CXCL2	ne	ne	down	ne	-3.50284	0.697241	-1.21096	0.995282	-4.91664	0.00187496	-3.01758	0.0971316	ne	ne	down	ne	0	0	0	0	0	29	39	29	30	39	0	17	0	0	17	29	39	29	29	39	FALSE	FALSE	FALSE	FALSE	1.16275	ne	NE	NE	FALSE	FALSE	chemokine (C-X-C motif) ligand 2 [Source:HGNC Symbol;Acc:HGNC:4603]
SLA	ne	ne	down	ne	-3.01762	0.252833	-1.22854	0.990669	-1.2946	0.0363386	-1.84051	0.977303	ne	ne	down	ne	17	22	17	17	22	59	49	59	59	59	31	27	31	31	31	59	46	59	59	59	FALSE	FALSE	TRUE	FALSE	-0.640265	ne	NE	NE	FALSE	FALSE	Src-like-adaptor [Source:HGNC Symbol;Acc:HGNC:10902]
ADAMTS9-AS1	down	ne	ne	ne	-2.84787	0.00290977	0.177964	1	-0.504279	0.927064	-0.919636	0.76298	down	ne	ne	ne	0	22	0	22	22	29	39	29	29	39	0	25	0	22	25	26	39	26	29	39	FALSE	FALSE	FALSE	FALSE	NA	NA	NE	NE	FALSE	FALSE	ADAMTS9 antisense RNA 1 [Source:HGNC Symbol;Acc:HGNC:40625]
ANKRD1	down	down	down	down	-2.61885	2.73e-15	-1.69495	8.9e-06	-2.24191	2.74e-62	-2.21749	4.77e-07	down	down	down	down	0	13	0	0	13	19	39	29	39	39	25	21	25	25	25	18	39	18	39	39	FALSE	FALSE	FALSE	TRUE	0.3786471	ne	NE	NE	FALSE	FALSE	ankyrin repeat domain 1 (cardiac muscle) [Source:HGNC Symbol;Acc:HGNC:15819]
ACTRT3	NE	ne	down	ne	-2.55703	0.0369527	-0.38106	1	-2.19582	0.0162064	-1.90756	0.300086	down	ne	down	ne	0	0	0	0	0	39	0	39	39	39	14	0	14	14	14	32	0	32	32	32	FALSE	FALSE	FALSE	FALSE	NA	NA	NE	NE	FALSE	FALSE	actin-related protein T3 [Source:HGNC Symbol;Acc:HGNC:24022]
B3GALT2	down	ne	down	down	-2.50685	8.18e-07	-1.04121	0.571868	-2.5027	3.36e-32	-2.36261	8.66e-07	down	ne	down	down	0	18	23	23	23	39	39	39	39	39	0	13	0	0	13	39	39	39	39	39	FALSE	FALSE	TRUE	FALSE	1.1417368	up	NE	NE	FALSE	FALSE	Beta-1.3-galactosyltransferase 2 [Source:HGNC Symbol;Acc:HGNC:917]
LRRTM1	down	ne	ne	ne	-2.49618	0.0202308	-1.0604	0.322908	-0.8944	0.38118	-1.18985	0.10985	down	ne	ne	ne	0	18	0	16	18	39	49	39	39	49	0	15	0	15	15	39	48	39	39	48	FALSE	FALSE	TRUE	FALSE	-0.9856416	down	NE	NE	FALSE	FALSE	leucine rich repeat transmembrane neuronal 1 [Source:HGNC Symbol;Acc:HGNC:19408]
VTCN1	ne	ne	down	down	-2.47313	0.0545904	-0.879768	0.706045	-1.6458	0.0460515	-1.77736	0.00315269	ne	ne	down	down	0	24	0	0	24	49	29	49	49	49	26	23	26	26	26	49	38	49	49	49	FALSE	FALSE	FALSE	FALSE	0.835865	ne	NE	NE	FALSE	FALSE	V-set domain containing T cell activation inhibitor 1 [Source:HGNC Symbol;Acc:HGNC:28873]
CHAC1	down	down	NE	down	-2.42907	2.66e-18	-3.15391	1.33e-27	-1.45596	9.26e-11	-1.99145	1.71e-13	down	down	down	down	0	23	18	23	23	29	40	29	39	40	0	0	0	0	0	48	40	48	48	48	FALSE	FALSE	FALSE	FALSE	0.6078436	up	NE	NE	FALSE	FALSE	ChaC glutathione-specific gamma-glutamylcyclotransferase 1 [Source:HGNC Symbol;Acc:HGNC:28680]
IL1A	down	ne	down	ne	-2.39987	0.00859874	-1.67603	0.586285	-1.77456	0.000102978	-0.375953	1	down	ne	down	ne	18	13	18	18	18	49	49	49	49	49	0	33	31	31	33	46	49	46	49	49	FALSE	FALSE	FALSE	FALSE	-0.3190151	ne	NE	NE	FALSE	FALSE	interleukin 1 alpha [Source:HGNC Symbol;Acc:HGNC:5991]
FAM66B	ne	down	ne	ne	-2.36709	0.756678	-2.94215	0.04286	-0.670521	1	-0.349479	1	ne	down	ne	ne	0	0	0	0	0	15	0	15	15	15	0	0	0	0	0	0	0	0	0	0	FALSE	FALSE	FALSE	FALSE	-0.762658	ne	NE	NE	FALSE	FALSE	family with sequence similarity 66 member B [Source:HGNC Symbol;Acc:HGNC:28890]
MICALCL	ne	ne	down	ne	-2.3581	1	-0.712202	1	-2.27831	0.0419612	-0.699052	1	ne	ne	down	ne	22	0	22	22	22	39	49	39	39	49	0	30	0	0	30	39	39	39	39	39	FALSE	FALSE	FALSE	TRUE	-0.270565	ne	NE	NE	FALSE	FALSE	MICAL C-terminal like [Source:HGNC Symbol;Acc:HGNC:25933]
LINC00961	ne	ne	ne	down	-2.27958	0.125902	-0.9996	0.839195	-1.02941	0.0983758	-2.27971	0.0462214	ne	ne	ne	down	0	0	0	0	0	0	29	0	19	29	0	35	0	0	35	0	29	0	29	29	FALSE	FALSE	FALSE	FALSE	NA	NA	NE	NE	FALSE	FALSE	long intergenic non-protein coding RNA 961 [Source:HGNC Symbol;Acc:HGNC:27244]
KIAA1211L	ne	ne	ne	down	-2.19331	0.628526	-0.683206	1	0.545587	1	-1.83289	0.0451313	ne	ne	ne	down	19	22	19	22	22	39	49	39	39	49	20	0	20	20	20	39	59	39	39	59	FALSE	FALSE	FALSE	FALSE	NA	NA	NE	NE	FALSE	FALSE	KIAA1211-like [Source:HGNC Symbol;Acc:HGNC:33454]
LINC00310	NE	ne	ne	ne	-2.15909	0.00567729	-0.597387	0.738754	-0.716898	0.32633	-0.442756	0.907508	down	ne	ne	ne	0	0	0	0	0	30	39	30	30	39	23	16	23	23	23	39	39	39	39	39	FALSE	FALSE	FALSE	FALSE	NA	NA	NE	NE	FALSE	FALSE	long intergenic non-protein coding RNA 310 [Source:HGNC Symbol;Acc:HGNC:16414]
ZMYND10	down	ne	ne	ne	-2.12761	0.0194404	0.451992	1	0.159389	1	0.324723	1	down	ne	ne	ne	0	0	17	17	17	29	0	29	29	29	17	0	17	17	17	0	0	29	29	29	FALSE	FALSE	TRUE	FALSE	-0.6943547	ne	NE	NE	FALSE	FALSE	zinc finger. MYND-type containing 10 [Source:HGNC Symbol;Acc:HGNC:19412]
BDNF	down	ne	down	ne	-2.11917	8.32e-09	-0.842559	0.477805	-2.57049	7.62e-18	-0.967625	0.209627	down	ne	down	ne	34	18	34	34	34	49	49	49	49	49	31	28	31	31	31	49	49	49	49	49	FALSE	FALSE	TRUE	FALSE	-1.4699109	down	NE	NE	TRUE	FALSE	brain-derived neurotrophic factor [Source:HGNC Symbol;Acc:HGNC:1033]
SSUH2	down	ne	ne	ne	-2.05738	0.0456911	0.0353054	1	-0.416664	0.997524	-0.337171	1	down	ne	ne	ne	17	17	24	24	24	39	49	39	39	49	31	41	31	31	41	39	49	39	39	49	FALSE	FALSE	FALSE	FALSE	NA	NA	NE	NE	FALSE	FALSE	ssu-2 homolog (C. elegans) [Source:HGNC Symbol;Acc:HGNC:24809]
EDN1	down	ne	down	ne	-1.99993	0.00105326	-0.493095	1	-2.98715	3.27e-55	-1.99047	0.0544846	down	ne	down	ne	0	38	22	22	38	39	49	39	39	49	26	29	26	26	29	39	48	39	39	48	FALSE	FALSE	FALSE	TRUE	1.0904256	up	NE	NE	FALSE	FALSE	endothelin 1 [Source:HGNC Symbol;Acc:HGNC:3176]
RAB33A	down	ne	ne	down	-1.98452	0.00292437	-1.05004	0.102096	-0.454681	0.617742	-1.75713	0.000280088	down	ne	ne	down	0	18	0	13	18	39	29	39	39	39	0	26	0	26	26	39	29	49	49	49	TRUE	FALSE	FALSE	FALSE	-0.1980039	ne	NE	NE	FALSE	FALSE	RAB33A. member RAS oncogene family [Source:HGNC Symbol;Acc:HGNC:9773]
S1PR5	down	ne	ne	ne	-1.97592	0.0339759	-0.0200984	1	-0.480702	0.670489	0.219887	1	down	ne	ne	ne	18	0	18	18	18	0	25	0	25	25	17	0	26	26	26	24	19	24	24	24	FALSE	FALSE	FALSE	FALSE	-1.6476784	down	NE	NE	FALSE	FALSE	sphingosine-1-phosphate receptor 5 [Source:HGNC Symbol;Acc:HGNC:14299]
KLHDC7A	NE	down	down	down	-1.94987	0.000292275	-1.89739	0.000865978	-1.54965	4.81e-07	-3.08095	7.34e-09	down	down	down	down	0	0	0	0	0	39	39	39	39	39	0	35	0	17	35	38	38	39	39	39	FALSE	FALSE	TRUE	FALSE	-0.705926	ne	NE	NE	FALSE	FALSE	kelch domain containing 7A [Source:HGNC Symbol;Acc:HGNC:26791]
PAQR9	ne	ne	ne	down	-1.91237	0.292404	-1.45824	0.163909	-1.245	0.109915	-1.69821	0.00461297	ne	ne	ne	down	0	13	23	23	23	0	49	19	49	49	0	21	0	21	21	29	49	29	49	49	FALSE	FALSE	FALSE	FALSE	0.519458	up	NE	NE	FALSE	FALSE	progestin and adipoQ receptor family member IX [Source:HGNC Symbol;Acc:HGNC:30131]
CASS4	down	ne	down	down	-1.8987	0.0384184	-1.56726	0.106617	-2.21159	5.87e-13	-1.64013	0.0215735	down	ne	down	down	0	23	0	23	23	39	29	39	39	39	0	23	0	23	23	39	29	39	39	39	FALSE	FALSE	TRUE	FALSE	0.3545837	ne	NE	NE	FALSE	FALSE	Cas scaffolding protein family member 4 [Source:HGNC Symbol;Acc:HGNC:15878]
RNF152	down	down	down	down	-1.87952	0.0107856	-1.16974	0.0320303	-1.85846	9.15e-09	-1.46424	3.68e-05	down	down	down	down	0	13	0	0	13	29	49	29	49	49	25	0	25	25	25	29	49	29	49	49	FALSE	FALSE	FALSE	FALSE	0.228955	ne	NE	NE	FALSE	FALSE	ring finger protein 152 [Source:HGNC Symbol;Acc:HGNC:26811]
HS3ST1	down	down	down	down	-1.82661	1.38e-09	-2.37301	4.37e-11	-1.70013	2.22e-10	-3.22728	2.36e-21	down	down	down	down	18	0	18	18	18	20	39	20	39	39	0	26	0	21	26	16	46	16	46	46	FALSE	FALSE	FALSE	FALSE	-1.0508645	down	NE	NE	FALSE	FALSE	heparan sulfate-glucosamine 3-sulfotransferase 1 [Source:HGNC Symbol;Acc:HGNC:5194]
KCNJ8	down	down	down	down	-1.79827	3.55e-08	-1.17185	3.73e-06	-0.777938	0.0126126	-1.30593	9.89e-10	down	down	down	down	21	18	21	21	21	39	40	39	39	40	23	17	23	23	23	49	36	49	49	49	FALSE	FALSE	FALSE	FALSE	0.691917	ne	NE	NE	FALSE	FALSE	potassium channel, inwardly rectifying subfamily J, member 8 [Source:HGNC Symbol;Acc:HGNC:6269]
TRIM47	down	ne	ne	ne	-1.79473	0.0279516	-1.11142	0.912794	0.0478666	1	-1.10037	1	down	ne	ne	ne	13	17	13	17	17	19	19	39	39	39	21	0	21	21	21	19	39	29	39	39	FALSE	FALSE	FALSE	FALSE	-0.5119597	down	NE	NE	FALSE	TRUE	tripartite motif containing 47 [Source:HGNC Symbol;Acc:HGNC:19020]
LOC101929239	ne	ne	ne	down	-1.77053	0.0967788	-1.08761	0.120673	-1.39344	0.316194	-1.90091	0.00153719	ne	ne	ne	down	0	22	0	22	22	29	39	29	39	39	0	0	0	0	0	18	29	18	29	29	FALSE	FALSE	FALSE	FALSE	NA	NA	NE	NE	FALSE	FALSE	NA
LOC100652768	NE	ne	ne	ne	-1.75756	0.00953659	-1.33623	0.161332	-0.907608	0.0515855	0.193868	1	down	ne	ne	ne	0	0	0	0	0	39	0	39	39	39	0	0	0	0	0	49	0	49	49	49	FALSE	FALSE	FALSE	FALSE	NA	NA	NE	NE	FALSE	FALSE	NA
CHST4	down	ne	ne	ne	-1.71991	0.0296106	-1.62637	0.145876	-0.550646	0.251429	-0.711675	0.934191	down	ne	ne	ne	0	23	0	13	23	38	49	38	49	49	17	33	21	33	33	39	49	39	49	49	FALSE	FALSE	FALSE	FALSE	-1.5936419	ne	NE	NE	FALSE	FALSE	carbohydrate (N-acetylglucosamine 6-O) sulfotransferase 4 [Source:HGNC Symbol;Acc:HGNC:1972]
PDCD1LG2	ne	ne	down	ne	-1.68443	0.996077	-2.04286	0.477805	-2.3203	0.0110047	-3.6697	0.390303	ne	ne	down	ne	13	18	13	13	18	29	49	29	49	49	23	27	23	27	27	29	48	29	48	48	FALSE	FALSE	FALSE	FALSE	0.32698	ne	NE	NE	FALSE	FALSE	programmed cell death 1 ligand 2 [Source:HGNC Symbol;Acc:HGNC:18731]
APLN	down	down	down	down	-1.67873	4.73e-13	-1.58086	1.06e-09	-1.57123	2.72e-25	-2.09283	2.44e-36	down	down	down	down	0	24	0	24	24	15	49	39	39	49	0	24	31	31	31	19	59	39	39	59	FALSE	FALSE	FALSE	FALSE	0.476827	ne	NE	NE	FALSE	FALSE	apelin [Source:HGNC Symbol;Acc:HGNC:16665]
AKAP5	down	down	down	ne	-1.65998	0.0294892	-1.23099	0.0149111	-2.16382	9.15e-15	-0.769032	0.0682491	down	down	down	ne	0	18	0	18	18	39	39	39	39	39	25	31	25	25	31	39	39	39	39	39	FALSE	FALSE	FALSE	FALSE	0.107545	ne	NE	NE	FALSE	FALSE	A-kinase anchoring protein 5 [Source:HGNC Symbol;Acc:HGNC:375]
P2RY6	down	down	down	down	-1.64041	0.0117129	-1.94144	1.62e-06	-1.16554	0.0116932	-2.10064	6.9e-05	down	down	down	down	23	23	23	23	23	39	39	39	39	39	15	26	16	16	26	48	39	48	48	48	FALSE	FALSE	TRUE	FALSE	-2.4659612	ne	NE	NE	FALSE	FALSE	pyrimidinergic receptor P2Y. G-protein coupled. 6 [Source:HGNC Symbol;Acc:HGNC:8543]
CCL2	down	down	down	down	-1.62932	2.36e-06	-1.4243	1.16e-07	-0.951397	0.00113452	-1.40168	6.68e-13	down	down	down	down	25	22	25	25	25	39	39	39	39	39	17	0	17	17	17	49	39	49	49	49	FALSE	FALSE	TRUE	FALSE	-0.1677702	ne	NE	NE	FALSE	FALSE	chemokine (C-C motif) ligand 2 [Source:HGNC Symbol;Acc:HGNC:10618]
LOC101927746	down	ne	down	ne	-1.62795	0.00326295	-0.933272	0.253983	-1.22917	0.0161532	-0.916637	0.111646	down	ne	down	ne	0	30	0	30	30	0	25	40	40	40	23	14	23	23	23	19	19	39	39	39	FALSE	FALSE	FALSE	FALSE	NA	NA	NE	NE	FALSE	FALSE	NA
KCTD4	ne	ne	NE	ne	-1.62556	1	1.65694	1	-4.23155	0.0439955	2.33926	1	ne	ne	down	ne	18	26	18	18	26	0	39	39	39	39	0	0	0	0	0	0	36	39	39	39	FALSE	FALSE	FALSE	TRUE	0.994407	ne	NE	NE	FALSE	FALSE	potassium channel tetramerization domain containing 4 [Source:HGNC Symbol;Acc:HGNC:23227]
C15orf54	ne	ne	down	ne	-1.61438	1	-1.98614	0.763159	-2.24452	0.0176414	-2.79304	1	ne	ne	down	ne	0	0	0	0	0	39	39	39	39	39	0	21	0	0	21	39	38	39	39	39	FALSE	FALSE	FALSE	FALSE	0.578869	ne	NE	NE	FALSE	FALSE	chromosome 15 open reading frame 54 [Source:HGNC Symbol;Acc:HGNC:33797]
RAB20	down	ne	down	ne	-1.60825	0.00175395	-0.65069	0.673354	-0.824056	0.0120386	-1.22229	0.0702277	down	ne	down	ne	0	22	0	22	22	39	39	39	39	39	0	27	0	27	27	28	39	29	39	39	FALSE	FALSE	FALSE	TRUE	-0.1372541	ne	NE	S	TRUE	FALSE	RAB20. member RAS oncogene family [Source:HGNC Symbol;Acc:HGNC:18260]
FAM110C	down	down	down	down	-1.60017	0.0311451	-1.32755	0.00426322	-1.5515	9.13e-05	-1.64634	2.11e-05	down	down	down	down	0	25	0	20	25	0	49	19	49	49	21	21	21	21	21	29	49	29	49	49	FALSE	FALSE	FALSE	FALSE	1.0359098	ne	NE	NE	FALSE	FALSE	family with sequence similarity 110 member C [Source:HGNC Symbol;Acc:HGNC:33340]
TMEM100	down	ne	ne	ne	-1.56786	0.01423	-1.47561	0.316316	-0.696489	0.264479	-0.171954	1	down	ne	ne	ne	17	23	17	22	23	39	39	39	39	39	0	26	27	27	27	39	36	39	39	39	FALSE	FALSE	FALSE	FALSE	0.1875339	ne	NE	NE	FALSE	FALSE	transmembrane protein 100 [Source:HGNC Symbol;Acc:HGNC:25607]
DUSP8	ne	ne	NE	ne	-1.56657	0.28413	-0.257814	1	-1.11371	0.00514751	-1.0982	0.69646	ne	ne	down	ne	0	0	0	0	0	0	0	0	0	0	0	0	0	0	0	0	0	0	0	0	FALSE	FALSE	FALSE	TRUE	1.67189	up	E	NE	TRUE	FALSE	dual specificity phosphatase 8 [Source:HGNC Symbol;Acc:HGNC:3074]
FAM41C	NE	ne	ne	ne	-1.51003	0.0162626	0.0410645	1	-0.43007	0.771495	-0.813476	0.274714	down	ne	ne	ne	0	0	0	0	0	0	38	0	0	38	0	0	0	0	0	29	39	29	29	39	FALSE	FALSE	FALSE	FALSE	-1.00321	ne	NE	NE	FALSE	FALSE	family with sequence similarity 41 member C [Source:HGNC Symbol;Acc:HGNC:27635]
ZFP57	ne	ne	NE	ne	-1.50212	0.278672	-0.365174	1	-1.56293	0.00364309	-3.12861	0.0633584	ne	ne	down	ne	0	0	0	0	0	0	0	0	0	0	0	0	0	0	0	0	0	0	0	0	FALSE	FALSE	FALSE	FALSE	1.82956	up	NE	NE	FALSE	FALSE	ZFP57 zinc finger protein [Source:HGNC Symbol;Acc:HGNC:18791]
RBM12B-AS1	ne	down	down	ne	-1.48872	0.311504	-1.62398	0.00221347	-1.20449	0.0334669	-0.460518	0.87922	ne	down	down	ne	0	0	0	0	0	30	49	30	30	49	25	0	25	25	25	49	49	49	49	49	FALSE	FALSE	FALSE	FALSE	NA	NA	NE	NE	FALSE	FALSE	RBM12B antisense RNA 1 [Source:HGNC Symbol;Acc:HGNC:28818]
RGS4	down	ne	down	ne	-1.48667	1.41e-05	-1.17387	0.217451	-1.30435	7.84e-08	-0.785078	0.597546	down	ne	down	ne	18	22	18	22	22	39	39	39	39	39	27	42	27	27	42	39	38	39	39	39	FALSE	FALSE	FALSE	FALSE	-2.1726119	down	NE	NE	FALSE	FALSE	regulator of G-protein signaling 4 [Source:HGNC Symbol;Acc:HGNC:10000]
DUSP2	ne	ne	down	ne	-1.45878	0.775264	-1.23844	0.692006	-2.48467	0.00221342	-1.73727	0.407888	ne	ne	down	ne	18	0	18	18	18	29	39	29	39	39	0	27	31	31	31	39	38	39	39	39	FALSE	FALSE	TRUE	FALSE	0.576776	ne	NE	NE	FALSE	FALSE	dual specificity phosphatase 2 [Source:HGNC Symbol;Acc:HGNC:3068]
RHOH	ne	ne	down	down	-1.44133	0.886056	-1.41532	0.0985992	-2.32624	0.0295089	-2.65275	0.000300628	ne	ne	down	down	17	24	17	17	24	47	39	47	47	47	25	24	25	25	25	39	46	49	49	49	FALSE	FALSE	TRUE	FALSE	0.0667155	ne	NE	E	FALSE	FALSE	ras homolog family member H [Source:HGNC Symbol;Acc:HGNC:686]
GBP3	down	ne	down	ne	-1.43596	0.00222716	-1.04301	0.288322	-0.487999	0.0339667	-0.238279	1	down	ne	down	ne	0	30	0	0	30	29	29	29	29	29	0	17	0	0	17	28	29	28	28	29	FALSE	FALSE	FALSE	FALSE	-0.277675	ne	NE	NE	FALSE	FALSE	guanylate binding protein 3 [Source:HGNC Symbol;Acc:HGNC:4184]
RGCC	down	ne	down	down	-1.40649	0.00823264	-0.589402	0.565122	-0.720772	0.0491652	-1.49721	4.74e-08	down	ne	down	down	22	17	22	22	22	19	39	29	29	39	36	25	36	36	36	29	39	29	29	39	FALSE	FALSE	FALSE	TRUE	NA	NA	NE	NE	FALSE	FALSE	regulator of cell cycle [Source:HGNC Symbol;Acc:HGNC:20369]
FIBIN	ne	ne	down	ne	-1.40343	0.0731167	-1.612	0.337698	-1.0673	0.0407119	-0.829503	1	ne	ne	down	ne	0	30	0	22	30	40	48	40	40	48	21	23	21	23	23	39	49	39	39	49	FALSE	FALSE	FALSE	FALSE	0.0599924	ne	NE	NE	FALSE	FALSE	fin bud initiation factor homolog (zebrafish) [Source:HGNC Symbol;Acc:HGNC:33747]
C1orf220	ne	ne	down	ne	-1.39406	0.291048	-0.462433	0.973138	-2.04238	0.00145692	-0.989983	0.254051	ne	ne	down	ne	21	24	21	21	24	29	29	29	29	29	0	24	26	26	26	29	30	29	29	30	FALSE	FALSE	FALSE	FALSE	-0.326213	ne	NE	NE	FALSE	FALSE	chromosome 1 open reading frame 220 [Source:HGNC Symbol;Acc:HGNC:33805]
TRMT12	down	ne	down	down	-1.38736	3.05e-06	-0.497908	0.255872	-0.602808	0.0044784	-0.864164	1.76e-05	down	ne	down	down	23	26	23	26	26	39	39	39	39	39	26	17	26	26	26	39	39	39	39	39	FALSE	FALSE	TRUE	FALSE	-0.0642923	ne	NE	NE	FALSE	FALSE	tRNA methyltransferase 12 homolog (S. cerevisiae) [Source:HGNC Symbol;Acc:HGNC:26091]
FOSL1	NE	NE	down	down	-1.38619	2.68e-07	-0.948247	0.000435016	-1.06106	1.74e-06	-1.20029	9.84e-05	down	down	down	down	0	0	0	0	0	0	0	0	0	0	0	0	18	18	18	19	0	19	19	19	FALSE	FALSE	FALSE	FALSE	0.0377207	ne	NE	NE	FALSE	FALSE	FOS-like antigen 1 [Source:HGNC Symbol;Acc:HGNC:13718]
TNFRSF12A	NE	ne	NE	ne	-1.38276	8.1e-07	-0.548599	0.494746	-0.528371	0.0264781	-0.657262	0.178817	down	ne	down	ne	0	0	0	0	0	29	0	29	29	29	0	0	0	0	0	0	0	0	0	0	FALSE	FALSE	TRUE	FALSE	1.12527	up	NE	NE	FALSE	FALSE	tumor necrosis factor receptor superfamily member 12A [Source:HGNC Symbol;Acc:HGNC:18152]
NXT1	down	ne	ne	down	-1.38092	0.000175864	-0.334897	0.649325	-0.0434516	1	-0.742364	4.77e-05	down	ne	ne	down	0	25	0	21	25	29	29	29	29	29	0	41	23	41	41	29	29	29	29	29	FALSE	FALSE	TRUE	FALSE	0.0465921	ne	NE	NE	FALSE	FALSE	nuclear transport factor 2-like export factor 1 [Source:HGNC Symbol;Acc:HGNC:15913]
C3orf33	NE	down	down	down	-1.37737	2.55e-05	-1.02122	0.00426322	-1.02024	0.000695929	-1.32934	2.21e-07	down	down	down	down	0	0	0	0	0	29	30	29	30	30	0	17	0	17	17	29	29	29	29	29	FALSE	FALSE	FALSE	FALSE	-0.0630465	ne	NE	NE	FALSE	FALSE	chromosome 3 open reading frame 33 [Source:HGNC Symbol;Acc:HGNC:26434]
KCNJ16	ne	down	down	down	-1.35288	0.137173	-1.59437	1.55e-08	-1.45339	0.0152999	-1.78094	6.47e-07	ne	down	down	down	23	26	23	26	26	39	40	49	49	49	26	29	26	26	29	38	48	49	49	49	FALSE	FALSE	FALSE	TRUE	-1.39786	down	NE	NE	FALSE	FALSE	potassium channel, inwardly rectifying subfamily J, member 16 [Source:HGNC Symbol;Acc:HGNC:6262]
GPR3	down	down	ne	down	-1.34661	1.65e-05	-0.940163	0.000242548	-0.263576	0.692793	-1.09875	6.04e-06	down	down	ne	down	43	0	43	43	43	39	39	39	39	39	0	0	0	0	0	39	39	39	39	39	FALSE	FALSE	FALSE	FALSE	0.186884	ne	NE	NE	FALSE	FALSE	G protein-coupled receptor 3 [Source:HGNC Symbol;Acc:HGNC:4484]
PLLP	ne	ne	ne	down	-1.34565	0.0510254	-0.578752	0.425905	-0.417875	0.414533	-1.01275	0.000218741	ne	ne	ne	down	0	18	18	18	18	39	39	39	39	39	21	17	21	21	21	39	39	39	39	39	FALSE	FALSE	FALSE	FALSE	-0.212139	ne	NE	NE	FALSE	FALSE	plasmolipin [Source:HGNC Symbol;Acc:HGNC:18553]
DACT2	down	down	down	down	-1.34258	8.99e-06	-1.57791	2.51e-11	-0.479969	0.018257	-1.77161	1.54e-25	down	down	down	down	0	18	0	0	18	0	29	29	29	29	21	27	35	35	35	0	49	39	39	49	FALSE	FALSE	FALSE	TRUE	-0.482008	down	NE	NE	FALSE	FALSE	dishevelled-binding antagonist of beta-catenin 2 [Source:HGNC Symbol;Acc:HGNC:21231]
LINC00890	ne	ne	ne	down	-1.34244	1	-1.87691	0.210314	-2.13254	0.12308	-2.99409	0.0015297	ne	ne	ne	down	0	26	0	26	26	0	39	39	39	39	17	27	17	27	27	39	29	39	39	39	FALSE	FALSE	FALSE	FALSE	NA	NA	NE	NE	FALSE	FALSE	long intergenic non-protein coding RNA 890 [Source:HGNC Symbol;Acc:HGNC:48576]
MIR17HG	down	down	down	down	-1.33977	0.000135792	-0.625262	0.0372049	-1.29516	0.000116439	-0.485885	0.00425536	down	down	down	down	0	18	0	0	18	0	38	0	38	38	0	22	0	0	22	0	39	0	39	39	FALSE	FALSE	FALSE	FALSE	-0.1835125	ne	NE	NE	FALSE	FALSE	miR-17-92 cluster host gene [Source:HGNC Symbol;Acc:HGNC:23564]
SNORA32	NE	ne	ne	ne	-1.32423	0.0154087	0.449404	0.749684	-0.0147316	1	0.132186	1	down	ne	ne	ne	0	0	0	0	0	0	0	0	0	0	0	0	0	0	0	0	0	0	0	0	FALSE	FALSE	FALSE	FALSE	-0.32166	ne	NE	NE	FALSE	FALSE	Small nucleolar RNA SNORA32 [Source:RFAM;Acc:RF00421]
TLL1	ne	ne	down	ne	-1.30004	0.650301	-0.646994	1	-0.755578	0.0448181	-0.179929	1	ne	ne	down	ne	0	22	13	18	22	39	49	39	49	49	13	26	23	23	26	39	39	39	39	39	FALSE	FALSE	FALSE	FALSE	2.02676	up	NE	NE	FALSE	FALSE	tolloid like 1 [Source:HGNC Symbol;Acc:HGNC:11843]
NDP	ne	ne	ne	down	-1.29991	1	-2.15382	0.564236	-1.03401	0.812211	-1.88074	0.0449184	ne	ne	ne	down	0	13	0	0	13	49	39	49	49	49	0	0	0	0	0	49	39	49	49	49	FALSE	FALSE	TRUE	FALSE	-0.0087417	ne	NE	NE	FALSE	FALSE	Norrie disease (pseudoglioma) [Source:HGNC Symbol;Acc:HGNC:7678]
TUNAR	down	ne	down	down	-1.29361	0.00197468	-0.470921	0.232074	-0.726643	0.0210967	-0.792648	0.00387778	down	ne	down	down	0	18	0	18	18	39	39	39	39	39	22	30	23	30	30	39	39	39	39	39	FALSE	FALSE	FALSE	FALSE	NA	NA	NE	NE	FALSE	FALSE	TCL1 upstream neural differentiation-associated RNA [Source:HGNC Symbol;Acc:HGNC:44088]
HSPA1L	NE	ne	ne	NE	-1.28636	0.00157234	-0.744373	0.0764783	-0.345538	0.582913	-0.915142	0.00117485	down	ne	ne	down	0	0	0	0	0	0	0	0	0	0	0	0	0	0	0	0	0	0	0	0	FALSE	FALSE	FALSE	FALSE	0.0258987	ne	NE	NE	TRUE	FALSE	heat shock protein family A (Hsp70) member 1 like [Source:HGNC Symbol;Acc:HGNC:5234]
CLCF1	down	down	down	ne	-1.28441	0.0194404	-1.04719	0.0362903	-0.719917	0.0250831	-0.784853	0.147937	down	down	down	ne	23	0	23	23	23	0	29	0	29	29	16	14	16	16	16	0	29	19	29	29	FALSE	FALSE	FALSE	FALSE	-0.3594642	ne	NE	NE	FALSE	FALSE	cardiotrophin-like cytokine factor 1 [Source:HGNC Symbol;Acc:HGNC:17412]
LOC441178	NE	ne	ne	ne	-1.27806	0.0403603	-0.801406	0.193412	-0.226253	0.986117	-0.408109	0.881428	down	ne	ne	ne	0	0	0	0	0	0	0	0	0	0	0	0	0	0	0	0	0	0	0	0	FALSE	FALSE	FALSE	FALSE	NA	NA	NE	NE	FALSE	FALSE	NA
PARTICL	down	ne	ne	ne	-1.27788	0.0201347	-0.00199303	1	0.0802346	1	-0.695091	0.174432	down	ne	ne	ne	18	22	20	20	22	19	29	39	39	39	0	26	20	26	26	0	39	39	39	39	FALSE	FALSE	FALSE	FALSE	NA	NA	NE	NE	FALSE	FALSE	NA
AMER2	down	down	down	down	-1.26105	0.00403175	-1.24391	0.00166893	-0.776122	0.0180057	-1.29071	2.12e-11	down	down	down	down	0	31	0	31	31	39	39	39	39	39	0	30	27	27	30	39	39	39	39	39	FALSE	FALSE	FALSE	FALSE	NA	NA	NE	NE	FALSE	FALSE	APC membrane recruitment protein 2 [Source:HGNC Symbol;Acc:HGNC:26360]
C15orf52	ne	ne	down	ne	-1.25711	0.77863	-0.751767	1	-1.46428	0.0440803	0.905195	0.619174	ne	ne	down	ne	13	18	13	18	18	40	39	40	40	40	23	0	23	23	23	29	39	36	39	39	FALSE	FALSE	TRUE	FALSE	-0.421348	ne	NE	NE	FALSE	FALSE	chromosome 15 open reading frame 52 [Source:HGNC Symbol;Acc:HGNC:33488]
SDPR	down	down	down	down	-1.25546	0.000679954	-1.61202	4.62e-11	-2.00871	9.15e-15	-1.91939	9.61e-21	down	down	down	down	0	22	0	17	22	39	49	49	49	49	0	21	0	0	21	39	46	39	39	46	FALSE	FALSE	FALSE	TRUE	0.2378146	ne	NE	E	FALSE	FALSE	serum deprivation response [Source:HGNC Symbol;Acc:HGNC:10690]
CXCL3	ne	ne	down	ne	-1.25419	0.502928	-0.366828	1	-1.28924	0.0165293	-0.805187	0.46987	ne	ne	down	ne	0	20	0	20	20	29	49	29	29	49	0	19	0	19	19	29	46	39	39	46	FALSE	FALSE	FALSE	FALSE	-1.38746	ne	NE	NE	FALSE	FALSE	chemokine (C-X-C motif) ligand 3 [Source:HGNC Symbol;Acc:HGNC:4604]
ZNF460	down	down	down	ne	-1.25231	0.029027	-1.16354	0.0175707	-1.49261	0.000669996	-0.571916	0.476847	down	down	down	ne	0	22	0	22	22	39	39	39	39	39	0	33	0	23	33	19	39	19	38	39	FALSE	FALSE	FALSE	FALSE	0.2262605	ne	NE	NE	FALSE	FALSE	zinc finger protein 460 [Source:HGNC Symbol;Acc:HGNC:21628]
PHF23	NE	down	ne	down	-1.25006	1.14e-06	-0.62264	0.0262973	-0.375656	0.061079	-0.691421	5.2e-07	down	down	ne	down	0	0	0	0	0	19	0	19	19	19	0	0	0	0	0	19	0	19	19	19	FALSE	FALSE	TRUE	FALSE	0.0563235	ne	NE	NE	FALSE	FALSE	PHD finger protein 23 [Source:HGNC Symbol;Acc:HGNC:28428]
RRS1	NE	ne	NE	down	-1.23488	3.15e-06	-0.619996	0.106617	-0.692374	7.99e-05	-1.08854	4.13e-08	down	ne	down	down	0	0	0	0	0	19	0	19	19	19	0	0	0	0	0	19	0	19	19	19	FALSE	FALSE	FALSE	FALSE	0.280608	up	NE	NE	FALSE	FALSE	ribosome biogenesis regulator homolog [Source:HGNC Symbol;Acc:HGNC:17083]
HARBI1	NE	down	ne	down	-1.23377	0.000530939	-0.953448	0.0175848	-0.508389	0.152088	-0.904676	0.00187358	down	down	ne	down	0	0	0	0	0	39	0	39	39	39	0	0	0	0	0	38	0	38	38	38	FALSE	FALSE	TRUE	FALSE	0.042216	ne	NE	NE	FALSE	FALSE	harbinger transposase derived 1 [Source:HGNC Symbol;Acc:HGNC:26522]
LOC389895	ne	ne	ne	down	-1.22597	0.382977	-1.60279	0.187875	-0.32026	1	-2.62274	0.00244181	ne	ne	ne	down	22	28	22	22	28	20	39	29	29	39	21	34	21	21	34	49	38	49	49	49	FALSE	FALSE	FALSE	FALSE	NA	NA	NE	NE	FALSE	FALSE	NA
VGLL3	ne	ne	NE	down	-1.2186	0.295805	-0.946925	0.240171	-2.27029	2.74e-17	-1.03455	0.00109074	ne	ne	down	down	24	0	24	24	24	39	39	39	39	39	0	0	0	0	0	39	39	39	39	39	TRUE	FALSE	FALSE	TRUE	1.59795	up	NE	NE	FALSE	FALSE	vestigial like family member 3 [Source:HGNC Symbol;Acc:HGNC:24327]
LINC00488	down	down	down	down	-1.20099	2.74e-05	-0.99876	5.28e-05	-1.08388	6.38e-08	-0.927137	4.69e-06	down	down	down	down	17	18	17	17	18	39	30	39	39	39	17	24	17	24	24	29	39	29	29	39	FALSE	FALSE	FALSE	FALSE	NA	NA	NE	NE	FALSE	FALSE	long intergenic non-protein coding RNA 488 [Source:HGNC Symbol;Acc:HGNC:32675]
LIF	down	down	down	down	-1.19203	0.000573005	-1.15123	0.0131544	-1.76869	1.97e-22	-1.31955	2.08e-06	down	down	down	down	0	24	0	18	24	15	39	15	29	39	27	37	27	27	37	29	59	39	59	59	FALSE	FALSE	FALSE	FALSE	-0.2644574	down	NE	NE	FALSE	FALSE	leukemia inhibitory factor [Source:HGNC Symbol;Acc:HGNC:6596]
FOXJ1	down	down	ne	down	-1.18735	0.00924634	-1.25519	1.59e-05	-0.342628	0.501252	-1.43141	4.77e-07	down	down	ne	down	23	23	23	23	23	20	29	20	29	29	21	21	21	21	21	29	29	29	29	29	FALSE	FALSE	TRUE	FALSE	0.1325193	ne	NE	NE	FALSE	FALSE	forkhead box J1 [Source:HGNC Symbol;Acc:HGNC:3816]
GPR183	ne	ne	down	ne	-1.1856	1	-2.25098	1	-3.52235	0.00939337	-2.78313	1	ne	ne	down	ne	18	17	18	18	18	19	49	29	49	49	0	21	21	21	21	0	49	38	49	49	FALSE	FALSE	TRUE	FALSE	1.58202	ne	NE	NE	FALSE	FALSE	G protein-coupled receptor 183 [Source:HGNC Symbol;Acc:HGNC:3128]
LINC00326	ne	ne	ne	down	-1.17994	0.509315	-0.968492	0.639162	0.278234	1	-2.02116	0.00155154	ne	ne	ne	down	0	0	0	0	0	39	39	39	39	39	0	29	0	29	29	39	39	39	39	39	FALSE	FALSE	FALSE	FALSE	NA	NA	NE	NE	FALSE	FALSE	long intergenic non-protein coding RNA 326 [Source:HGNC Symbol;Acc:HGNC:41926]
CYR61	NE	down	down	down	-1.17934	1.76e-06	-0.650991	0.0106378	-1.39572	2.31e-19	-1.26874	5.41e-12	down	down	down	down	0	0	0	0	0	0	39	49	49	49	19	23	19	19	23	0	39	48	48	48	FALSE	FALSE	TRUE	FALSE	1.08529	up	NE	NE	FALSE	FALSE	cysteine-rich, angiogenic inducer, 61 [Source:HGNC Symbol;Acc:HGNC:2654]
PTRH2	NE	ne	down	down	-1.16052	0.00188678	-0.465658	0.423365	-0.570006	0.0153184	-0.722841	6.54e-06	down	ne	down	down	0	0	0	0	0	0	49	29	49	49	0	14	0	0	14	0	58	29	49	58	FALSE	FALSE	FALSE	FALSE	0.107896	ne	NE	NE	FALSE	FALSE	peptidyl-tRNA hydrolase 2 [Source:HGNC Symbol;Acc:HGNC:24265]
FGF19	ne	ne	ne	down	-1.15759	0.832615	-0.925772	0.0565929	-0.812041	1	-1.12978	0.00899742	ne	ne	ne	down	0	22	0	22	22	49	49	49	49	49	0	33	0	0	33	49	49	49	49	49	FALSE	FALSE	FALSE	FALSE	0.57794	ne	NE	NE	FALSE	FALSE	fibroblast growth factor 19 [Source:HGNC Symbol;Acc:HGNC:3675]
BCL3	down	ne	ne	down	-1.15551	0.0218215	-0.73233	0.0584718	0.0561607	1	-0.81015	0.000779436	down	ne	ne	down	21	0	21	21	21	0	20	15	15	20	13	25	13	25	25	19	26	19	19	26	FALSE	FALSE	FALSE	FALSE	-0.637303	down	NE	NE	FALSE	FALSE	B-cell CLL/lymphoma 3 [Source:HGNC Symbol;Acc:HGNC:998]
FJX1	down	down	down	down	-1.1467	0.000401305	-0.922502	0.000471953	-0.618395	0.00517846	-0.911579	0.000527792	down	down	down	down	0	17	0	17	17	40	49	49	49	49	0	30	0	0	30	39	48	49	49	49	FALSE	FALSE	FALSE	FALSE	0.4128529	up	NE	NE	FALSE	FALSE	four jointed box 1 [Source:HGNC Symbol;Acc:HGNC:17166]
FAM46A	down	down	down	down	-1.13924	1.69e-05	-1.18449	6.89e-06	-1.12425	2.15e-05	-1.01272	5.88e-14	down	down	down	down	0	0	14	14	14	39	49	39	49	49	22	26	22	22	26	39	49	39	49	49	FALSE	FALSE	FALSE	FALSE	-0.1730694	ne	NE	NE	FALSE	FALSE	family with sequence similarity 46 member A [Source:HGNC Symbol;Acc:HGNC:18345]
CCDC177	ne	down	ne	down	-1.13663	0.725164	-1.76365	0.000334457	-0.762957	0.489554	-1.41471	0.000250545	ne	down	ne	down	0	22	0	22	22	15	49	29	49	49	0	21	0	21	21	0	39	19	39	39	FALSE	FALSE	FALSE	FALSE	NA	NA	NE	NE	FALSE	FALSE	coiled-coil domain containing 177 [Source:HGNC Symbol;Acc:HGNC:23243]
CTGF	down	ne	down	down	-1.13644	2.32e-06	-0.618244	0.0647805	-1.1795	3.37e-17	-1.25331	5.44e-12	down	ne	down	down	13	13	13	13	13	39	49	39	39	49	17	30	17	30	30	39	49	39	39	49	TRUE	FALSE	FALSE	FALSE	1.0173526	up	NE	NE	FALSE	FALSE	connective tissue growth factor [Source:HGNC Symbol;Acc:HGNC:2500]
NIPAL4	ne	ne	down	ne	-1.12193	1	-2.51336	0.409103	-1.99914	0.00410488	-3.68319	0.407888	ne	ne	down	ne	0	23	0	23	23	29	39	29	39	39	33	23	33	33	33	29	49	29	39	49	FALSE	FALSE	FALSE	FALSE	1.13832	up	NE	NE	FALSE	FALSE	NIPA-like domain containing 4 [Source:HGNC Symbol;Acc:HGNC:28018]
AJUBA	NE	down	down	down	-1.12066	1.32e-07	-1.12612	5.08e-10	-0.750589	3.44e-07	-0.804681	6.37e-12	down	down	down	down	0	0	0	0	0	39	29	39	39	39	26	17	26	26	26	39	29	39	39	39	FALSE	FALSE	FALSE	FALSE	NA	NA	NE	NE	FALSE	FALSE	ajuba LIM protein [Source:HGNC Symbol;Acc:HGNC:20250]
DDIT4	down	down	ne	ne	-1.11728	6.8e-07	-1.09885	1.52e-05	-0.15843	0.742948	-0.461392	0.256663	down	down	ne	ne	0	27	0	27	27	29	30	29	29	30	0	23	27	27	27	39	29	39	39	39	TRUE	FALSE	TRUE	FALSE	0.0145025	ne	NE	NE	FALSE	FALSE	DNA damage inducible transcript 4 [Source:HGNC Symbol;Acc:HGNC:24944]
KCNF1	ne	down	ne	ne	-1.11522	0.065795	-0.81246	0.0345615	-0.197587	0.765066	-0.976053	0.068391	ne	down	ne	ne	17	28	17	17	28	38	48	38	48	48	0	26	17	17	26	59	49	59	59	59	FALSE	FALSE	FALSE	FALSE	-0.119528	ne	NE	NE	FALSE	FALSE	potassium channel, voltage gated modifier subfamily F, member 1 [Source:HGNC Symbol;Acc:HGNC:6246]
STEAP2	ne	ne	ne	down	-1.1137	0.421982	-1.17769	0.0802167	-0.661485	0.376673	-1.14879	0.025253	ne	ne	ne	down	18	0	18	18	18	29	29	39	39	39	0	26	0	21	26	29	29	39	39	39	FALSE	FALSE	FALSE	FALSE	-0.428282	ne	NE	NE	FALSE	FALSE	STEAP2 metalloreductase [Source:HGNC Symbol;Acc:HGNC:17885]
TNFSF15	ne	ne	down	ne	-1.11151	0.747107	-1.44322	1	-1.12169	5.24e-05	-0.246283	1	ne	ne	down	ne	25	24	25	25	25	49	49	49	49	49	0	41	23	41	41	49	49	49	49	49	FALSE	FALSE	FALSE	FALSE	-0.86196	ne	NE	NE	FALSE	FALSE	tumor necrosis factor superfamily member 15 [Source:HGNC Symbol;Acc:HGNC:11931]
SYDE1	down	down	ne	down	-1.10979	2.68e-05	-0.988559	0.000116945	-0.247213	0.440742	-0.922152	0.00905163	down	down	ne	down	18	0	18	18	18	58	39	58	58	58	0	0	0	0	0	49	39	49	49	49	FALSE	FALSE	FALSE	FALSE	0.1235469	ne	NE	NE	FALSE	FALSE	synapse defective 1. Rho GTPase. homolog 1 (C. elegans) [Source:HGNC Symbol;Acc:HGNC:25824]
C17orf97	down	ne	ne	down	-1.1023	0.0294892	-0.458349	0.566372	0.0559467	1	-0.940666	0.015793	down	ne	ne	down	0	33	0	0	33	30	39	39	39	39	17	0	17	17	17	29	36	48	48	48	FALSE	FALSE	FALSE	FALSE	0.0349025	ne	NE	NE	FALSE	FALSE	chromosome 17 open reading frame 97 [Source:HGNC Symbol;Acc:HGNC:33800]
BAAT	NE	ne	ne	ne	-1.09761	0.0436882	-1.10625	0.165761	-0.752278	0.0922323	-0.391205	1	down	ne	ne	ne	0	0	0	0	0	39	0	39	39	39	0	0	0	0	0	29	14	29	29	29	FALSE	FALSE	FALSE	FALSE	-0.438088	ne	NE	NE	FALSE	FALSE	bile acid-CoA:amino acid N-acyltransferase [Source:HGNC Symbol;Acc:HGNC:932]
BHLHE41	ne	ne	ne	down	-1.09545	0.200525	-0.966444	0.438499	-0.867603	0.11521	-1.96734	0.00258556	ne	ne	ne	down	28	14	28	28	28	39	39	39	39	39	22	43	22	43	43	49	39	49	49	49	FALSE	FALSE	FALSE	FALSE	-0.231811	ne	NE	NE	FALSE	FALSE	basic helix-loop-helix family member e41 [Source:HGNC Symbol;Acc:HGNC:16617]
SNORD36A	NE	ne	ne	ne	-1.08746	0.0376784	-0.243477	1	0.393142	0.522305	-0.0223798	1	down	ne	ne	ne	0	0	0	0	0	29	0	29	29	29	0	0	0	0	0	29	0	29	29	29	FALSE	FALSE	FALSE	FALSE	-0.377503	ne	NE	NE	FALSE	FALSE	small nucleolar RNA, C/D box 36A [Source:HGNC Symbol;Acc:HGNC:10163]
OCSTAMP	ne	down	down	down	-1.08698	0.168099	-1.13834	0.00106264	-1.37919	0.00538793	-2.03756	3.52e-10	ne	down	down	down	0	21	0	0	21	39	49	39	39	49	26	21	26	26	26	29	46	29	39	46	FALSE	FALSE	FALSE	FALSE	NA	NA	NE	NE	FALSE	FALSE	osteoclast stimulatory transmembrane protein [Source:HGNC Symbol;Acc:HGNC:16116]
JMJD6	down	ne	down	NE	-1.0816	0.000185266	-0.58463	0.106141	-0.851338	2.44e-05	-0.826188	0.000582914	down	ne	down	down	0	13	0	13	13	25	0	25	25	25	0	21	0	21	21	0	0	0	0	0	FALSE	FALSE	TRUE	FALSE	0.0370298	ne	NE	NE	FALSE	FALSE	jumonji domain containing 6 [Source:HGNC Symbol;Acc:HGNC:19355]
CIART	down	down	ne	ne	-1.07814	0.0263155	-0.959391	0.0324028	-0.0542486	1	-0.270118	1	down	down	ne	ne	24	0	24	24	24	29	0	29	29	29	27	0	27	27	27	0	0	19	19	19	FALSE	FALSE	FALSE	FALSE	NA	NA	NE	NE	FALSE	FALSE	circadian associated repressor of transcription [Source:HGNC Symbol;Acc:HGNC:25200]
MORF4L2-AS1	NE	ne	ne	ne	-1.07594	0.0201709	0.0897602	1	-0.048418	1	-0.218504	1	down	ne	ne	ne	0	0	0	0	0	0	0	0	0	0	0	0	0	0	0	0	0	0	0	0	FALSE	FALSE	FALSE	FALSE	NA	NA	NE	NE	FALSE	FALSE	MORF4L2 antisense RNA 1 [Source:HGNC Symbol;Acc:HGNC:27991]
TAGLN3	down	ne	ne	down	-1.07494	0.000679954	-0.067812	1	-0.274073	0.353899	-0.340902	0.0315894	down	ne	ne	down	13	24	13	17	24	49	39	49	49	49	35	27	35	35	35	39	39	39	39	39	TRUE	FALSE	FALSE	FALSE	-0.0547076	ne	NE	NE	FALSE	FALSE	transgelin 3 [Source:HGNC Symbol;Acc:HGNC:29868]
LOC100506688	ne	ne	NE	down	-1.07305	0.0532787	-1.00594	0.0787417	-0.96173	0.000308653	-0.998969	0.000588829	ne	ne	down	down	0	18	0	0	18	0	19	0	0	19	0	0	0	0	0	0	29	0	0	29	FALSE	FALSE	FALSE	FALSE	NA	NA	NE	NE	FALSE	FALSE	NA
USP2	ne	ne	ne	down	-1.06636	0.393343	-1.03935	0.187875	-0.846163	0.0873901	-1.32742	0.0252687	ne	ne	ne	down	0	23	0	23	23	35	39	39	39	39	0	37	0	37	37	18	49	49	49	49	FALSE	FALSE	TRUE	FALSE	-0.0498529	ne	NE	E	FALSE	FALSE	ubiquitin specific peptidase 2 [Source:HGNC Symbol;Acc:HGNC:12618]
TLCD1	NE	ne	ne	ne	-1.06543	0.0162626	-0.0932697	1	0.311025	0.460599	-0.449354	0.237682	down	ne	ne	ne	0	0	0	0	0	0	0	0	0	0	0	0	0	0	0	29	0	29	29	29	FALSE	FALSE	FALSE	FALSE	0.245476	ne	NE	NE	FALSE	FALSE	TLC domain containing 1 [Source:HGNC Symbol;Acc:HGNC:25177]
THBS1	down	down	down	down	-1.06508	0.0187337	-1.16915	5.25e-08	-1.92695	2.82e-15	-1.52425	3.87e-34	down	down	down	down	0	23	0	0	23	59	59	59	59	59	23	17	23	23	23	59	39	59	59	59	FALSE	FALSE	FALSE	TRUE	0.5405936	up	NE	NE	FALSE	FALSE	thrombospondin 1 [Source:HGNC Symbol;Acc:HGNC:11785]
KCNJ2	ne	down	down	down	-1.059	0.137173	-0.857213	0.0486578	-1.90218	8.7e-17	-0.672836	4.17e-05	ne	down	down	down	21	23	21	21	23	29	59	29	59	59	0	22	0	22	22	29	59	29	59	59	FALSE	FALSE	TRUE	FALSE	-0.630917	down	NE	NE	FALSE	TRUE	potassium channel, inwardly rectifying subfamily J, member 2 [Source:HGNC Symbol;Acc:HGNC:6263]
ENAM	ne	ne	down	ne	-1.05529	0.655567	0.153889	1	-1.89111	0.000750085	0.0340139	1	ne	ne	down	ne	13	17	13	13	17	29	49	29	29	49	15	25	15	15	25	38	46	38	38	46	FALSE	FALSE	FALSE	FALSE	1.99655	ne	NE	NE	FALSE	FALSE	enamelin [Source:HGNC Symbol;Acc:HGNC:3344]
BRIX1	NE	ne	NE	down	-1.05444	0.000177417	-0.318309	0.533859	-0.55063	0.00123882	-0.564077	6.93e-06	down	ne	down	down	0	0	0	0	0	29	0	29	29	29	0	0	0	0	0	49	0	49	49	49	FALSE	FALSE	FALSE	FALSE	0.147158	up	NE	NE	FALSE	FALSE	BRX1, biogenesis of ribosomes [Source:HGNC Symbol;Acc:HGNC:24170]
ZNF48	down	ne	ne	down	-1.05276	0.000603648	-0.5305	0.137693	-0.222162	0.407881	-0.670351	0.0108381	down	ne	ne	down	0	0	18	18	18	49	0	49	49	49	36	0	36	36	36	48	0	48	48	48	FALSE	FALSE	TRUE	FALSE	0.263617	up	NE	NE	FALSE	FALSE	zinc finger protein 48 [Source:HGNC Symbol;Acc:HGNC:13114]
FOXS1	ne	ne	ne	down	-1.04943	0.304005	-0.667713	0.93194	-0.0723059	1	-1.84664	0.0297912	ne	ne	ne	down	21	31	21	31	31	29	39	39	39	39	33	28	33	33	33	49	39	49	49	49	FALSE	FALSE	FALSE	FALSE	-0.741724	down	NE	NE	FALSE	FALSE	forkhead box S1 [Source:HGNC Symbol;Acc:HGNC:3735]
MRPS17	down	ne	ne	ne	-1.0477	0.00924634	0.090407	1	-0.001581	1	-0.360755	0.245124	down	ne	ne	ne	0	22	0	22	22	29	39	29	29	39	0	0	0	0	0	0	39	0	29	39	FALSE	FALSE	FALSE	FALSE	0.0341987	ne	NE	NE	FALSE	FALSE	mitochondrial ribosomal protein S17 [Source:HGNC Symbol;Acc:HGNC:14047]
MAP3K7CL	ne	ne	down	ne	-1.04685	0.886344	-4.16314	0.251251	-0.800753	0.0196072	0.184657	1	ne	ne	down	ne	24	17	28	28	28	39	49	39	49	49	0	22	0	22	22	39	49	39	49	49	FALSE	FALSE	FALSE	FALSE	NA	NA	NE	NE	FALSE	FALSE	MAP3K7 C-terminal like [Source:HGNC Symbol;Acc:HGNC:16457]
PDZRN3-AS1	ne	NE	ne	NE	-1.04289	0.200525	-1.43397	0.00351156	-0.316132	0.858069	-1.31584	0.000283187	ne	down	ne	down	0	0	0	0	0	0	0	0	0	0	0	0	0	0	0	0	0	0	0	0	FALSE	FALSE	FALSE	FALSE	NA	NA	NE	NE	FALSE	FALSE	PDZRN3 antisense RNA 1 [Source:HGNC Symbol;Acc:HGNC:40814]
JPH2	down	ne	down	ne	-1.03928	0.0240702	-0.701167	0.36068	-0.722894	0.00701098	-0.496015	0.881428	down	ne	down	ne	0	17	0	17	17	20	49	20	49	49	21	31	21	22	31	29	39	29	39	39	FALSE	FALSE	FALSE	TRUE	0.5430789	up	NE	NE	FALSE	FALSE	junctophilin 2 [Source:HGNC Symbol;Acc:HGNC:14202]
ZNF583	NE	down	NE	down	-1.03849	0.000561838	-0.922701	0.00205951	-1.05469	4.2e-08	-0.838911	6.9e-05	down	down	down	down	0	0	0	0	0	39	39	39	39	39	0	0	0	0	0	36	39	36	36	39	FALSE	FALSE	FALSE	FALSE	0.0106765	ne	NE	NE	FALSE	FALSE	zinc finger protein 583 [Source:HGNC Symbol;Acc:HGNC:26427]
DDIT4L	ne	down	ne	down	-1.03639	0.0802146	-1.9399	0.000361468	-0.754104	0.165365	-1.38018	0.00363991	ne	down	ne	down	0	18	0	0	18	29	39	29	29	39	0	27	14	27	27	29	29	29	29	29	FALSE	FALSE	TRUE	FALSE	-0.200349	ne	NE	NE	FALSE	FALSE	DNA damage inducible transcript 4 like [Source:HGNC Symbol;Acc:HGNC:30555]
S1PR1	down	down	down	down	-1.03344	1.81e-05	-0.965943	1.03e-05	-0.923584	5.52e-06	-0.825742	2.36e-10	down	down	down	down	0	26	0	24	26	0	39	29	39	39	0	16	0	0	16	0	39	0	39	39	FALSE	FALSE	TRUE	FALSE	0.5376955	up	NE	NE	FALSE	FALSE	sphingosine-1-phosphate receptor 1 [Source:HGNC Symbol;Acc:HGNC:3165]
NR4A3	ne	ne	down	ne	-1.03286	0.589094	-1.05251	0.395703	-2.01359	7.92e-09	-0.876778	0.148217	ne	ne	down	ne	14	17	14	17	17	29	29	29	29	29	0	15	0	0	15	29	28	29	29	29	FALSE	FALSE	FALSE	FALSE	-0.0670429	ne	NE	NE	FALSE	FALSE	nuclear receptor subfamily 4 group A member 3 [Source:HGNC Symbol;Acc:HGNC:7982]
CD274	ne	ne	down	ne	-1.02669	1	-0.912181	1	-1.8946	0.00038415	0.617066	1	ne	ne	down	ne	0	0	0	0	0	29	39	29	29	39	16	16	16	16	16	29	29	29	29	29	FALSE	FALSE	TRUE	FALSE	0.39242	ne	NE	NE	FALSE	FALSE	CD274 molecule [Source:HGNC Symbol;Acc:HGNC:17635]
NSDHL	down	ne	ne	down	-1.02619	0.00446681	-0.147967	1	-0.293828	0.272577	-0.833054	2.39e-09	down	ne	ne	down	0	13	0	0	13	19	28	19	19	28	0	17	17	17	17	20	29	20	20	29	FALSE	FALSE	FALSE	FALSE	0.3648147	up	NE	NE	FALSE	FALSE	NAD(P) dependent steroid dehydrogenase-like [Source:HGNC Symbol;Acc:HGNC:13398]
RPP38	NE	ne	ne	down	-1.01344	0.0137298	-0.152556	1	-0.186075	0.762327	-0.55689	0.00542031	down	ne	ne	down	0	0	0	0	0	29	0	29	29	29	0	0	0	0	0	29	0	29	29	29	FALSE	FALSE	TRUE	FALSE	0.0400403	ne	NE	NE	FALSE	FALSE	ribonuclease P/MRP 38kDa subunit [Source:HGNC Symbol;Acc:HGNC:30329]
MMACHC	NE	down	down	ne	-1.01006	0.00161094	-0.611183	0.039557	-0.760434	0.00435178	-0.70287	0.153998	down	down	down	ne	0	0	0	0	0	0	20	0	20	20	0	13	0	13	13	26	19	26	26	26	FALSE	FALSE	TRUE	FALSE	0.0585025	ne	NE	NE	FALSE	FALSE	methylmalonic aciduria (cobalamin deficiency) cblC type, with homocystinuria [Source:HGNC Symbol;Acc:HGNC:24525]
METTL18	NE	ne	NE	NE	-0.999366	0.00637701	-0.394318	0.571868	-0.829666	0.000179604	-0.859521	2e-05	down	ne	down	down	0	0	0	0	0	0	0	0	0	0	0	0	0	0	0	0	0	0	0	0	FALSE	FALSE	FALSE	FALSE	-0.0606378	ne	NE	NE	FALSE	FALSE	methyltransferase like 18 [Source:HGNC Symbol;Acc:HGNC:28793]
INHBA	ne	ne	down	ne	-0.994475	0.700941	-1.88102	0.409103	-1.84494	4.82e-08	-1.91913	0.155497	ne	ne	down	ne	23	22	26	26	26	50	39	50	50	50	0	14	0	0	14	56	39	56	56	56	FALSE	FALSE	FALSE	TRUE	-1.23437	down	NE	NE	FALSE	FALSE	inhibin beta A [Source:HGNC Symbol;Acc:HGNC:6066]
NACC2	down	down	down	down	-0.992057	0.000562973	-1.23695	6.86e-07	-0.4432	0.0449844	-0.909918	0.00251722	down	down	down	down	0	0	28	28	28	29	29	49	49	49	0	21	0	0	21	36	49	46	49	49	FALSE	FALSE	FALSE	FALSE	0.0112145	ne	NE	NE	FALSE	FALSE	NACC family member 2. BEN and BTB (POZ) domain containing [Source:HGNC Symbol;Acc:HGNC:23846]
OTUB2	NE	NE	ne	NE	-0.986063	0.00328697	-0.758866	0.0439194	-0.435617	0.286815	-0.84114	0.0376444	down	down	ne	down	0	0	0	0	0	0	0	0	0	0	0	0	0	0	0	0	0	0	0	0	FALSE	FALSE	TRUE	FALSE	-0.248049	down	NE	NE	FALSE	FALSE	OTU deubiquitinase, ubiquitin aldehyde binding 2 [Source:HGNC Symbol;Acc:HGNC:20351]
TTC9	NE	down	down	down	-0.981371	0.000363098	-0.995559	0.00102188	-0.57602	0.00364309	-0.767317	0.00162496	down	down	down	down	0	0	0	0	0	0	29	28	29	29	0	17	0	17	17	29	48	29	29	48	FALSE	FALSE	FALSE	FALSE	0.448945	up	NE	NE	FALSE	FALSE	tetratricopeptide repeat domain 9 [Source:HGNC Symbol;Acc:HGNC:20267]
SYBU	down	down	ne	down	-0.98129	0.0281748	-1.02106	0.000471953	-0.389158	0.23643	-0.950094	4.17e-05	down	down	ne	down	23	24	23	24	24	49	49	49	49	49	25	24	25	25	25	49	39	49	49	49	FALSE	FALSE	FALSE	TRUE	-0.3264734	ne	NE	NE	FALSE	FALSE	syntabulin [Source:HGNC Symbol;Acc:HGNC:26011]
ADAMTS1	down	down	down	down	-0.979836	0.00161094	-0.845096	0.000377901	-1.25632	8.25e-08	-0.957024	1.3e-07	down	down	down	down	0	0	18	18	18	29	49	29	49	49	26	22	26	26	26	29	39	29	39	39	FALSE	FALSE	FALSE	FALSE	0.5215185	up	NE	E	FALSE	FALSE	ADAM metallopeptidase with thrombospondin type 1 motif 1 [Source:HGNC Symbol;Acc:HGNC:217]
ZC3H12A	ne	ne	NE	ne	-0.975964	0.16615	-0.227547	1	-0.657442	0.0368515	-0.698245	0.487604	ne	ne	down	ne	0	0	0	0	0	39	0	39	39	39	0	0	0	0	0	29	0	29	29	29	FALSE	FALSE	FALSE	FALSE	-0.188067	ne	NE	NE	FALSE	FALSE	zinc finger CCCH-type containing 12A [Source:HGNC Symbol;Acc:HGNC:26259]
EXO5	down	ne	ne	down	-0.971357	0.00125824	-0.411568	0.47587	-0.248772	0.431682	-0.549821	0.0374786	down	ne	ne	down	23	18	23	23	23	30	49	30	30	49	0	0	17	17	17	29	49	29	29	49	FALSE	FALSE	FALSE	FALSE	NA	NA	NE	NE	FALSE	FALSE	exonuclease 5 [Source:HGNC Symbol;Acc:HGNC:26115]
ZNF488	down	down	down	down	-0.969377	5.78e-05	-0.804791	0.00108437	-0.676243	9.56e-05	-0.746997	9.98e-06	down	down	down	down	0	23	0	23	23	30	39	30	39	39	0	27	0	0	27	23	39	23	36	39	FALSE	FALSE	FALSE	TRUE	0.3529509	up	NE	NE	FALSE	FALSE	zinc finger protein 488 [Source:HGNC Symbol;Acc:HGNC:23535]
CMPK2	ne	down	ne	down	-0.96729	0.139591	-1.07329	0.00537871	-0.754333	0.0996171	-1.14689	0.00319463	ne	down	ne	down	24	13	24	24	24	39	39	39	39	39	29	17	29	29	29	38	38	38	38	38	FALSE	FALSE	FALSE	FALSE	-0.361933	ne	NE	NE	FALSE	FALSE	cytidine monophosphate (UMP-CMP) kinase 2, mitochondrial [Source:HGNC Symbol;Acc:HGNC:27015]
LOC105373383	ne	ne	NE	ne	-0.966991	0.752553	-0.134609	1	2.10977	0.00533717	0.537953	1	ne	ne	up	ne	0	0	0	0	0	0	0	0	0	0	0	0	0	0	0	0	0	0	0	0	FALSE	FALSE	FALSE	FALSE	NA	NA	NE	NE	FALSE	FALSE	NA
FAM212A	ne	ne	ne	down	-0.966575	0.146218	-0.585674	0.694873	0.213526	0.713414	-1.57468	0.024904	ne	ne	ne	down	0	0	0	0	0	0	0	0	0	0	0	0	0	0	0	29	0	29	29	29	FALSE	FALSE	FALSE	FALSE	NA	NA	NE	NE	FALSE	FALSE	family with sequence similarity 212 member A [Source:HGNC Symbol;Acc:HGNC:32480]
DKK2	ne	ne	down	ne	-0.958493	0.0932247	-0.619661	0.392132	-1.34583	1.4e-09	-0.702939	0.0594169	ne	ne	down	ne	30	18	30	30	30	59	39	59	59	59	26	17	26	26	26	59	39	59	59	59	FALSE	FALSE	FALSE	TRUE	0.990496	up	NE	NE	FALSE	FALSE	dickkopf WNT signaling pathway inhibitor 2 [Source:HGNC Symbol;Acc:HGNC:2892]
ZNF35	NE	ne	down	down	-0.956932	0.000385089	-0.449713	0.337934	-0.644038	0.000591255	-0.652785	0.000100719	down	ne	down	down	0	0	0	0	0	29	39	39	39	39	0	19	0	19	19	19	49	39	49	49	FALSE	FALSE	FALSE	FALSE	0.0900108	ne	NE	NE	FALSE	FALSE	zinc finger protein 35 [Source:HGNC Symbol;Acc:HGNC:13099]
FABP3	down	ne	down	ne	-0.952263	0.010364	0.0802819	1	-1.22756	7.79e-07	-0.602148	1	down	ne	down	ne	0	26	0	15	26	29	29	29	29	29	13	25	31	31	31	29	39	29	39	39	FALSE	FALSE	FALSE	TRUE	0.1459447	ne	S	NE	TRUE	FALSE	fatty acid binding protein 3. muscle and heart [Source:HGNC Symbol;Acc:HGNC:3557]
EVA1A	down	ne	ne	down	-0.950453	0.0134096	-0.739717	0.0568926	-0.405262	0.0854466	-0.827116	0.00391935	down	ne	ne	down	24	24	24	24	24	39	39	50	50	50	26	44	26	44	44	39	38	39	39	39	FALSE	FALSE	FALSE	FALSE	NA	NA	NE	NE	FALSE	FALSE	eva-1 homolog A (C. elegans) [Source:HGNC Symbol;Acc:HGNC:25816]
NOG	ne	ne	down	ne	-0.945336	0.578589	-1.52537	1	-1.76602	0.000335871	0	1	ne	ne	down	ne	0	0	0	0	0	49	49	49	49	49	0	14	0	0	14	49	49	49	49	49	FALSE	FALSE	FALSE	FALSE	-0.329467	ne	NE	NE	TRUE	FALSE	noggin [Source:HGNC Symbol;Acc:HGNC:7866]
NOP2	down	ne	ne	down	-0.945183	0.00290977	-0.402492	0.410966	-0.239072	0.389793	-0.405855	0.00655641	down	ne	ne	down	13	17	13	17	17	19	0	19	19	19	26	0	26	26	26	29	0	29	29	29	FALSE	FALSE	TRUE	FALSE	0.1311524	ne	NE	NE	FALSE	FALSE	NOP2 nucleolar protein [Source:HGNC Symbol;Acc:HGNC:7867]
GABRE	down	ne	ne	ne	-0.944835	0.00862416	-0.279942	0.993205	-0.372552	0.327334	-0.0567279	1	down	ne	ne	ne	22	32	22	22	32	19	50	29	50	50	23	21	23	23	23	28	49	29	49	49	FALSE	FALSE	FALSE	FALSE	0.2303036	ne	NE	NE	FALSE	FALSE	gamma-aminobutyric acid (GABA) A receptor. epsilon [Source:HGNC Symbol;Acc:HGNC:4085]
MIR22HG	NE	ne	NE	NE	-0.944046	0.0109312	-0.571801	0.112931	-0.657175	0.00122556	-0.586611	0.0448261	down	ne	down	down	0	0	0	0	0	0	0	0	0	0	0	0	0	0	0	0	0	0	0	0	FALSE	FALSE	FALSE	FALSE	NA	NA	NE	NE	FALSE	FALSE	MIR22 host gene [Source:HGNC Symbol;Acc:HGNC:28219]
NABP1	down	ne	down	ne	-0.941228	0.00292437	-0.45777	0.609286	-1.58491	2.41e-21	-0.410089	0.413148	down	ne	down	ne	20	18	20	20	20	28	58	29	39	58	0	17	0	17	17	19	39	19	39	39	FALSE	FALSE	FALSE	TRUE	NA	NA	NE	NE	FALSE	FALSE	nucleic acid binding protein 1 [Source:HGNC Symbol;Acc:HGNC:26232]
SNRNP35	ne	ne	ne	down	-0.941001	0.09725	-0.0694681	1	-0.0621736	1	-0.535501	0.0212714	ne	ne	ne	down	0	26	0	0	26	29	39	29	39	39	0	21	0	21	21	29	39	29	39	39	FALSE	FALSE	TRUE	FALSE	0.0370818	ne	NE	NE	FALSE	FALSE	small nuclear ribonucleoprotein, U11/U12 35kDa subunit [Source:HGNC Symbol;Acc:HGNC:30852]
SPACA6P	down	ne	ne	ne	-0.939537	0.0205536	-0.175468	1	-0.0931669	1	-0.0894265	1	down	ne	ne	ne	28	0	28	28	28	29	0	29	29	29	0	0	0	0	0	29	0	29	29	29	FALSE	FALSE	FALSE	FALSE	NA	NA	NE	NE	FALSE	FALSE	NA
DIRAS2	ne	down	down	down	-0.934646	0.280171	-1.20801	0.0492346	-1.19567	2.41e-05	-1.35853	0.00789042	ne	down	down	down	0	17	0	0	17	39	49	39	49	49	14	15	14	14	15	39	46	39	46	46	TRUE	FALSE	FALSE	FALSE	0.209987	ne	NE	NE	FALSE	FALSE	DIRAS family, GTP-binding RAS-like 2 [Source:HGNC Symbol;Acc:HGNC:19323]
RBM24	ne	ne	down	down	-0.933286	0.323532	-0.501434	0.354835	-1.17661	2.6e-05	-0.883838	0.00036847	ne	ne	down	down	0	0	0	0	0	39	29	39	39	39	31	26	31	31	31	39	29	39	39	39	FALSE	FALSE	FALSE	TRUE	0.529131	ne	NE	NE	FALSE	FALSE	RNA binding motif protein 24 [Source:HGNC Symbol;Acc:HGNC:21539]
EN1	down	ne	ne	down	-0.930513	0.0396359	-0.251533	0.748895	0.0594106	1	-0.53694	0.00792747	down	ne	ne	down	22	30	22	22	30	39	39	39	39	39	0	31	0	0	31	29	39	39	39	39	FALSE	FALSE	FALSE	TRUE	-2.0076173	ne	NE	NE	TRUE	FALSE	engrailed homeobox 1 [Source:HGNC Symbol;Acc:HGNC:3342]
FAM181A	ne	NE	ne	NE	-0.92853	0.0912159	-0.69724	0.0208741	0.110802	1	-0.984081	0.00162496	ne	down	ne	down	0	0	0	0	0	0	0	0	0	0	0	0	0	0	0	0	0	0	0	0	FALSE	FALSE	FALSE	FALSE	0.187104	ne	NE	NE	FALSE	FALSE	family with sequence similarity 181 member A [Source:HGNC Symbol;Acc:HGNC:20491]
GPR132	ne	ne	down	ne	-0.927279	1	0	1	-2.47728	0.0451548	-1.54372	1	ne	ne	down	ne	26	25	26	26	26	29	60	39	60	60	0	32	24	32	32	29	49	29	49	49	FALSE	FALSE	TRUE	FALSE	-2.00304	ne	NE	NE	FALSE	FALSE	G protein-coupled receptor 132 [Source:HGNC Symbol;Acc:HGNC:17482]
PTRF	down	ne	ne	ne	-0.927	0.000561838	-0.22211	0.984662	-0.210729	0.339087	-0.303634	0.551262	down	ne	ne	ne	0	13	0	0	13	29	29	29	29	29	30	26	30	30	30	29	39	39	39	39	FALSE	FALSE	FALSE	FALSE	0.6040027	up	NE	NE	FALSE	FALSE	polymerase I and transcript release factor [Source:HGNC Symbol;Acc:HGNC:9688]
MARCH9	ne	ne	up	ne	-0.921031	0.0845859	-0.0280784	1	0.683349	0.0227777	-0.170867	1	ne	ne	up	ne	23	0	23	23	23	19	0	19	19	19	0	0	17	17	17	29	0	49	49	49	FALSE	FALSE	TRUE	FALSE	0.237433	ne	NE	NE	FALSE	FALSE	membrane associated ring-CH-type finger 9 [Source:HGNC Symbol;Acc:HGNC:25139]
ZNF114	down	ne	down	down	-0.918094	0.00862416	-0.518591	0.221596	-0.98069	1.61e-05	-1.09174	6.74e-08	down	ne	down	down	0	13	13	13	13	29	39	29	39	39	0	26	0	26	26	39	19	39	39	39	FALSE	FALSE	FALSE	FALSE	0.046598	ne	NE	NE	FALSE	FALSE	zinc finger protein 114 [Source:HGNC Symbol;Acc:HGNC:12894]
AMOTL2	down	down	down	down	-0.908856	0.000331514	-0.942907	7.9e-07	-1.2613	1.02e-15	-1.13545	6.43e-14	down	down	down	down	22	13	22	22	22	29	49	40	40	49	21	32	21	25	32	39	48	39	39	48	FALSE	FALSE	TRUE	FALSE	0.5975357	up	NE	NE	FALSE	FALSE	angiomotin like 2 [Source:HGNC Symbol;Acc:HGNC:17812]
RGS3	down	down	down	down	-0.905177	0.000465918	-0.69269	0.00200899	-0.649699	0.000246609	-0.760006	1.09e-05	down	down	down	down	22	27	24	24	27	49	59	49	49	59	21	27	31	31	31	49	59	49	49	59	FALSE	FALSE	TRUE	FALSE	-0.0040539	ne	NE	NE	FALSE	FALSE	regulator of G-protein signaling 3 [Source:HGNC Symbol;Acc:HGNC:9999]
TEFM	down	ne	ne	ne	-0.905123	0.00997322	-0.143123	1	-0.0332648	1	-0.368838	0.317139	down	ne	ne	ne	30	18	30	30	30	48	29	48	48	48	27	22	27	27	27	38	49	38	38	49	FALSE	FALSE	FALSE	FALSE	NA	NA	NE	NE	FALSE	FALSE	transcription elongation factor. mitochondrial [Source:HGNC Symbol;Acc:HGNC:26223]
CGN	ne	down	down	ne	-0.90474	0.0900705	-0.916771	0.0149111	-1.03202	0.00206512	-0.252054	1	ne	down	down	ne	16	28	17	28	28	49	39	49	49	49	17	36	17	21	36	48	49	49	49	49	FALSE	FALSE	FALSE	FALSE	-0.349114	down	NE	NE	FALSE	FALSE	cingulin [Source:HGNC Symbol;Acc:HGNC:17429]
FAM84A	ne	down	ne	down	-0.90465	0.249218	-1.57789	6.06e-09	-0.760672	0.142534	-1.44769	1.6e-09	ne	down	ne	down	27	21	27	27	27	26	49	29	29	49	26	26	26	26	26	0	49	29	29	49	FALSE	FALSE	FALSE	FALSE	-0.639305	ne	NE	NE	FALSE	FALSE	family with sequence similarity 84 member A [Source:HGNC Symbol;Acc:HGNC:20743]
WTAPP1	ne	ne	down	ne	-0.90407	1	0.183475	1	-1.21602	0.000889001	-0.479079	1	ne	ne	down	ne	0	0	0	0	0	19	0	39	39	39	0	0	17	17	17	0	16	39	39	39	FALSE	FALSE	FALSE	FALSE	NA	NA	NE	NE	FALSE	FALSE	Wilms tumor 1 associated protein pseudogene 1 [Source:HGNC Symbol;Acc:HGNC:44115]
CHAC2	NE	down	down	down	-0.902639	0.0153493	-0.916522	0.025462	-1.29843	1.91e-06	-0.903643	0.000154729	down	down	down	down	0	0	0	0	0	29	29	29	29	29	0	21	0	0	21	29	39	29	39	39	FALSE	FALSE	FALSE	FALSE	0.392424	up	NE	NE	FALSE	FALSE	ChaC, cation transport regulator homolog 2 (E. coli) [Source:HGNC Symbol;Acc:HGNC:32363]
C8orf58	NE	ne	ne	down	-0.902145	0.0131923	-0.431164	0.431736	-0.0557775	1	-0.650247	0.0139026	down	ne	ne	down	0	0	0	0	0	59	0	59	59	59	23	0	23	23	23	66	0	66	66	66	FALSE	FALSE	TRUE	FALSE	0.0989916	ne	NE	NE	FALSE	FALSE	chromosome 8 open reading frame 58 [Source:HGNC Symbol;Acc:HGNC:32233]
ASCL2	ne	ne	ne	down	-0.900135	0.561253	-0.523111	0.822287	0.460932	0.860066	-1.42593	0.01979	ne	ne	ne	down	26	24	26	26	26	29	39	29	29	39	0	35	0	20	35	29	39	29	29	39	FALSE	FALSE	TRUE	FALSE	0.47774	ne	NE	NE	FALSE	FALSE	achaete-scute family bHLH transcription factor 2 [Source:HGNC Symbol;Acc:HGNC:739]
CX3CL1	down	down	ne	down	-0.898532	0.00238813	-1.01199	1.29e-07	-0.255498	0.452741	-1.00778	1.77e-08	down	down	ne	down	0	14	0	14	14	39	29	39	39	39	0	36	23	36	36	49	29	49	49	49	FALSE	FALSE	TRUE	FALSE	-0.4310722	down	NE	NE	FALSE	FALSE	chemokine (C-X3-C motif) ligand 1 [Source:HGNC Symbol;Acc:HGNC:10647]
FAM46B	NE	ne	ne	down	-0.895785	0.041132	-0.342088	0.5604	-0.203914	0.674604	-0.880075	8.66e-09	down	ne	ne	down	0	0	0	0	0	0	29	14	19	29	35	21	35	35	35	17	39	17	29	39	FALSE	FALSE	TRUE	FALSE	-0.300065	down	NE	NE	FALSE	FALSE	family with sequence similarity 46 member B [Source:HGNC Symbol;Acc:HGNC:28273]
ZNF600	ne	ne	NE	ne	-0.894871	0.227655	-0.780468	0.525328	-1.10949	0.00224175	-0.135776	1	ne	ne	down	ne	0	0	0	0	0	29	29	29	29	29	0	0	0	0	0	0	29	0	14	29	FALSE	FALSE	FALSE	FALSE	-0.406249	down	NE	NE	FALSE	FALSE	zinc finger protein 600 [Source:HGNC Symbol;Acc:HGNC:30951]
PLEKHO1	down	ne	ne	down	-0.893012	0.0317762	-0.259716	0.840634	-0.0212427	1	-0.573826	0.00838175	down	ne	ne	down	0	28	0	0	28	39	49	39	39	49	0	27	0	0	27	38	39	38	39	39	FALSE	FALSE	TRUE	FALSE	0.0163536	ne	NE	NE	FALSE	FALSE	pleckstrin homology domain containing O1 [Source:HGNC Symbol;Acc:HGNC:24310]
L3MBTL4	ne	ne	ne	down	-0.892666	0.322391	-1.27174	0.100236	-0.467465	0.507714	-1.16879	0.0286702	ne	ne	ne	down	13	20	22	22	22	40	49	40	40	49	21	37	21	21	37	39	49	39	39	49	FALSE	FALSE	FALSE	TRUE	0.465474	ne	NE	NE	FALSE	FALSE	l(3)mbt-like 4 (Drosophila) [Source:HGNC Symbol;Acc:HGNC:26677]
TMEM229A	ne	ne	ne	down	-0.891619	0.566974	-2.00774	0.0533138	-2.16501	0.0502057	-2.02779	0.0148779	ne	ne	ne	down	26	27	26	26	27	19	39	28	39	39	14	31	14	31	31	18	39	29	29	39	FALSE	FALSE	TRUE	FALSE	-0.0499172	ne	NE	NE	FALSE	FALSE	transmembrane protein 229A [Source:HGNC Symbol;Acc:HGNC:37279]
ADH4	ne	ne	ne	down	-0.887479	1	-0.42783	1	-0.107223	1	-1.61126	0.0459559	ne	ne	ne	down	0	13	0	13	13	19	30	39	39	39	13	0	13	13	13	19	38	28	38	38	FALSE	FALSE	FALSE	FALSE	-1.81413	ne	NE	E	FALSE	FALSE	alcohol dehydrogenase 4 (class II), pi polypeptide [Source:HGNC Symbol;Acc:HGNC:252]
PPARGC1B	ne	down	down	down	-0.886837	0.0512487	-0.850947	0.00485716	-1.20837	0.000604212	-1.35359	0.000468675	ne	down	down	down	33	23	33	33	33	39	49	39	48	49	0	33	17	26	33	49	49	49	49	49	FALSE	FALSE	FALSE	TRUE	-0.144955	ne	NE	NE	TRUE	FALSE	peroxisome proliferator-activated receptor gamma, coactivator 1 beta [Source:HGNC Symbol;Acc:HGNC:30022]
FAM150B	down	down	ne	down	-0.883141	0.017069	-0.887337	0.000757862	-0.46017	0.0620177	-0.785908	3.08e-06	down	down	ne	down	26	18	26	26	26	29	39	39	39	39	0	13	0	13	13	39	39	39	39	39	FALSE	FALSE	FALSE	FALSE	0.1717379	ne	NE	NE	FALSE	FALSE	family with sequence similarity 150 member B [Source:HGNC Symbol;Acc:HGNC:27683]
PTS	down	ne	ne	ne	-0.880724	0.0457386	-0.0349888	1	-0.301429	0.498383	-0.587445	0.23294	down	ne	ne	ne	17	24	17	17	24	29	29	29	29	29	0	23	0	0	23	29	38	29	29	38	FALSE	FALSE	TRUE	FALSE	0.0569806	ne	NE	NE	FALSE	FALSE	6-pyruvoyltetrahydropterin synthase [Source:HGNC Symbol;Acc:HGNC:9689]
TM4SF18	down	ne	down	down	-0.877438	0.0010467	-0.496114	0.334135	-0.963807	2.81e-08	-0.72069	0.000371853	down	ne	down	down	30	22	30	30	30	40	39	40	40	40	26	27	39	39	39	38	39	38	38	39	FALSE	FALSE	FALSE	FALSE	0.4667061	ne	NE	NE	FALSE	FALSE	transmembrane 4 L six family member 18 [Source:HGNC Symbol;Acc:HGNC:25181]
ATOH8	down	ne	ne	down	-0.874942	0.0149639	-0.557065	0.101245	0.141148	0.896611	-0.946703	0.00065986	down	ne	ne	down	22	18	23	23	23	38	49	38	49	49	15	0	15	15	15	29	49	29	49	49	FALSE	FALSE	FALSE	TRUE	0.2642916	up	NE	NE	FALSE	FALSE	atonal bHLH transcription factor 8 [Source:HGNC Symbol;Acc:HGNC:24126]
BCYRN1	ne	ne	ne	up	-0.868214	0.298632	1.3569	0.26169	0.604842	0.347156	1.25623	0.00308635	ne	ne	ne	up	0	28	0	0	28	39	49	39	49	49	0	17	0	0	17	39	49	39	39	49	FALSE	FALSE	FALSE	FALSE	0	ne	NE	NE	FALSE	FALSE	brain cytoplasmic RNA 1 [Source:HGNC Symbol;Acc:HGNC:1022]
APLNR	ne	down	ne	ne	-0.866719	0.286004	-1.02916	0.0122322	-0.245408	0.627215	-0.607569	0.535836	ne	down	ne	ne	0	30	0	30	30	49	49	49	49	49	0	34	0	34	34	49	39	49	49	49	FALSE	FALSE	FALSE	FALSE	0.219235	ne	NE	NE	FALSE	FALSE	apelin receptor [Source:HGNC Symbol;Acc:HGNC:339]
LOC100129518	ne	ne	NE	ne	-0.866457	0.368917	-0.0901746	1	-1.36286	0.0122113	-0.525796	0.727421	ne	ne	down	ne	0	0	0	0	0	0	0	0	0	0	0	0	0	0	0	0	0	0	0	0	FALSE	FALSE	FALSE	FALSE	-0.104118	ne	NE	NE	FALSE	FALSE	NA
MARCH4	ne	ne	down	ne	-0.861915	0.350218	-0.476486	0.979577	-0.911975	1.34e-06	-0.706736	0.787513	ne	ne	down	ne	0	20	13	20	20	30	59	38	39	59	36	25	36	36	36	29	59	29	39	59	FALSE	FALSE	TRUE	FALSE	0.308149	ne	NE	NE	FALSE	FALSE	membrane associated ring-CH-type finger 4 [Source:HGNC Symbol;Acc:HGNC:29269]
CHST1	ne	ne	up	ne	-0.86188	0.775497	-0.0836303	1	1.05528	0.00162829	0.0155439	1	ne	ne	up	ne	13	23	13	13	23	48	49	48	48	49	0	25	0	25	25	49	49	49	49	49	FALSE	FALSE	TRUE	FALSE	-0.241234	ne	NE	NE	FALSE	FALSE	carbohydrate (keratan sulfate Gal-6) sulfotransferase 1 [Source:HGNC Symbol;Acc:HGNC:1969]
SYDE2	ne	down	down	down	-0.86093	0.765	-0.969388	0.0246197	-1.64061	1.12e-07	-0.992123	0.000291705	ne	down	down	down	0	0	18	18	18	15	29	29	29	29	0	32	0	0	32	29	29	29	29	29	FALSE	FALSE	TRUE	FALSE	0.461058	up	NE	NE	FALSE	FALSE	synapse defective 1, Rho GTPase, homolog 2 (C. elegans) [Source:HGNC Symbol;Acc:HGNC:25841]
GRHL1	ne	down	ne	ne	-0.858344	0.718489	-1.50379	0.0127789	0.0740607	1	0.0359886	1	ne	down	ne	ne	20	23	20	20	23	29	39	29	29	39	29	31	29	29	31	29	39	29	39	39	FALSE	FALSE	TRUE	FALSE	0.0362394	ne	NE	NE	FALSE	FALSE	grainyhead-like transcription factor 1 [Source:HGNC Symbol;Acc:HGNC:17923]
THAP11	NE	ne	ne	ne	-0.855398	0.0318712	-0.290697	0.790414	0.26601	0.486188	-0.426497	0.079195	down	ne	ne	ne	0	0	0	0	0	19	0	19	19	19	0	0	19	19	19	19	0	19	19	19	FALSE	FALSE	TRUE	FALSE	0.0828109	ne	NE	NE	FALSE	FALSE	THAP domain containing 11 [Source:HGNC Symbol;Acc:HGNC:23194]
TRIM21	ne	ne	ne	down	-0.852484	0.0757223	-0.255137	0.889723	-0.265448	0.459226	-0.544879	0.0256706	ne	ne	ne	down	0	0	0	0	0	29	39	29	39	39	0	14	0	0	14	29	48	29	48	48	FALSE	FALSE	FALSE	FALSE	-0.164974	ne	NE	NE	FALSE	TRUE	tripartite motif containing 21 [Source:HGNC Symbol;Acc:HGNC:11312]
HSD17B7	NE	ne	down	down	-0.848286	0.0205002	-0.225961	0.900336	-0.783856	1.29e-05	-0.888008	0.00213238	down	ne	down	down	0	0	0	0	0	0	49	0	0	49	0	23	0	0	23	14	49	14	19	49	FALSE	FALSE	TRUE	FALSE	0.351403	up	NE	NE	FALSE	TRUE	hydroxysteroid (17-beta) dehydrogenase 7 [Source:HGNC Symbol;Acc:HGNC:5215]
URB2	down	down	down	down	-0.843488	0.0201347	-1.05764	5.28e-05	-1.05995	3.14e-06	-0.865528	1.53e-10	down	down	down	down	0	22	0	0	22	0	31	0	31	31	0	31	0	0	31	24	30	24	30	30	FALSE	FALSE	TRUE	FALSE	0.3004697	up	NE	NE	FALSE	FALSE	URB2 ribosome biogenesis 2 homolog (S. cerevisiae) [Source:HGNC Symbol;Acc:HGNC:28967]
CITED1	ne	ne	up	ne	-0.839774	0.389941	0.192302	1	0.983127	0.0216636	-0.268332	1	ne	ne	up	ne	0	0	0	0	0	39	49	39	49	49	0	31	15	27	31	39	48	39	48	48	FALSE	FALSE	FALSE	FALSE	0.421745	up	NE	NE	FALSE	FALSE	Cbp/p300-interacting transactivator, with Glu/Asp rich carboxy-terminal domain, 1 [Source:HGNC Symbol;Acc:HGNC:1986]
CLEC18B	ne	ne	up	ne	-0.836597	1	-0.375076	1	1.83325	0.00616189	0.905908	0.979519	ne	ne	up	ne	0	0	0	0	0	0	29	0	0	29	0	14	0	0	14	14	38	14	14	38	FALSE	FALSE	FALSE	FALSE	-0.251135	ne	NE	NE	FALSE	FALSE	C-type lectin domain family 18 member B [Source:HGNC Symbol;Acc:HGNC:33849]
TMEM158	ne	ne	ne	down	-0.83612	0.109439	-0.139834	1	0.0430731	1	-0.927459	0.000120519	ne	ne	ne	down	22	33	22	22	33	39	49	39	49	49	34	35	34	34	35	48	59	48	59	59	FALSE	FALSE	FALSE	TRUE	-0.0615331	ne	NE	NE	FALSE	FALSE	transmembrane protein 158 (gene/pseudogene) [Source:HGNC Symbol;Acc:HGNC:30293]
PHOX2A	ne	down	ne	down	-0.835662	1	-1.37888	0.0391722	-1.55951	1	-2.46529	0.0100479	ne	down	ne	down	0	28	0	0	28	30	39	30	30	39	0	30	0	30	30	29	29	29	29	29	FALSE	FALSE	FALSE	FALSE	1.80053	ne	NE	NE	FALSE	FALSE	paired-like homeobox 2a [Source:HGNC Symbol;Acc:HGNC:691]
SERTAD3	down	ne	ne	ne	-0.83561	0.0296237	-0.1633	1	0.0674439	1	-0.275019	0.393527	down	ne	ne	ne	26	0	26	26	26	29	29	29	29	29	25	0	25	25	25	29	29	29	29	29	FALSE	FALSE	FALSE	FALSE	-0.1401705	down	NE	NE	FALSE	FALSE	SERTA domain containing 3 [Source:HGNC Symbol;Acc:HGNC:17931]
PLA2G16	ne	ne	up	ne	-0.835005	0.847996	0.398032	1	1.66775	0.0253999	0.641644	1	ne	ne	up	ne	18	32	18	32	32	0	39	0	39	39	23	16	23	23	23	0	39	0	39	39	FALSE	FALSE	FALSE	FALSE	0.0863555	ne	NE	NE	FALSE	FALSE	phospholipase A2 group XVI [Source:HGNC Symbol;Acc:HGNC:17825]
NIP7	NE	ne	NE	down	-0.832346	0.000562973	-0.477248	0.227411	-0.85427	4.47e-07	-0.664216	0.00170541	down	ne	down	down	0	0	0	0	0	29	0	29	29	29	0	0	0	0	0	29	0	29	29	29	FALSE	FALSE	FALSE	FALSE	0.195995	up	NE	NE	FALSE	FALSE	NIP7, nucleolar pre-rRNA processing protein [Source:HGNC Symbol;Acc:HGNC:24328]
ARSJ	ne	down	down	down	-0.8314	0.44365	-1.642	0.000361	-1.49393	5.77e-09	-1.21459	0.00462135	ne	down	down	down	13	0	13	13	13	29	29	38	38	38	0	21	0	17	21	29	29	48	48	48	FALSE	FALSE	FALSE	FALSE	1.21366	up	NE	NE	FALSE	FALSE	arylsulfatase family member J [Source:HGNC Symbol;Acc:HGNC:26286]
PPRC1	NE	down	down	down	-0.830811	0.000385089	-0.96424	1.44e-07	-0.892276	2.04e-08	-0.759869	1.29e-08	down	down	down	down	0	0	0	0	0	29	59	29	59	59	29	0	29	29	29	29	58	29	58	58	FALSE	FALSE	FALSE	FALSE	0.101486	ne	NE	NE	FALSE	FALSE	peroxisome proliferator-activated receptor gamma, coactivator-related 1 [Source:HGNC Symbol;Acc:HGNC:30025]
TMEM56	ne	ne	down	ne	-0.82785	0.214452	-0.870027	0.146587	-1.07852	1.83e-05	-0.63971	0.268182	ne	ne	down	ne	0	0	0	0	0	49	29	49	49	49	31	37	31	37	37	46	39	46	46	46	FALSE	FALSE	FALSE	FALSE	1.05224	up	NE	NE	FALSE	FALSE	transmembrane protein 56 [Source:HGNC Symbol;Acc:HGNC:26477]
TOX3	ne	ne	down	ne	-0.827606	0.350218	-0.556174	0.2669	-1.4011	5.88e-10	-0.342523	0.147485	ne	ne	down	ne	0	17	0	0	17	29	69	29	39	69	0	27	0	27	27	29	66	29	39	66	FALSE	FALSE	FALSE	TRUE	0.817982	up	NE	NE	FALSE	FALSE	TOX high mobility group box family member 3 [Source:HGNC Symbol;Acc:HGNC:11972]
LTV1	down	ne	down	down	-0.823257	0.000941003	-0.361906	0.335932	-0.510829	0.00143555	-0.569419	0.000510424	down	ne	down	down	32	18	32	32	32	39	49	39	49	49	24	27	24	27	27	39	49	39	49	49	FALSE	FALSE	FALSE	TRUE	0.2161351	up	NE	NE	FALSE	FALSE	LTV1 ribosome biogenesis factor [Source:HGNC Symbol;Acc:HGNC:21173]
CDSN	ne	ne	NE	ne	-0.822339	1	-3.0909	0.720222	-3.62798	0.0028621	-1.18362	1	ne	ne	down	ne	0	0	0	0	0	0	0	0	0	0	0	0	0	0	0	0	0	0	0	0	FALSE	FALSE	FALSE	FALSE	0.216314	ne	NE	NE	FALSE	FALSE	corneodesmosin [Source:HGNC Symbol;Acc:HGNC:1802]
UTP3	down	ne	down	down	-0.818178	0.00643735	-0.178183	0.974783	-0.454724	0.0101206	-0.539456	9.58e-05	down	ne	down	down	0	0	22	22	22	49	39	49	49	49	0	23	0	23	23	59	39	59	59	59	FALSE	FALSE	TRUE	FALSE	0.0210558	ne	NE	NE	FALSE	FALSE	UTP3. small subunit (SSU) processome component. homolog (S. cerevisiae) [Source:HGNC Symbol;Acc:HGNC:24477]
S1PR2	ne	ne	ne	down	-0.816265	0.0668421	-0.511083	0.222798	-0.221175	0.605908	-0.91139	0.00759115	ne	ne	ne	down	0	0	0	0	0	0	29	0	29	29	0	0	0	0	0	0	38	0	38	38	FALSE	FALSE	FALSE	FALSE	-0.194226	down	NE	NE	FALSE	FALSE	sphingosine-1-phosphate receptor 2 [Source:HGNC Symbol;Acc:HGNC:3169]
TUBD1	down	ne	down	down	-0.814815	0.00592246	-0.584405	0.0566874	-0.596846	0.00319083	-0.56269	0.00431595	down	ne	down	down	17	0	17	17	17	29	29	29	29	29	0	21	27	27	27	29	29	29	29	29	FALSE	FALSE	FALSE	FALSE	0.0583906	ne	NE	NE	FALSE	TRUE	tubulin delta 1 [Source:HGNC Symbol;Acc:HGNC:16811]
PXDC1	down	down	ne	down	-0.812216	0.0162778	-0.722212	0.00514325	-0.436468	0.0794269	-0.825159	1.78e-06	down	down	ne	down	0	22	0	21	22	29	49	48	49	49	0	23	21	23	23	0	49	46	49	49	FALSE	FALSE	FALSE	FALSE	NA	NA	NE	NE	FALSE	FALSE	PX domain containing 1 [Source:HGNC Symbol;Acc:HGNC:21361]
NOL4	ne	ne	down	ne	-0.812113	0.563413	-0.102354	1	-1.30567	3.32e-05	-0.390724	0.887978	ne	ne	down	ne	13	32	13	21	32	39	39	39	39	39	21	39	24	39	39	39	39	39	39	39	FALSE	FALSE	FALSE	FALSE	0.576674	ne	NE	NE	FALSE	FALSE	nucleolar protein 4 [Source:HGNC Symbol;Acc:HGNC:7870]
RANBP3L	ne	ne	down	ne	-0.811607	0.909642	1.59646	0.331677	-1.06235	0.0142162	0.137416	1	ne	ne	down	ne	0	0	0	0	0	29	39	29	29	39	17	0	17	17	17	29	39	29	39	39	FALSE	FALSE	TRUE	FALSE	-0.0149296	ne	NE	NE	FALSE	FALSE	RAN binding protein 3-like [Source:HGNC Symbol;Acc:HGNC:26353]
HSH2D	ne	ne	up	ne	-0.810406	0.855487	0.401994	0.939111	1.12313	0.0282687	-0.200662	1	ne	ne	up	ne	22	0	22	22	22	39	0	49	49	49	21	0	21	21	21	36	0	48	48	48	FALSE	FALSE	FALSE	FALSE	-0.28893	ne	NE	NE	FALSE	FALSE	hematopoietic SH2 domain containing [Source:HGNC Symbol;Acc:HGNC:24920]
CCDC181	down	ne	down	down	-0.810233	0.0242052	-0.23375	0.974783	-0.863245	0.00118017	-0.796488	0.00107452	down	ne	down	down	18	13	18	18	18	29	39	39	39	39	22	24	27	27	27	29	39	39	39	39	FALSE	FALSE	FALSE	FALSE	NA	NA	NE	NE	FALSE	FALSE	coiled-coil domain containing 181 [Source:HGNC Symbol;Acc:HGNC:28051]
ZNF587B	NE	ne	NE	ne	-0.809823	0.00823264	-0.36844	0.431736	-0.70123	0.000809362	-0.464938	0.0910986	down	ne	down	ne	0	0	0	0	0	39	38	39	39	39	0	0	0	0	0	39	39	39	39	39	FALSE	FALSE	FALSE	FALSE	NA	NA	NE	NE	FALSE	FALSE	zinc finger protein 587B [Source:HGNC Symbol;Acc:HGNC:37142]
ZNF586	ne	ne	down	down	-0.809188	0.0513161	-0.482917	0.313189	-0.82843	0.000499843	-0.734525	0.00133022	ne	ne	down	down	0	18	29	29	29	29	49	29	49	49	0	21	28	28	28	29	49	29	49	49	FALSE	FALSE	FALSE	FALSE	0.0577598	ne	NE	NE	FALSE	FALSE	zinc finger protein 586 [Source:HGNC Symbol;Acc:HGNC:25949]
ITK	ne	ne	down	ne	-0.808627	1	-1.02028	0.494746	-1.12891	0.0293069	-0.574194	1	ne	ne	down	ne	0	14	0	0	14	29	39	29	39	39	21	24	21	21	24	29	39	29	39	39	FALSE	FALSE	TRUE	FALSE	0.567942	ne	NE	NE	FALSE	FALSE	IL2-inducible T-cell kinase [Source:HGNC Symbol;Acc:HGNC:6171]
DPCR1	ne	ne	ne	NE	-0.807114	1	-0.331704	1	-1.30162	0.102184	-2.51771	0.0271535	ne	ne	ne	down	0	0	0	0	0	0	0	0	0	0	0	0	0	0	0	0	0	0	0	0	FALSE	FALSE	FALSE	FALSE	0.41481	ne	NE	NE	FALSE	FALSE	diffuse panbronchiolitis critical region 1 [Source:HGNC Symbol;Acc:HGNC:21666]
RASL11B	down	ne	ne	down	-0.806099	0.0351641	-0.407103	0.423365	-0.192342	0.661065	-0.573693	0.00153719	down	ne	ne	down	0	17	0	17	17	39	39	39	39	39	0	35	0	0	35	49	29	49	49	49	FALSE	FALSE	TRUE	FALSE	0.1456412	ne	NE	NE	FALSE	FALSE	RAS-like family 11 member B [Source:HGNC Symbol;Acc:HGNC:23804]
MSMO1	down	down	down	down	-0.801907	0.000340547	-0.603929	0.00475304	-0.968909	1.89e-12	-0.999944	3.85e-18	down	down	down	down	0	22	0	17	22	29	50	29	50	50	17	22	23	23	23	29	49	39	49	49	FALSE	FALSE	FALSE	FALSE	NA	NA	NE	NE	FALSE	FALSE	methylsterol monooxygenase 1 [Source:HGNC Symbol;Acc:HGNC:10545]
IDI1	down	ne	down	down	-0.794065	0.00144536	-0.268523	0.571868	-0.881125	3.96e-10	-0.949917	1.68e-18	down	ne	down	down	0	0	34	34	34	39	39	39	39	39	31	0	31	31	31	39	49	39	49	49	FALSE	FALSE	FALSE	TRUE	0.3723172	up	NE	NE	FALSE	FALSE	isopentenyl-diphosphate delta isomerase 1 [Source:HGNC Symbol;Acc:HGNC:5387]
NPIPA5	ne	ne	NE	ne	-0.791368	0.317198	0.590495	0.494746	0.894828	0.0446643	0.1445	1	ne	ne	up	ne	0	0	0	0	0	0	0	0	0	0	0	0	0	0	0	0	0	0	0	0	FALSE	FALSE	FALSE	FALSE	NA	NA	NE	NE	FALSE	FALSE	nuclear pore complex interacting protein family member A5 [Source:HGNC Symbol;Acc:HGNC:41980]
LOC101928307	ne	ne	NE	ne	-0.789092	0.57155	0.159021	1	1.02824	0.0403935	0.359386	1	ne	ne	up	ne	0	0	0	0	0	0	0	0	0	0	0	0	0	0	0	0	0	0	0	0	FALSE	FALSE	FALSE	FALSE	NA	NA	NE	NE	FALSE	FALSE	NA
TMEM88	ne	ne	NE	ne	-0.788518	0.156861	0.160374	1	0.728288	0.0422501	-0.0880486	1	ne	ne	up	ne	23	0	23	23	23	19	0	19	19	19	0	0	0	0	0	29	0	29	29	29	FALSE	FALSE	TRUE	FALSE	0.709402	up	NE	NE	FALSE	FALSE	transmembrane protein 88 [Source:HGNC Symbol;Acc:HGNC:32371]
PHLDA3	ne	ne	ne	down	-0.788492	0.0912159	-0.223897	0.965277	0.0673229	1	-0.676448	0.00389322	ne	ne	ne	down	0	22	0	22	22	40	29	40	40	40	0	31	0	0	31	39	29	39	39	39	FALSE	FALSE	FALSE	FALSE	0.0660666	ne	NE	NE	FALSE	FALSE	pleckstrin homology-like domain, family A, member 3 [Source:HGNC Symbol;Acc:HGNC:8934]
FAM181A-AS1	ne	ne	ne	NE	-0.786671	0.25931	-0.65395	0.184476	-0.78416	0.0655969	-0.890462	0.0116666	ne	ne	ne	down	0	0	0	0	0	0	0	0	0	0	0	0	0	0	0	0	0	0	0	0	FALSE	FALSE	FALSE	FALSE	NA	NA	NE	NE	FALSE	FALSE	FAM181A antisense RNA 1 [Source:HGNC Symbol;Acc:HGNC:20133]
C9orf3	down	ne	ne	ne	-0.785794	0.0267895	-0.366038	0.527134	-0.342053	0.159393	-0.180606	1	down	ne	ne	ne	13	27	13	17	27	59	49	59	59	59	23	31	26	27	31	58	49	58	58	58	FALSE	FALSE	FALSE	TRUE	0.3528523	up	NE	NE	TRUE	FALSE	chromosome 9 open reading frame 3 [Source:HGNC Symbol;Acc:HGNC:1361]
MFSD5	ne	ne	ne	down	-0.785118	0.0541612	-0.362325	0.5561	0.0117884	1	-0.569116	0.00260557	ne	ne	ne	down	0	0	18	18	18	49	19	49	49	49	0	0	0	0	0	29	29	39	39	39	FALSE	FALSE	FALSE	FALSE	0.0194308	ne	NE	NE	FALSE	FALSE	major facilitator superfamily domain containing 5 [Source:HGNC Symbol;Acc:HGNC:28156]
IGFBP3	down	ne	down	ne	-0.783941	0.0202797	-0.323102	1	-0.835651	2.56e-07	-0.68775	0.124977	down	ne	down	ne	0	13	0	0	13	39	39	39	39	39	0	26	0	0	26	39	49	39	49	49	FALSE	FALSE	FALSE	FALSE	-0.3757248	ne	NE	NE	FALSE	FALSE	insulin like growth factor binding protein 3 [Source:HGNC Symbol;Acc:HGNC:5472]
UTP15	down	down	down	down	-0.78028	0.00302441	-0.580516	0.0372049	-0.888691	1.91e-07	-0.518372	0.000482503	down	down	down	down	18	0	18	18	18	29	39	29	29	39	16	0	16	16	16	29	18	29	29	29	FALSE	FALSE	FALSE	FALSE	0.1487795	up	NE	NE	FALSE	FALSE	UTP15. U3 small nucleolar ribonucleoprotein. homolog (S. cerevisiae) [Source:HGNC Symbol;Acc:HGNC:25758]
TIGD1	NE	ne	ne	ne	-0.7785	0.0498499	-0.452947	0.229125	-0.312389	0.249274	-0.347102	0.226793	down	ne	ne	ne	0	0	0	0	0	0	0	29	29	29	0	0	17	17	17	16	0	29	29	29	FALSE	FALSE	FALSE	FALSE	-0.267665	down	NE	NE	FALSE	FALSE	tigger transposable element derived 1 [Source:HGNC Symbol;Acc:HGNC:14523]
OSTCP1	ne	ne	down	ne	-0.7737	1	-0.863344	0.56572	-1.45465	0.0225407	0.919554	0.259359	ne	ne	down	ne	22	26	22	26	26	19	39	19	29	39	0	25	17	25	25	18	48	39	39	48	FALSE	FALSE	FALSE	FALSE	NA	NA	NE	NE	FALSE	FALSE	oligosaccharyltransferase complex subunit pseudogene 1 [Source:HGNC Symbol;Acc:HGNC:30530]
TMEM178A	down	ne	ne	ne	-0.773575	0.0463079	-0.194834	1	-0.0579878	1	-0.326939	0.146443	down	ne	ne	ne	18	18	18	18	18	49	59	49	49	59	29	30	29	30	30	39	69	39	39	69	TRUE	FALSE	FALSE	TRUE	NA	NA	NE	NE	FALSE	FALSE	transmembrane protein 178A [Source:HGNC Symbol;Acc:HGNC:28517]
FASTKD3	NE	ne	down	down	-0.773539	0.0104253	-0.630112	0.0672932	-0.801412	3.57e-05	-0.681321	9.84e-05	down	ne	down	down	0	0	0	0	0	19	39	19	39	39	0	17	0	17	17	19	39	19	39	39	FALSE	FALSE	FALSE	FALSE	0.0083224	ne	NE	NE	FALSE	FALSE	FAST kinase domains 3 [Source:HGNC Symbol;Acc:HGNC:28758]
LINC00472	ne	down	NE	down	-0.773353	0.533055	-1.20226	0.000313261	-1.02129	0.0215024	-0.866536	0.000226459	ne	down	down	down	0	13	0	0	13	39	39	39	39	39	0	0	0	0	0	39	29	39	39	39	FALSE	FALSE	FALSE	FALSE	NA	NA	NE	NE	FALSE	FALSE	long intergenic non-protein coding RNA 472 [Source:HGNC Symbol;Acc:HGNC:21380]
MIR6845	ne	ne	NE	ne	-0.773297	1	-0.336064	1	-1.83915	0.0455567	0.0441732	1	ne	ne	down	ne	0	0	0	0	0	0	0	0	0	0	0	0	0	0	0	39	0	39	39	39	FALSE	FALSE	FALSE	FALSE	NA	NA	NE	NE	FALSE	FALSE	microRNA 6845 [Source:HGNC Symbol;Acc:HGNC:49956]
YARS2	down	ne	ne	down	-0.772142	0.0179614	-0.278799	0.814151	-0.139664	1	-0.450829	0.0298218	down	ne	ne	down	0	17	0	0	17	39	39	39	39	39	0	25	0	16	25	18	49	29	49	49	FALSE	FALSE	FALSE	FALSE	-0.014854	ne	NE	NE	FALSE	TRUE	tyrosyl-tRNA synthetase 2 [Source:HGNC Symbol;Acc:HGNC:24249]
LRRC55	ne	ne	down	ne	-0.769536	0.177785	-0.672637	0.180081	-0.846986	0.00107587	-0.425566	0.266572	ne	ne	down	ne	15	28	15	28	28	19	39	19	39	39	17	28	17	28	28	0	48	0	39	48	FALSE	FALSE	FALSE	FALSE	0.27184	ne	NE	NE	FALSE	FALSE	leucine rich repeat containing 55 [Source:HGNC Symbol;Acc:HGNC:32324]
INAFM2	NE	ne	ne	NE	-0.769246	0.0115585	-0.40956	0.295721	-0.0928064	1	-0.541927	0.000259685	down	ne	ne	down	0	0	0	0	0	0	0	0	0	0	0	0	0	0	0	0	0	0	0	0	FALSE	FALSE	FALSE	FALSE	NA	NA	NE	NE	FALSE	FALSE	InaF-motif containing 2 [Source:HGNC Symbol;Acc:HGNC:35165]
CCDC184	ne	ne	ne	down	-0.765548	0.0676909	-0.505492	0.187332	0.172515	0.775161	-0.576255	0.000721771	ne	ne	ne	down	32	17	32	32	32	39	29	39	39	39	15	23	15	23	23	38	28	38	38	38	FALSE	FALSE	FALSE	FALSE	NA	NA	NE	NE	FALSE	FALSE	coiled-coil domain containing 184 [Source:HGNC Symbol;Acc:HGNC:33749]
TLR3	ne	ne	ne	down	-0.764918	0.870219	-1.28263	0.0850917	-0.601792	0.317372	-0.932763	0.0156118	ne	ne	ne	down	21	18	21	21	21	48	39	48	48	48	21	23	21	23	23	39	39	39	39	39	FALSE	FALSE	FALSE	FALSE	1.79963	ne	E	NE	TRUE	FALSE	toll-like receptor 3 [Source:HGNC Symbol;Acc:HGNC:11849]
ZNF239	NE	ne	down	down	-0.764876	0.0436882	-0.389051	0.375793	-0.579817	0.00176162	-0.549524	0.000923008	down	ne	down	down	0	0	0	0	0	29	39	29	29	39	21	0	21	21	21	29	38	36	36	38	FALSE	FALSE	FALSE	FALSE	-0.0798121	ne	NE	NE	FALSE	FALSE	zinc finger protein 239 [Source:HGNC Symbol;Acc:HGNC:13031]
TIMM8A	NE	ne	ne	ne	-0.762263	0.0110919	-0.373227	0.421206	-0.359628	0.1944	-0.229594	0.776625	down	ne	ne	ne	0	0	0	0	0	19	29	19	29	29	21	0	21	21	21	29	29	29	29	29	FALSE	FALSE	FALSE	FALSE	0.115353	ne	E	NE	TRUE	FALSE	translocase of inner mitochondrial membrane 8 homolog A (yeast) [Source:HGNC Symbol;Acc:HGNC:11817]
EFCAB3	ne	ne	down	ne	-0.761815	0.861515	-0.687751	0.586232	-1.48354	0.0232198	-0.294664	1	ne	ne	down	ne	0	0	26	26	26	29	39	29	29	39	26	17	26	26	26	29	39	29	39	39	FALSE	FALSE	FALSE	FALSE	-1.00163	ne	NE	NE	FALSE	FALSE	EF-hand calcium binding domain 3 [Source:HGNC Symbol;Acc:HGNC:26379]
FADD	NE	ne	ne	ne	-0.761684	0.047982	-0.00667322	1	-0.04373	1	-0.355829	0.18399	down	ne	ne	ne	0	0	0	0	0	48	29	48	48	48	0	27	0	27	27	49	29	49	49	49	FALSE	FALSE	TRUE	FALSE	0.0419704	ne	NE	NE	FALSE	FALSE	Fas associated via death domain [Source:HGNC Symbol;Acc:HGNC:3573]
PLAUR	down	ne	ne	ne	-0.76096	0.0431005	-0.14212	1	-0.0147892	1	-0.168604	1	down	ne	ne	ne	18	24	18	24	24	29	29	29	29	29	0	21	0	0	21	28	29	28	29	29	FALSE	FALSE	FALSE	FALSE	-0.1989312	down	NE	NE	FALSE	FALSE	plasminogen activator. urokinase receptor [Source:HGNC Symbol;Acc:HGNC:9053]
SPRY4-IT1	ne	ne	NE	ne	-0.760888	1	-1.08417	0.410597	-1.62256	0.032539	-0.326203	1	ne	ne	down	ne	0	0	0	0	0	0	0	0	0	0	0	0	0	0	0	0	0	0	0	0	FALSE	FALSE	FALSE	FALSE	NA	NA	NE	NE	FALSE	FALSE	SPRY4 intronic transcript 1 [Source:HGNC Symbol;Acc:HGNC:42394]
FAM111B	NE	ne	down	down	-0.759001	0.0117129	-0.397495	0.386395	-0.644744	0.00146596	-0.577554	9.72e-05	down	ne	down	down	0	0	0	0	0	0	39	29	29	39	0	17	0	0	17	19	49	29	36	49	FALSE	FALSE	FALSE	FALSE	0.310827	up	NE	NE	FALSE	FALSE	family with sequence similarity 111 member B [Source:HGNC Symbol;Acc:HGNC:24200]
GAR1	ne	ne	ne	down	-0.757383	0.0802146	0.20605	0.973061	-0.175269	0.72728	-0.424227	0.0154135	ne	ne	ne	down	22	22	22	22	22	29	29	29	29	29	21	21	21	21	21	29	39	29	39	39	FALSE	FALSE	FALSE	FALSE	0.104571	ne	NE	NE	FALSE	FALSE	GAR1 homolog, ribonucleoprotein [Source:HGNC Symbol;Acc:HGNC:14264]
DNAJB5	down	ne	ne	down	-0.756814	0.0282667	-0.41708	0.245582	-0.300461	0.140477	-0.599168	0.047842	down	ne	ne	down	13	22	13	22	22	19	29	19	19	29	0	0	17	17	17	29	38	29	38	38	FALSE	FALSE	FALSE	FALSE	0.2175584	up	NE	NE	FALSE	FALSE	DnaJ heat shock protein family (Hsp40) member B5 [Source:HGNC Symbol;Acc:HGNC:14887]
TEX30	down	ne	ne	ne	-0.754457	0.0484273	0.0307128	1	-0.0460878	1	-0.166713	1	down	ne	ne	ne	0	0	23	23	23	29	29	60	60	60	0	0	0	0	0	29	29	59	59	59	FALSE	FALSE	FALSE	FALSE	NA	NA	NE	NE	FALSE	FALSE	testis expressed 30 [Source:HGNC Symbol;Acc:HGNC:25188]
SPRYD7	down	ne	down	down	-0.752544	0.0162626	-0.405812	0.471064	-0.539951	0.0126571	-0.655525	0.0014969	down	ne	down	down	23	17	23	23	23	29	49	29	49	49	0	26	0	0	26	29	49	29	49	49	FALSE	FALSE	FALSE	FALSE	NA	NA	NE	NE	FALSE	TRUE	SPRY domain containing 7 [Source:HGNC Symbol;Acc:HGNC:14297]
TP53RK	NE	ne	down	down	-0.749064	0.00455911	-0.489468	0.145876	-0.468957	0.00941384	-0.588631	8.74e-05	down	ne	down	down	0	0	0	0	0	39	0	39	39	39	17	0	17	17	17	28	0	28	28	28	FALSE	FALSE	FALSE	FALSE	0.0621038	ne	NE	S	TRUE	FALSE	TP53 regulating kinase [Source:HGNC Symbol;Acc:HGNC:16197]
SDHAF2	down	ne	ne	ne	-0.745609	0.0436882	-0.183287	1	0.0724425	1	-0.373249	0.0545254	down	ne	ne	ne	0	18	0	18	18	29	39	29	29	39	0	21	0	21	21	29	39	29	29	39	FALSE	FALSE	TRUE	FALSE	0.0550289	ne	NE	NE	FALSE	FALSE	succinate dehydrogenase complex assembly factor 2 [Source:HGNC Symbol;Acc:HGNC:26034]
GNB3	down	ne	ne	ne	-0.744673	0.0258607	-0.541721	0.271063	-0.0463107	1	-0.332745	0.343085	down	ne	ne	ne	0	13	18	18	18	29	0	29	29	29	0	0	27	27	27	29	0	29	29	29	FALSE	FALSE	FALSE	FALSE	-0.1111965	ne	NE	NE	FALSE	FALSE	guanine nucleotide binding protein (G protein). beta polypeptide 3 [Source:HGNC Symbol;Acc:HGNC:4400]
CCDC160	down	ne	down	down	-0.743433	0.0052803	-0.28793	0.639343	-0.626414	0.000490676	-0.567614	0.00032715	down	ne	down	down	22	24	22	22	24	49	39	49	49	49	0	31	0	31	31	49	48	49	49	49	FALSE	FALSE	FALSE	FALSE	-0.5407982	down	NE	NE	FALSE	FALSE	coiled-coil domain containing 160 [Source:HGNC Symbol;Acc:HGNC:37286]
RGS16	ne	ne	down	ne	-0.740518	0.410429	-1.08518	0.1092	-0.847143	0.0103185	-0.70725	0.329214	ne	ne	down	ne	0	27	0	27	27	29	29	39	39	39	14	0	14	14	14	29	31	58	58	58	FALSE	FALSE	TRUE	FALSE	-0.314527	ne	NE	NE	FALSE	FALSE	regulator of G-protein signaling 16 [Source:HGNC Symbol;Acc:HGNC:9997]
EXOSC3	NE	ne	ne	down	-0.739066	0.0374963	-0.126974	1	-0.182939	0.78871	-0.385815	0.0285485	down	ne	ne	down	0	0	0	0	0	39	39	39	39	39	17	31	17	20	31	39	39	39	39	39	FALSE	FALSE	FALSE	FALSE	0.107655	ne	NE	NE	FALSE	FALSE	exosome component 3 [Source:HGNC Symbol;Acc:HGNC:17944]
DTWD1	NE	ne	ne	ne	-0.738522	0.0424025	-0.241729	0.747105	-0.388789	0.114683	-0.365475	0.107859	down	ne	ne	ne	0	0	0	0	0	0	49	39	39	49	0	0	17	17	17	0	49	39	39	49	FALSE	FALSE	TRUE	FALSE	-0.0840096	ne	NE	NE	FALSE	FALSE	DTW domain containing 1 [Source:HGNC Symbol;Acc:HGNC:30926]
LLPH	down	ne	ne	down	-0.73811	0.0188953	0.0246475	1	-0.390997	0.0514539	-0.455709	0.0475402	down	ne	ne	down	0	24	0	24	24	0	29	0	0	29	17	26	17	24	26	19	29	19	29	29	FALSE	FALSE	FALSE	FALSE	0.083939	ne	E	NE	TRUE	FALSE	LLP homolog. long-term synaptic facilitation (Aplysia) [Source:HGNC Symbol;Acc:HGNC:28229]
C8orf4	down	ne	down	down	-0.737577	0.028386	-0.00239177	1	-1.32878	5.35e-17	-0.637904	0.000232189	down	ne	down	down	21	18	21	21	21	29	39	29	39	39	33	21	33	33	33	39	39	39	39	39	TRUE	FALSE	FALSE	TRUE	-0.0213539	ne	NE	NE	FALSE	FALSE	chromosome 8 open reading frame 4 [Source:HGNC Symbol;Acc:HGNC:1357]
MALAT1	down	ne	down	ne	-0.735748	0.0201347	-0.389072	0.398278	-0.406553	0.0335662	-0.388256	0.176123	down	ne	down	ne	17	26	17	17	26	39	39	39	39	39	17	21	17	17	21	39	39	39	39	39	FALSE	FALSE	FALSE	FALSE	-0.6053423	down	NE	NE	FALSE	FALSE	Metastasis associated lung adenocarcinoma transcript 1 [Source:RFAM;Acc:RF01871]
SLC25A53	down	down	NE	down	-0.735484	0.0319931	-0.879131	0.000387298	-0.598828	0.0052	-0.570542	0.00135948	down	down	down	down	0	27	0	18	27	39	29	39	39	39	0	0	0	0	0	38	26	38	38	38	FALSE	FALSE	FALSE	FALSE	NA	NA	NE	NE	FALSE	TRUE	solute carrier family 25 member 53 [Source:HGNC Symbol;Acc:HGNC:31894]
IFI27L2	ne	ne	NE	ne	-0.735389	0.77863	0.574983	0.702934	0.991295	0.0075249	-0.215284	1	ne	ne	up	ne	0	0	0	0	0	0	0	0	0	0	0	0	0	0	0	0	0	0	0	0	FALSE	FALSE	FALSE	FALSE	-0.670314	down	NE	NE	FALSE	FALSE	interferon, alpha-inducible protein 27-like 2 [Source:HGNC Symbol;Acc:HGNC:19753]
ZNF883	down	ne	down	down	-0.734335	0.0369527	-0.41978	0.428096	-0.607568	0.00551874	-0.789908	0.000129106	down	ne	down	down	0	23	0	23	23	29	39	29	39	39	17	25	17	25	25	29	39	29	36	39	FALSE	FALSE	FALSE	FALSE	0.1767562	up	NE	NE	FALSE	FALSE	zinc finger protein 883 [Source:HGNC Symbol;Acc:HGNC:27271]
SRP19	down	ne	ne	down	-0.727542	0.0196707	-0.129499	1	-0.231593	0.358685	-0.422	0.00385573	down	ne	ne	down	0	24	0	0	24	30	30	30	30	30	23	34	23	23	34	30	29	30	30	30	FALSE	FALSE	FALSE	FALSE	0.1636518	up	NE	NE	FALSE	FALSE	signal recognition particle 19kDa [Source:HGNC Symbol;Acc:HGNC:11300]
C16orf87	NE	ne	down	down	-0.725892	0.0201347	-0.411866	0.329024	-0.73782	6.79e-05	-0.611069	0.000747534	down	ne	down	down	0	0	0	0	0	29	49	29	39	49	0	31	0	0	31	0	48	0	39	48	FALSE	FALSE	TRUE	FALSE	0.0940908	ne	NE	NE	FALSE	FALSE	chromosome 16 open reading frame 87 [Source:HGNC Symbol;Acc:HGNC:33754]
LIN7B	ne	ne	NE	ne	-0.72522	0.929471	0.0117617	1	1.14901	0.0275627	-0.821542	0.99429	ne	ne	up	ne	17	0	17	17	17	29	0	29	29	29	0	0	0	0	0	29	0	29	29	29	FALSE	FALSE	FALSE	FALSE	-0.0106022	ne	NE	NE	FALSE	FALSE	lin-7 homolog B (C. elegans) [Source:HGNC Symbol;Acc:HGNC:17788]
ZNF485	ne	ne	down	ne	-0.725204	0.138296	-0.411766	0.592082	-0.761641	0.00827435	-0.502626	0.30742	ne	ne	down	ne	0	0	0	0	0	15	40	39	40	40	13	0	22	22	22	29	39	39	39	39	FALSE	FALSE	FALSE	FALSE	-0.0199886	ne	NE	NE	FALSE	FALSE	zinc finger protein 485 [Source:HGNC Symbol;Acc:HGNC:23440]
SLC25A32	down	down	down	down	-0.722816	0.0343046	-0.821782	0.000361468	-0.963766	5.92e-08	-0.761476	2.72e-09	down	down	down	down	17	13	17	17	17	29	29	29	29	29	0	21	0	0	21	39	29	39	39	39	FALSE	FALSE	FALSE	FALSE	0.2157751	up	NE	NE	FALSE	FALSE	solute carrier family 25 (mitochondrial folate carrier). member 32 [Source:HGNC Symbol;Acc:HGNC:29683]
NDUFB2	ne	ne	up	ne	-0.719869	0.412645	0.706427	0.354016	0.697558	0.0158225	0.0300451	1	ne	ne	up	ne	18	0	18	18	18	14	20	14	20	20	19	0	19	19	19	39	29	39	39	39	FALSE	FALSE	FALSE	FALSE	0.0285541	ne	NE	NE	FALSE	FALSE	NADH:ubiquinone oxidoreductase subunit B2 [Source:HGNC Symbol;Acc:HGNC:7697]
LURAP1	ne	ne	ne	NE	-0.718929	0.982969	-0.076797	1	-0.418835	1	-1.85244	0.0210876	ne	ne	ne	down	0	13	24	24	24	0	0	0	0	0	0	0	24	24	24	0	0	0	0	0	FALSE	FALSE	FALSE	FALSE	NA	NA	NE	NE	FALSE	FALSE	leucine rich adaptor protein 1 [Source:HGNC Symbol;Acc:HGNC:32327]
PKDCC	down	down	ne	down	-0.71588	0.0294892	-0.814901	0.00165916	-0.0911216	1	-0.821994	0.00105326	down	down	ne	down	0	21	0	21	21	29	49	29	49	49	30	27	30	30	30	29	48	29	39	48	FALSE	FALSE	FALSE	TRUE	0.341233	up	NE	NE	FALSE	FALSE	protein kinase domain containing, cytoplasmic [Source:HGNC Symbol;Acc:HGNC:25123]
PPEF1	ne	ne	up	ne	-0.715487	1	0.282824	1	2.00081	0.0213535	-0.488882	1	ne	ne	up	ne	0	23	18	23	23	29	39	29	39	39	23	13	23	23	23	29	39	29	39	39	FALSE	FALSE	FALSE	FALSE	-1.27993	down	NE	NE	FALSE	FALSE	protein phosphatase, EF-hand calcium binding domain 1 [Source:HGNC Symbol;Acc:HGNC:9243]
NAB2	down	down	ne	down	-0.714911	0.0253334	-0.648405	0.00886772	-0.141906	0.875513	-0.739397	4.77e-07	down	down	ne	down	18	0	18	18	18	39	38	39	39	39	0	0	0	0	0	39	39	39	39	39	FALSE	FALSE	TRUE	FALSE	-0.030129	ne	NE	NE	FALSE	FALSE	NGFI-A binding protein 2 (EGR1 binding protein 2) [Source:HGNC Symbol;Acc:HGNC:7627]
MCHR1	down	down	ne	ne	-0.714751	0.0442587	-0.865318	0.0274434	-0.0345304	1	-0.340156	0.797653	down	down	ne	ne	0	25	14	14	25	0	29	25	25	29	29	25	29	29	29	26	29	26	26	29	FALSE	FALSE	FALSE	FALSE	-0.30504	ne	NE	NE	FALSE	FALSE	melanin concentrating hormone receptor 1 [Source:HGNC Symbol;Acc:HGNC:4479]
SETMAR	ne	ne	ne	down	-0.713933	0.0635718	-0.164815	1	-0.0788745	1	-0.486086	0.00212396	ne	ne	ne	down	21	17	21	21	21	49	49	49	49	49	19	23	19	19	23	49	48	49	49	49	FALSE	FALSE	FALSE	FALSE	0.0186115	ne	NE	NE	FALSE	FALSE	SET domain and mariner transposase fusion gene [Source:HGNC Symbol;Acc:HGNC:10762]
TIGD4	ne	down	NE	ne	-0.712632	0.57155	-1.01717	0.000611558	-0.92562	0.022195	-0.308142	0.851321	ne	down	down	ne	18	13	18	18	18	29	59	29	29	59	0	0	0	0	0	0	59	14	28	59	FALSE	FALSE	FALSE	FALSE	-0.0288433	ne	NE	NE	FALSE	FALSE	tigger transposable element derived 4 [Source:HGNC Symbol;Acc:HGNC:18335]
FAM110B	down	ne	ne	ne	-0.711565	0.0424025	-0.370477	0.618829	0.0386397	1	-0.240702	0.886828	down	ne	ne	ne	20	18	20	20	20	39	39	39	39	39	27	26	27	27	27	39	49	39	39	49	FALSE	FALSE	FALSE	FALSE	0.4564635	up	NE	NE	FALSE	FALSE	family with sequence similarity 110 member B [Source:HGNC Symbol;Acc:HGNC:28587]
LATS2	ne	down	down	down	-0.711564	0.35609	-0.931495	0.000611558	-1.03156	5.52e-06	-0.697832	0.0154216	ne	down	down	down	0	26	0	0	26	0	39	29	39	39	0	21	0	0	21	14	39	29	39	39	FALSE	FALSE	FALSE	FALSE	0.408938	up	NE	NE	FALSE	FALSE	large tumor suppressor kinase 2 [Source:HGNC Symbol;Acc:HGNC:6515]
C14orf169	ne	ne	ne	down	-0.710974	0.0559805	-0.349327	0.586592	-0.273525	0.362525	-0.574697	0.00707589	ne	ne	ne	down	22	33	22	33	33	19	49	19	39	49	0	17	0	17	17	29	49	29	39	49	FALSE	FALSE	FALSE	FALSE	0.115934	ne	NE	NE	FALSE	FALSE	chromosome 14 open reading frame 169 [Source:HGNC Symbol;Acc:HGNC:20968]
PRICKLE1	ne	down	down	down	-0.708048	0.0914161	-0.987974	0.000395248	-1.14546	2.17e-08	-0.962304	4.4e-08	ne	down	down	down	31	22	31	31	31	49	39	49	49	49	23	26	23	26	26	39	39	39	39	39	FALSE	FALSE	FALSE	FALSE	0.951383	up	NE	NE	FALSE	FALSE	prickle homolog 1 [Source:HGNC Symbol;Acc:HGNC:17019]
PAK1IP1	down	ne	NE	down	-0.707793	0.0232466	-0.157498	1	-0.412349	0.0203871	-0.49841	0.000462016	down	ne	down	down	0	23	0	0	23	0	39	19	39	39	0	0	0	0	0	0	49	0	49	49	FALSE	FALSE	FALSE	FALSE	0.1623496	up	NE	NE	FALSE	FALSE	PAK1 interacting protein 1 [Source:HGNC Symbol;Acc:HGNC:20882]
C17orf100	ne	ne	ne	down	-0.706979	0.332102	-0.33616	0.75003	-0.491069	0.170186	-0.760462	0.0494638	ne	ne	ne	down	0	0	0	0	0	29	0	29	29	29	22	0	22	22	22	29	0	29	29	29	FALSE	FALSE	FALSE	FALSE	-0.243571	down	NE	NE	FALSE	FALSE	chromosome 17 open reading frame 100 [Source:HGNC Symbol;Acc:HGNC:34494]
CDCP1	ne	ne	down	ne	-0.705516	1	-0.433937	1	-1.01243	0.021279	-0.382842	1	ne	ne	down	ne	0	23	0	0	23	29	39	29	29	39	27	31	27	27	31	38	39	38	38	39	FALSE	FALSE	FALSE	TRUE	-0.344472	ne	NE	NE	FALSE	FALSE	CUB domain containing protein 1 [Source:HGNC Symbol;Acc:HGNC:24357]
DNTTIP2	down	ne	down	down	-0.70537	0.0155131	-0.166197	0.984662	-0.468968	0.00406799	-0.42953	0.000672156	down	ne	down	down	0	18	0	0	18	39	39	39	39	39	0	0	23	23	23	49	38	49	49	49	FALSE	FALSE	TRUE	FALSE	0.0943875	up	NE	NE	FALSE	FALSE	deoxynucleotidyltransferase. terminal. interacting protein 2 [Source:HGNC Symbol;Acc:HGNC:24013]
LOC100129917	ne	ne	down	ne	-0.703807	0.978621	-0.913704	0.404391	-1.57706	0.00262511	-0.666812	0.209627	ne	ne	down	ne	22	23	22	22	23	29	49	39	39	49	0	27	0	23	27	29	49	39	39	49	FALSE	FALSE	FALSE	FALSE	-0.384801	down	NE	NE	FALSE	FALSE	NA
LIMS2	ne	ne	up	ne	-0.701745	0.916397	0.0426868	1	0.813538	0.0217834	-0.174858	1	ne	ne	up	ne	22	23	22	23	23	49	28	49	49	49	13	26	13	26	26	49	39	49	49	49	FALSE	FALSE	FALSE	FALSE	-0.346853	ne	NE	NE	FALSE	FALSE	LIM and senescent cell antigen-like domains 2 [Source:HGNC Symbol;Acc:HGNC:16084]
NUAK1	ne	down	down	down	-0.700144	0.0532787	-0.910278	0.00106264	-1.25601	6.24e-09	-0.741951	1.44e-10	ne	down	down	down	0	17	0	0	17	39	79	39	39	79	0	27	0	27	27	48	59	48	48	59	FALSE	FALSE	FALSE	TRUE	0.60816	up	NE	NE	FALSE	FALSE	NUAK family, SNF1-like kinase, 1 [Source:HGNC Symbol;Acc:HGNC:14311]
ZBTB38	ne	down	down	down	-0.698817	0.674624	-1.28403	0.000107589	-1.3695	0.000188685	-0.85952	5.39e-13	ne	down	down	down	24	36	24	28	36	50	39	50	50	50	26	33	26	27	33	49	39	49	49	49	FALSE	FALSE	FALSE	TRUE	0.163796	ne	NE	NE	FALSE	FALSE	zinc finger and BTB domain containing 38 [Source:HGNC Symbol;Acc:HGNC:26636]
TRMT5	down	ne	NE	down	-0.697944	0.0159804	-0.42094	0.251419	-0.667211	0.000113338	-0.45911	0.00251722	down	ne	down	down	17	22	17	22	22	0	49	19	29	49	0	0	0	0	0	19	49	19	19	49	FALSE	FALSE	FALSE	FALSE	-0.0695353	ne	NE	NE	FALSE	FALSE	tRNA methyltransferase 5 [Source:HGNC Symbol;Acc:HGNC:23141]
CAV2	ne	ne	down	ne	-0.695063	0.629254	-0.505659	0.763825	-0.985636	0.00137003	-0.534157	0.864313	ne	ne	down	ne	24	25	24	24	25	48	39	48	48	48	23	30	23	30	30	29	39	29	38	39	TRUE	FALSE	FALSE	TRUE	0.600933	up	NE	NE	FALSE	FALSE	caveolin 2 [Source:HGNC Symbol;Acc:HGNC:1528]
HCCS	down	ne	ne	ne	-0.695019	0.0444692	-0.186971	0.933786	-0.219685	0.410372	-0.236707	0.52643	down	ne	ne	ne	17	0	17	17	17	29	39	29	39	39	0	34	0	19	34	29	49	29	49	49	FALSE	FALSE	FALSE	FALSE	0.2071098	up	NE	NE	FALSE	FALSE	holocytochrome c synthase [Source:HGNC Symbol;Acc:HGNC:4837]
SLC35G1	ne	down	down	down	-0.694625	0.57155	-0.963681	0.0167077	-1.54347	2.11e-08	-1.30582	1.84e-06	ne	down	down	down	18	0	18	18	18	49	40	49	49	49	21	23	21	21	23	48	39	48	48	48	FALSE	FALSE	FALSE	FALSE	NA	NA	NE	NE	FALSE	FALSE	solute carrier family 35 member G1 [Source:HGNC Symbol;Acc:HGNC:26607]
MAK16	NE	ne	NE	down	-0.694303	0.0195705	-0.286834	0.565122	-0.595793	0.000642139	-0.372713	0.0385305	down	ne	down	down	0	0	0	0	0	0	0	29	29	29	0	0	0	0	0	19	14	29	29	29	FALSE	FALSE	FALSE	FALSE	0.259927	up	NE	NE	FALSE	FALSE	MAK16 homolog [Source:HGNC Symbol;Acc:HGNC:13703]
ZNF124	ne	down	down	down	-0.693516	0.146218	-0.838013	0.00120233	-0.932434	2.03e-06	-0.748444	4.98e-06	ne	down	down	down	0	23	0	23	23	59	39	59	59	59	0	23	22	23	23	59	39	59	59	59	FALSE	FALSE	FALSE	FALSE	0.189789	up	NE	NE	FALSE	FALSE	zinc finger protein 124 [Source:HGNC Symbol;Acc:HGNC:12907]
MRPS12	ne	ne	NE	ne	-0.691107	0.498704	0.172119	1	0.692332	0.0196072	-0.215293	1	ne	ne	up	ne	0	0	0	0	0	29	0	29	29	29	0	0	0	0	0	29	0	29	29	29	FALSE	FALSE	TRUE	FALSE	0.125053	ne	NE	NE	FALSE	FALSE	mitochondrial ribosomal protein S12 [Source:HGNC Symbol;Acc:HGNC:10380]
ZNF202	down	down	down	down	-0.689857	0.0201347	-0.640065	0.00708678	-0.76303	3.21e-05	-0.448308	0.0129955	down	down	down	down	22	0	22	22	22	29	49	39	39	49	35	26	35	35	35	39	48	39	39	48	FALSE	FALSE	FALSE	FALSE	0.0446339	ne	NE	NE	FALSE	FALSE	zinc finger protein 202 [Source:HGNC Symbol;Acc:HGNC:12994]
ZNF232	ne	ne	ne	down	-0.688371	0.0501753	-0.312754	0.610175	-0.415125	0.0727728	-0.580568	0.0026557	ne	ne	ne	down	0	0	0	0	0	29	39	29	39	39	0	0	0	0	0	28	29	29	29	29	FALSE	FALSE	FALSE	FALSE	0.0876585	ne	NE	NE	FALSE	FALSE	zinc finger protein 232 [Source:HGNC Symbol;Acc:HGNC:13026]
ASTE1	ne	NE	ne	NE	-0.687616	0.298784	-0.845445	0.00547875	-0.459857	0.227418	-0.635801	0.0132873	ne	down	ne	down	0	0	0	0	0	0	0	0	0	0	0	0	0	0	0	0	0	0	0	0	FALSE	FALSE	TRUE	FALSE	0.110389	ne	NE	NE	FALSE	FALSE	asteroid homolog 1 (Drosophila) [Source:HGNC Symbol;Acc:HGNC:25021]
IFIT5	ne	down	NE	down	-0.686789	0.0724103	-0.581672	0.0447831	-0.662736	0.00170525	-0.569419	0.0021063	ne	down	down	down	0	0	0	0	0	29	29	29	29	29	0	0	0	0	0	29	36	29	29	36	FALSE	FALSE	FALSE	FALSE	0.126179	up	NE	NE	FALSE	FALSE	interferon induced protein with tetratricopeptide repeats 5 [Source:HGNC Symbol;Acc:HGNC:13328]
KIAA1804	ne	down	down	down	-0.686427	0.684672	-1.07065	0.00537082	-1.44744	0.0462901	-1.14623	1.41e-05	ne	down	down	down	0	26	13	18	26	49	39	49	49	49	0	21	17	17	21	49	39	49	49	49	FALSE	FALSE	FALSE	FALSE	1.96052	up	NE	NE	FALSE	FALSE	NA
NME1	ne	ne	NE	ne	-0.68638	0.403071	0.591908	0.36068	0.589491	0.0488401	-0.0343867	1	ne	ne	up	ne	20	0	20	20	20	29	40	29	29	40	0	0	0	0	0	14	39	19	19	39	FALSE	FALSE	TRUE	FALSE	0.176559	up	NE	NE	FALSE	FALSE	NME/NM23 nucleoside diphosphate kinase 1 [Source:HGNC Symbol;Acc:HGNC:7849]
TNFRSF11B	ne	down	down	down	-0.684997	0.0822569	-0.927207	2.3e-05	-0.887381	4.56e-09	-0.866889	0.00618081	ne	down	down	down	20	17	20	20	20	29	39	29	29	39	20	26	20	26	26	29	36	29	29	36	FALSE	FALSE	FALSE	FALSE	-0.550376	ne	NE	NE	FALSE	FALSE	tumor necrosis factor receptor superfamily member 11b [Source:HGNC Symbol;Acc:HGNC:11909]
MUM1L1	ne	ne	down	down	-0.684931	0.300499	-0.585202	0.276552	-1.18014	4.7e-05	-0.859682	1.37e-07	ne	ne	down	down	18	23	18	23	23	19	39	29	39	39	0	22	0	0	22	29	39	29	39	39	FALSE	FALSE	FALSE	FALSE	-0.24946	down	NE	NE	FALSE	FALSE	melanoma associated antigen (mutated) 1-like 1 [Source:HGNC Symbol;Acc:HGNC:26583]
ZNF891	ne	ne	down	ne	-0.684337	0.325663	-0.431544	0.527134	-0.816838	0.00708291	-0.535478	0.0919969	ne	ne	down	ne	0	0	0	0	0	0	29	29	29	29	0	0	27	27	27	24	38	29	38	38	FALSE	FALSE	FALSE	FALSE	NA	NA	NE	NE	FALSE	FALSE	zinc finger protein 891 [Source:HGNC Symbol;Acc:HGNC:38709]
MYB	ne	ne	down	down	-0.683449	0.787332	-0.799006	0.212474	-2.14389	1.03e-05	-1.17355	0.000256915	ne	ne	down	down	17	14	17	17	17	29	59	39	39	59	17	17	17	17	17	29	59	49	49	59	FALSE	FALSE	TRUE	FALSE	0.112591	ne	NE	NE	FALSE	FALSE	v-myb avian myeloblastosis viral oncogene homolog [Source:HGNC Symbol;Acc:HGNC:7545]
GPR89B	ne	ne	up	ne	-0.67964	0.665738	0.691235	0.410597	0.788072	0.0482763	0.571149	0.34238	ne	ne	up	ne	0	13	0	0	13	0	29	0	0	29	0	17	0	17	17	19	29	19	19	29	FALSE	FALSE	FALSE	FALSE	0.0154203	ne	NE	NE	FALSE	FALSE	G protein-coupled receptor 89B [Source:HGNC Symbol;Acc:HGNC:13840]
PRKAG2	ne	ne	down	down	-0.678716	0.0528003	-0.301407	0.696216	-1.02223	5.85e-10	-0.736046	0.00014282	ne	ne	down	down	26	24	26	26	26	39	59	39	39	59	0	36	26	36	36	39	59	49	49	59	FALSE	FALSE	FALSE	FALSE	0.270958	ne	NE	NE	TRUE	FALSE	protein kinase, AMP-activated, gamma 2 non-catalytic subunit [Source:HGNC Symbol;Acc:HGNC:9386]
PDP1	ne	down	down	down	-0.678206	0.447773	-1.14377	0.00036645	-1.30942	5.76e-09	-1.03764	2.53e-13	ne	down	down	down	0	22	0	0	22	39	49	39	39	49	16	23	16	16	23	39	49	39	39	49	FALSE	FALSE	FALSE	TRUE	0.0629244	ne	NE	NE	FALSE	FALSE	pyruvate dehyrogenase phosphatase catalytic subunit 1 [Source:HGNC Symbol;Acc:HGNC:9279]
RBMXL1	ne	down	NE	down	-0.676843	0.0730801	-0.953509	0.000387298	-0.938465	1.19e-07	-0.849211	1.07e-10	ne	down	down	down	0	13	0	0	13	0	39	19	39	39	0	0	0	0	0	29	36	29	36	36	FALSE	FALSE	FALSE	FALSE	-0.0141034	ne	NE	NE	FALSE	FALSE	RNA binding motif protein, X-linked-like 1 [Source:HGNC Symbol;Acc:HGNC:25073]
RND3	down	down	down	down	-0.676575	0.0202308	-0.915015	9.47e-06	-1.01736	1.9e-09	-1.03943	5.01e-18	down	down	down	down	0	24	36	36	36	35	49	35	49	49	17	24	17	24	24	18	48	28	48	48	FALSE	FALSE	FALSE	FALSE	0.438163	up	NE	NE	FALSE	FALSE	Rho family GTPase 3 [Source:HGNC Symbol;Acc:HGNC:671]
COA7	ne	down	down	down	-0.674512	0.0987865	-0.890609	0.000425382	-1.43837	1.91e-06	-0.937179	0.00501322	ne	down	down	down	0	22	18	22	22	28	49	29	49	49	0	21	0	0	21	28	52	29	52	52	FALSE	FALSE	FALSE	FALSE	NA	NA	NE	NE	FALSE	FALSE	cytochrome c oxidase assembly factor 7 (putative) [Source:HGNC Symbol;Acc:HGNC:25716]
LGALSL	NE	down	down	down	-0.673081	0.0179382	-0.663583	0.00426322	-0.598649	0.000288152	-0.566177	2e-05	down	down	down	down	0	0	0	0	0	39	49	39	39	49	16	21	16	16	21	39	39	39	39	39	FALSE	FALSE	FALSE	TRUE	NA	NA	NE	NE	FALSE	FALSE	lectin, galactoside-binding-like [Source:HGNC Symbol;Acc:HGNC:25012]
SRRD	NE	ne	ne	ne	-0.672359	0.0456538	-0.218567	0.841935	-0.19743	0.477709	-0.225521	0.567221	down	ne	ne	ne	0	0	0	0	0	19	0	49	49	49	0	0	23	23	23	19	0	28	28	28	FALSE	FALSE	TRUE	FALSE	0.111375	ne	NE	NE	FALSE	FALSE	SRR1 domain containing [Source:HGNC Symbol;Acc:HGNC:33910]
ZFP69	ne	ne	down	down	-0.670895	0.167096	-0.606438	0.221596	-1.02137	0.000177076	-0.82185	0.00266991	ne	ne	down	down	23	20	23	23	23	39	30	39	39	39	0	21	0	21	21	36	29	36	36	36	FALSE	FALSE	TRUE	FALSE	NA	NA	NE	NE	FALSE	FALSE	ZFP69 zinc finger protein [Source:HGNC Symbol;Acc:HGNC:24708]
C21orf62	ne	NE	NE	NE	-0.670504	0.304005	-0.884662	0.00216448	-1.15222	2.57e-05	-1.06873	3.05e-07	ne	down	down	down	0	0	0	0	0	0	0	0	0	0	0	0	0	0	0	0	0	0	0	0	FALSE	FALSE	TRUE	FALSE	0.315935	ne	NE	NE	FALSE	FALSE	chromosome 21 open reading frame 62 [Source:HGNC Symbol;Acc:HGNC:1305]
BLOC1S1	ne	ne	NE	ne	-0.670095	0.752553	0.664586	0.493119	0.865965	0.0158349	0.235346	0.83866	ne	ne	up	ne	13	0	13	13	13	0	0	0	0	0	0	0	0	0	0	17	0	17	17	17	FALSE	FALSE	TRUE	FALSE	-0.0079315	ne	NE	NE	FALSE	FALSE	biogenesis of lysosomal organelles complex-1, subunit 1 [Source:HGNC Symbol;Acc:HGNC:4200]
SPRED3	ne	down	NE	down	-0.669819	0.072275	-0.832886	0.00740351	-0.571326	0.00266578	-0.5275	0.00800074	ne	down	down	down	0	0	13	13	13	0	0	49	49	49	0	0	0	0	0	0	0	38	38	38	FALSE	FALSE	FALSE	FALSE	-0.198206	ne	NE	NE	FALSE	FALSE	sprouty-related, EVH1 domain containing 3 [Source:HGNC Symbol;Acc:HGNC:31041]
TRMT6	down	ne	down	down	-0.669387	0.0403383	-0.314653	0.467503	-0.475551	0.00714595	-0.48122	0.00442928	down	ne	down	down	22	22	22	22	22	29	29	40	40	40	0	27	0	0	27	0	29	39	39	39	FALSE	FALSE	FALSE	FALSE	0.3023368	up	NE	NE	FALSE	FALSE	tRNA methyltransferase 6 [Source:HGNC Symbol;Acc:HGNC:20900]
ZNF44	NE	ne	down	down	-0.66628	0.0444692	-0.315537	0.627671	-0.526353	0.0113115	-0.489527	0.0279436	down	ne	down	down	0	0	0	0	0	19	39	29	29	39	21	13	21	21	21	19	39	29	29	39	FALSE	FALSE	FALSE	FALSE	0.0574277	ne	NE	NE	FALSE	FALSE	zinc finger protein 44 [Source:HGNC Symbol;Acc:HGNC:13110]
FGF18	ne	down	ne	down	-0.665723	0.182347	-0.7222	0.0114687	0.0861043	1	-0.671149	0.00117485	ne	down	ne	down	31	13	31	31	31	29	29	29	29	29	0	16	0	15	16	0	29	0	25	29	FALSE	FALSE	FALSE	FALSE	-0.029743	ne	NE	NE	FALSE	FALSE	fibroblast growth factor 18 [Source:HGNC Symbol;Acc:HGNC:3674]
ZNF17	ne	ne	down	ne	-0.663765	0.0554777	-0.214158	0.928911	-0.582796	0.00469874	-0.314802	0.463747	ne	ne	down	ne	13	0	28	28	28	29	39	39	39	39	0	0	16	16	16	29	39	39	39	39	FALSE	FALSE	FALSE	FALSE	0.154948	ne	NE	NE	FALSE	FALSE	zinc finger protein 17 [Source:HGNC Symbol;Acc:HGNC:12958]
ZNF672	ne	ne	ne	down	-0.663508	0.141122	-0.304059	0.67512	-0.0866457	1	-0.670195	0.000282815	ne	ne	ne	down	0	0	0	0	0	29	19	29	29	29	0	0	35	35	35	29	29	39	39	39	FALSE	FALSE	TRUE	FALSE	-0.159375	down	NE	NE	FALSE	FALSE	zinc finger protein 672 [Source:HGNC Symbol;Acc:HGNC:26179]
RASSF2	ne	down	down	ne	-0.662851	0.0960776	-0.663558	0.0439194	-0.493635	0.00412885	-0.359919	0.359902	ne	down	down	ne	0	18	22	22	22	39	39	39	39	39	25	23	25	25	25	39	39	39	39	39	FALSE	FALSE	TRUE	FALSE	0.97553	up	NE	NE	FALSE	FALSE	Ras association (RalGDS/AF-6) domain family member 2 [Source:HGNC Symbol;Acc:HGNC:9883]
BEST3	ne	ne	down	ne	-0.662124	1	-1.37361	0.245582	-0.846091	0.0297912	-0.983957	0.295802	ne	ne	down	ne	0	21	0	17	21	39	49	39	39	49	21	13	21	21	21	29	39	29	29	39	FALSE	FALSE	FALSE	FALSE	1.57826	ne	E	NE	TRUE	FALSE	bestrophin 3 [Source:HGNC Symbol;Acc:HGNC:17105]
MYL12A	ne	ne	ne	down	-0.661752	0.0962837	0.0443122	1	-0.105665	1	-0.367416	0.00259849	ne	ne	ne	down	0	0	0	0	0	19	49	19	29	49	13	16	13	13	16	28	48	28	29	48	FALSE	FALSE	FALSE	FALSE	0.288324	up	NE	NE	FALSE	FALSE	myosin light chain 12A [Source:HGNC Symbol;Acc:HGNC:16701]
MYC	ne	ne	down	ne	-0.661702	0.0758253	-0.498884	0.231551	-0.897506	1.82e-08	-0.645159	0.0572635	ne	ne	down	ne	13	0	32	32	32	40	39	87	87	87	13	0	32	32	32	39	39	66	66	66	FALSE	FALSE	FALSE	FALSE	-0.155387	down	NE	NE	FALSE	FALSE	v-myc avian myelocytomatosis viral oncogene homolog [Source:HGNC Symbol;Acc:HGNC:7553]
ZBTB8B	ne	ne	ne	NE	-0.659427	0.571288	-0.5829	0.565122	-0.687367	0.16029	-1.15669	0.0019456	ne	ne	ne	down	0	0	0	0	0	0	0	0	0	0	0	0	0	0	0	0	0	0	0	0	FALSE	FALSE	FALSE	TRUE	0.0175364	ne	NE	NE	FALSE	FALSE	zinc finger and BTB domain containing 8B [Source:HGNC Symbol;Acc:HGNC:37057]
C7orf25	ne	ne	down	down	-0.655303	0.0608044	-0.577155	0.0645447	-0.582151	0.00321746	-0.634697	0.000596135	ne	ne	down	down	0	0	0	0	0	29	29	59	59	59	26	30	26	30	30	28	29	59	59	59	FALSE	FALSE	FALSE	FALSE	-0.0186401	ne	NE	NE	FALSE	FALSE	chromosome 7 open reading frame 25 [Source:HGNC Symbol;Acc:HGNC:21703]
DSEL	ne	ne	ne	NE	-0.655301	0.0803943	-0.604921	0.0623287	-0.437731	0.0939416	-0.637273	0.000207571	ne	ne	ne	down	0	0	0	0	0	0	0	0	0	0	0	0	0	0	0	0	0	0	0	0	FALSE	FALSE	TRUE	FALSE	0.176753	ne	NE	NE	FALSE	FALSE	dermatan sulfate epimerase-like [Source:HGNC Symbol;Acc:HGNC:18144]
FAM110A	ne	ne	up	ne	-0.655214	0.540169	0.0609916	1	0.829175	0.0089346	-0.13841	1	ne	ne	up	ne	13	13	18	18	18	29	30	29	30	30	27	17	27	27	27	29	39	29	39	39	FALSE	FALSE	FALSE	FALSE	-0.230875	ne	NE	NE	FALSE	FALSE	family with sequence similarity 110 member A [Source:HGNC Symbol;Acc:HGNC:16188]
SLC25A33	ne	ne	down	down	-0.652705	0.11586	-0.355808	0.621495	-0.433627	0.0424166	-0.486969	0.0119257	ne	ne	down	down	0	23	0	0	23	59	29	59	59	59	0	31	0	0	31	39	29	39	39	39	FALSE	FALSE	FALSE	FALSE	0.287953	up	NE	NE	FALSE	FALSE	solute carrier family 25 (pyrimidine nucleotide carrier), member 33 [Source:HGNC Symbol;Acc:HGNC:29681]
KIAA1462	ne	down	down	down	-0.651997	0.376958	-1.00648	0.000469608	-1.0258	2.63e-06	-0.923851	0.00256106	ne	down	down	down	0	21	0	13	21	39	30	39	39	39	0	35	24	24	35	29	38	36	36	38	FALSE	FALSE	FALSE	FALSE	-0.424161	down	NE	NE	FALSE	FALSE	KIAA1462 [Source:HGNC Symbol;Acc:HGNC:29283]
CDC25A	down	ne	down	down	-0.651806	0.0191781	-0.366497	0.331514	-0.554337	0.000669996	-0.469693	0.0019456	down	ne	down	down	22	21	22	22	22	29	49	29	49	49	25	21	25	25	25	29	48	29	48	48	FALSE	FALSE	FALSE	FALSE	0.2559858	up	NE	NE	FALSE	FALSE	cell division cycle 25A [Source:HGNC Symbol;Acc:HGNC:1725]
FHL2	ne	ne	ne	down	-0.651512	0.144879	-0.125283	1	-0.270483	0.29743	-0.408237	0.0404147	ne	ne	ne	down	20	28	20	23	28	39	40	39	40	40	17	29	33	33	33	49	49	49	49	49	FALSE	FALSE	FALSE	FALSE	0.275202	up	NE	NE	FALSE	FALSE	four and a half LIM domains 2 [Source:HGNC Symbol;Acc:HGNC:3703]
PIGC	ne	ne	ne	down	-0.651232	0.0758253	-0.361759	0.457046	-0.170793	0.863268	-0.494685	0.0215603	ne	ne	ne	down	17	27	17	27	27	39	39	39	39	39	27	21	27	27	27	36	39	36	39	39	FALSE	FALSE	TRUE	FALSE	0.0207892	ne	NE	NE	FALSE	FALSE	phosphatidylinositol glycan anchor biosynthesis class C [Source:HGNC Symbol;Acc:HGNC:8960]
KBTBD8	ne	down	down	down	-0.650737	0.340305	-0.784304	0.00578768	-1.0266	3.31e-06	-0.692813	0.00012859	ne	down	down	down	0	21	0	0	21	59	39	59	59	59	0	31	0	31	31	59	39	59	59	59	FALSE	FALSE	TRUE	FALSE	1.23982	up	NE	NE	FALSE	FALSE	kelch repeat and BTB (POZ) domain containing 8 [Source:HGNC Symbol;Acc:HGNC:30691]
PTX3	down	ne	down	down	-0.64832	0.0192831	-0.500275	0.0719337	-0.713499	2.58e-05	-0.873592	9.89e-10	down	ne	down	down	0	20	0	20	20	49	39	49	49	49	0	21	0	20	21	0	39	0	39	39	FALSE	FALSE	FALSE	TRUE	0.7397087	up	NE	NE	FALSE	FALSE	pentraxin 3 [Source:HGNC Symbol;Acc:HGNC:9692]
HILPDA	ne	ne	ne	down	-0.646836	0.0613422	-0.403092	0.364887	-0.293952	0.24544	-0.430688	0.0313752	ne	ne	ne	down	20	0	20	20	20	29	29	29	29	29	45	17	45	45	45	18	39	29	39	39	FALSE	FALSE	FALSE	FALSE	NA	NA	NE	NE	FALSE	FALSE	hypoxia inducible lipid droplet-associated [Source:HGNC Symbol;Acc:HGNC:28859]
CDKN1A	ne	ne	ne	down	-0.646017	0.111136	-0.504936	0.0563202	0.10099	0.967462	-0.664429	0.000912022	ne	ne	ne	down	0	20	0	20	20	29	39	29	39	39	0	26	0	26	26	34	35	34	35	35	FALSE	FALSE	TRUE	FALSE	-0.186826	down	NE	NE	TRUE	FALSE	cyclin-dependent kinase inhibitor 1A (p21, Cip1) [Source:HGNC Symbol;Acc:HGNC:1784]
NOV	ne	ne	ne	down	-0.644635	0.88656	-0.65896	0.451336	-0.497469	0.555525	-0.921397	0.0165739	ne	ne	ne	down	0	26	0	16	26	40	49	40	40	49	0	21	0	21	21	39	46	39	39	46	FALSE	FALSE	FALSE	FALSE	-0.855502	ne	NE	E	FALSE	FALSE	nephroblastoma overexpressed [Source:HGNC Symbol;Acc:HGNC:7885]
FASTKD5	NE	ne	ne	NE	-0.641002	0.0428167	-0.485016	0.16071	-0.389626	0.0564604	-0.575794	0.0010945	down	ne	ne	down	0	0	0	0	0	0	0	0	0	0	0	0	0	0	0	0	0	0	0	0	FALSE	FALSE	FALSE	FALSE	0.0602922	ne	NE	NE	FALSE	FALSE	FAST kinase domains 5 [Source:HGNC Symbol;Acc:HGNC:25790]
F3	ne	down	down	down	-0.638371	0.216978	-0.940172	0.000133567	-0.476885	0.0244614	-0.842611	1.9e-10	ne	down	down	down	18	22	18	18	22	39	39	39	39	39	17	24	21	21	24	39	48	39	39	48	FALSE	FALSE	FALSE	TRUE	-0.224566	ne	NE	NE	FALSE	FALSE	coagulation factor III (thromboplastin, tissue factor) [Source:HGNC Symbol;Acc:HGNC:3541]
PDGFB	ne	ne	down	down	-0.637536	0.0976458	-0.0239067	1	-0.695318	0.00099084	-0.742598	0.00378404	ne	ne	down	down	13	33	13	13	33	39	59	49	49	59	36	33	36	36	36	29	69	46	46	69	FALSE	FALSE	FALSE	TRUE	1.35452	up	NE	NE	FALSE	FALSE	platelet-derived growth factor beta polypeptide [Source:HGNC Symbol;Acc:HGNC:8800]
BTG3	ne	ne	ne	down	-0.634894	0.0769554	-0.22627	0.806909	-0.305901	0.27214	-0.483174	0.000812404	ne	ne	ne	down	0	17	0	13	17	0	29	0	0	29	0	27	0	0	27	0	29	0	0	29	FALSE	FALSE	FALSE	FALSE	0.136552	ne	NE	NE	FALSE	FALSE	BTG family member 3 [Source:HGNC Symbol;Acc:HGNC:1132]
UQCRQ	ne	ne	NE	ne	-0.634701	0.532082	0.615249	0.383106	0.520145	0.0264122	-0.0812255	1	ne	ne	up	ne	0	0	0	0	0	0	0	0	0	0	0	0	0	0	0	0	0	0	0	0	FALSE	FALSE	TRUE	FALSE	-0.017993	ne	NE	NE	FALSE	FALSE	ubiquinol-cytochrome c reductase complex III subunit VII [Source:HGNC Symbol;Acc:HGNC:29594]
PALMD	ne	down	down	down	-0.634664	0.130635	-0.699442	0.0236123	-0.701442	0.000339058	-0.680135	0.00133022	ne	down	down	down	0	18	0	18	18	49	39	49	49	49	0	17	0	17	17	49	38	49	49	49	FALSE	FALSE	FALSE	FALSE	-1.22212	down	NE	NE	FALSE	FALSE	palmdelphin [Source:HGNC Symbol;Acc:HGNC:15846]
NDUFV2	ne	ne	ne	down	-0.633742	0.248924	0.172617	1	-0.014199	1	-0.390232	0.0129958	ne	ne	ne	down	18	0	22	22	22	19	40	40	40	40	0	27	0	23	27	18	29	39	39	39	FALSE	FALSE	FALSE	FALSE	0.0298636	ne	NE	NE	FALSE	FALSE	NADH:ubiquinone oxidoreductase core subunit V2 [Source:HGNC Symbol;Acc:HGNC:7717]
DOCK3	ne	ne	down	ne	-0.633288	0.776754	-0.164175	1	-0.8475	0.004588	-0.273052	1	ne	ne	down	ne	0	17	0	17	17	29	29	29	29	29	0	0	26	26	26	29	26	29	29	29	FALSE	FALSE	TRUE	FALSE	0.454169	ne	NE	NE	FALSE	FALSE	dedicator of cytokinesis 3 [Source:HGNC Symbol;Acc:HGNC:2989]
SERPINE1	ne	ne	NE	down	-0.633207	0.0820745	-0.68008	0.0516304	-1.08175	1.48e-14	-0.559416	0.0226979	ne	ne	down	down	22	17	22	22	22	39	49	39	39	49	0	0	0	0	0	39	46	39	39	46	FALSE	FALSE	TRUE	FALSE	-0.162463	ne	NE	NE	FALSE	FALSE	serpin peptidase inhibitor, clade E (nexin, plasminogen activator inhibitor type 1), member 1 [Source:HGNC Symbol;Acc:HGNC:8583]
TACO1	ne	ne	ne	down	-0.631998	0.278674	-0.0419192	1	-0.00156248	1	-0.452979	0.0231833	ne	ne	ne	down	0	24	0	24	24	29	39	29	39	39	26	24	26	26	26	29	49	29	41	49	FALSE	FALSE	TRUE	FALSE	0.0178034	ne	NE	NE	FALSE	FALSE	translational activator of mitochondrially encoded cytochrome c oxidase I [Source:HGNC Symbol;Acc:HGNC:24316]
BOLA3-AS1	ne	ne	down	ne	-0.630762	0.163724	-0.508188	0.258932	-0.544683	0.0364186	-0.674515	0.0873804	ne	ne	down	ne	0	0	0	0	0	0	39	29	39	39	26	0	26	26	26	15	39	39	39	39	FALSE	FALSE	FALSE	FALSE	NA	NA	NE	NE	FALSE	FALSE	BOLA3 antisense RNA 1 (head to head) [Source:HGNC Symbol;Acc:HGNC:42922]
LGALS9	ne	ne	up	ne	-0.630489	1	0.470609	0.988375	1.16777	0.0324062	0.462953	1	ne	ne	up	ne	0	0	0	0	0	39	17	39	39	39	0	17	23	23	23	39	19	39	39	39	FALSE	FALSE	FALSE	FALSE	-0.460549	ne	NE	S	TRUE	FALSE	lectin, galactoside-binding, soluble, 9 [Source:HGNC Symbol;Acc:HGNC:6570]
ZNF484	ne	down	down	down	-0.629507	0.311504	-0.884876	0.00537082	-0.732503	0.00100214	-0.782034	2.44e-05	ne	down	down	down	0	0	0	0	0	29	29	29	29	29	0	13	0	0	13	29	29	29	29	29	FALSE	FALSE	FALSE	FALSE	-0.0457511	ne	NE	NE	FALSE	FALSE	zinc finger protein 484 [Source:HGNC Symbol;Acc:HGNC:23385]
MTERF1	ne	ne	down	down	-0.627865	0.0676909	-0.377363	0.335932	-0.791828	5.45e-05	-0.588243	0.000632676	ne	ne	down	down	22	22	22	22	22	20	39	39	39	39	0	32	0	0	32	29	49	39	39	49	FALSE	FALSE	FALSE	FALSE	NA	NA	NE	NE	FALSE	FALSE	mitochondrial transcription termination factor 1 [Source:HGNC Symbol;Acc:HGNC:21463]
ZNF576	ne	ne	ne	down	-0.626952	0.459873	-0.0728475	1	-0.18828	0.745338	-0.726931	0.0372887	ne	ne	ne	down	0	0	0	0	0	29	39	29	39	39	0	22	21	22	22	29	29	29	29	29	FALSE	FALSE	FALSE	FALSE	0.052851	ne	NE	NE	FALSE	FALSE	zinc finger protein 576 [Source:HGNC Symbol;Acc:HGNC:28357]
HCFC1R1	ne	ne	NE	ne	-0.626347	0.57155	0.489028	0.577036	0.661153	0.0278135	-0.0882433	1	ne	ne	up	ne	17	0	17	17	17	40	0	40	40	40	0	0	0	0	0	39	0	39	39	39	FALSE	FALSE	FALSE	FALSE	-0.170606	down	NE	NE	FALSE	FALSE	host cell factor C1 regulator 1 (XPO1 dependent) [Source:HGNC Symbol;Acc:HGNC:21198]
FAM84B	ne	down	down	down	-0.623776	0.197244	-0.751674	0.0388988	-1.31909	2.52e-13	-0.795264	5.63e-06	ne	down	down	down	0	28	0	0	28	19	49	29	49	49	0	21	0	17	21	19	29	29	29	29	FALSE	FALSE	FALSE	FALSE	0.804942	up	NE	NE	FALSE	FALSE	family with sequence similarity 84 member B [Source:HGNC Symbol;Acc:HGNC:24166]
TBX18	ne	ne	down	ne	-0.623255	0.442069	-0.644948	0.586232	-0.887996	0.000173278	-0.506806	0.776602	ne	ne	down	ne	27	26	27	27	27	29	39	29	39	39	0	26	0	26	26	29	39	29	29	39	FALSE	FALSE	FALSE	TRUE	-2.50912	down	NE	NE	FALSE	FALSE	T-box 18 [Source:HGNC Symbol;Acc:HGNC:11595]
PNO1	ne	ne	down	down	-0.621681	0.0641045	-0.31352	0.552624	-0.545911	0.00130998	-0.474065	0.00197852	ne	ne	down	down	0	0	0	0	0	29	39	29	29	39	0	23	0	23	23	26	59	29	29	59	FALSE	FALSE	TRUE	FALSE	0.272792	up	NE	NE	FALSE	FALSE	partner of NOB1 homolog [Source:HGNC Symbol;Acc:HGNC:32790]
SPRTN	ne	down	down	down	-0.621229	0.345368	-0.816653	0.00535644	-0.860215	1.55e-05	-0.841989	2.45e-06	ne	down	down	down	0	26	0	0	26	39	49	39	39	49	13	0	13	13	13	26	49	26	26	49	FALSE	FALSE	FALSE	FALSE	NA	NA	NE	NE	FALSE	FALSE	SprT-like N-terminal domain [Source:HGNC Symbol;Acc:HGNC:25356]
ATP5J2	ne	ne	NE	ne	-0.620079	0.518784	0.650678	0.26169	0.654371	0.0221069	-0.0188565	1	ne	ne	up	ne	0	0	0	0	0	0	0	0	0	0	0	0	0	0	0	0	0	0	0	0	FALSE	FALSE	FALSE	FALSE	-0.0286488	ne	NE	NE	FALSE	FALSE	ATP synthase, H+ transporting, mitochondrial Fo complex subunit F2 [Source:HGNC Symbol;Acc:HGNC:848]
ZNF695	ne	ne	NE	ne	-0.620064	0.16684	-0.340738	0.69257	-0.607624	0.00617183	-0.349824	0.359752	ne	ne	down	ne	0	17	0	0	17	15	29	39	39	39	0	0	0	0	0	15	29	39	39	39	FALSE	FALSE	TRUE	FALSE	0.103249	ne	NE	NE	FALSE	FALSE	zinc finger protein 695 [Source:HGNC Symbol;Acc:HGNC:30954]
RHOD	ne	ne	up	ne	-0.619772	0.868785	0.0375555	1	1.29822	0.000421181	0.395074	1	ne	ne	up	ne	0	34	0	22	34	38	15	38	38	38	23	27	23	23	27	36	28	36	36	36	FALSE	FALSE	FALSE	FALSE	0.0878352	ne	NE	NE	FALSE	FALSE	ras homolog family member D [Source:HGNC Symbol;Acc:HGNC:670]
SH3GL1P1	ne	NE	ne	ne	-0.619292	1	-2.02869	0.0409534	-0.634965	0.723135	0.761359	0.700965	ne	down	ne	ne	0	0	0	0	0	0	0	0	0	0	0	0	0	0	0	14	14	14	14	14	FALSE	FALSE	FALSE	FALSE	0.0775905	ne	NE	NE	FALSE	FALSE	SH3-domain GRB2-like 1 pseudogene 1 [Source:HGNC Symbol;Acc:HGNC:10835]
TIFA	ne	down	down	down	-0.618441	0.169247	-1.02316	0.00216448	-0.894768	0.00253021	-1.3025	7.36e-06	ne	down	down	down	0	22	26	26	26	29	29	29	29	29	0	24	26	26	26	29	49	29	39	49	FALSE	FALSE	FALSE	FALSE	-0.0357416	ne	NE	NE	FALSE	FALSE	TRAF-interacting protein with forkhead-associated domain [Source:HGNC Symbol;Acc:HGNC:19075]
RUNDC1	ne	down	NE	down	-0.616995	0.0608044	-0.639778	0.0142895	-0.580131	0.00274908	-0.486867	0.00539258	ne	down	down	down	22	0	22	22	22	19	49	19	49	49	0	0	0	0	0	15	49	15	49	49	FALSE	FALSE	FALSE	FALSE	0.103155	ne	NE	NE	FALSE	FALSE	RUN domain containing 1 [Source:HGNC Symbol;Acc:HGNC:25418]
RSC1A1	ne	ne	down	ne	-0.616601	0.290297	-0.416834	0.486362	-0.653462	0.0383525	-0.352023	0.389555	ne	ne	down	ne	23	17	23	23	23	49	39	49	49	49	0	0	27	27	27	39	39	39	39	39	FALSE	FALSE	FALSE	TRUE	0.249586	ne	NE	NE	FALSE	FALSE	regulatory solute carrier protein, family 1, member 1 [Source:HGNC Symbol;Acc:HGNC:10458]
NRAV	ne	ne	down	ne	-0.616312	0.144436	-0.269091	0.787853	-0.539809	0.0388411	-0.425436	0.638185	ne	ne	down	ne	0	0	0	0	0	0	28	39	39	39	0	26	13	26	26	0	29	38	38	38	FALSE	FALSE	FALSE	FALSE	NA	NA	NE	NE	FALSE	FALSE	negative regulator of antiviral response (non-protein coding) [Source:HGNC Symbol;Acc:HGNC:48588]
ALKBH2	ne	ne	ne	down	-0.614837	0.373872	0.0600064	1	-0.043394	1	-0.477442	0.022503	ne	ne	ne	down	0	0	0	0	0	0	0	0	0	0	14	0	24	24	24	0	0	15	15	15	FALSE	FALSE	TRUE	FALSE	-0.0992798	ne	NE	NE	FALSE	FALSE	alkB homolog 2, alpha-ketoglutarate-dependent dioxygenase [Source:HGNC Symbol;Acc:HGNC:32487]
LOC100499489	ne	ne	ne	down	-0.614293	0.560647	-0.517103	0.567195	-0.616567	0.0963977	-0.967458	0.0134585	ne	ne	ne	down	20	22	20	22	22	49	29	49	49	49	0	29	25	25	29	48	29	48	48	48	FALSE	FALSE	FALSE	FALSE	0.0799198	ne	NE	NE	FALSE	FALSE	NA
PLEKHA2	ne	ne	down	ne	-0.614076	0.855521	-0.779485	0.195023	-1.33332	0.0136212	-0.463842	0.380218	ne	ne	down	ne	18	26	18	26	26	29	39	29	39	39	26	0	26	26	26	29	39	39	39	39	FALSE	FALSE	TRUE	FALSE	-0.498395	down	NE	NE	FALSE	FALSE	pleckstrin homology domain containing A2 [Source:HGNC Symbol;Acc:HGNC:14336]
SGK223	ne	ne	down	ne	-0.613657	0.152462	-0.569186	0.26169	-0.736806	0.000181089	-0.383533	0.0743696	ne	ne	down	ne	0	21	20	20	21	39	39	39	39	39	0	26	0	26	26	39	39	59	59	59	FALSE	FALSE	FALSE	FALSE	0.450408	up	NE	NE	FALSE	FALSE	Tyrosine-protein kinase SgK223 [Source:UniProtKB/Swiss-Prot;Acc:Q86YV5]
SGMS2	ne	ne	down	ne	-0.612538	0.814097	-0.20471	1	-1.19791	0.0106093	-0.681512	0.604181	ne	ne	down	ne	22	23	22	22	23	39	39	39	39	39	0	27	0	27	27	39	39	39	39	39	FALSE	FALSE	FALSE	FALSE	0.0004628	ne	NE	NE	FALSE	FALSE	sphingomyelin synthase 2 [Source:HGNC Symbol;Acc:HGNC:28395]
RNF43	ne	down	down	down	-0.6115	0.194974	-0.996402	0.00176342	-0.630268	0.0109595	-1.02091	0.0169309	ne	down	down	down	0	0	13	13	13	29	39	29	29	39	21	27	21	21	27	39	39	39	39	39	FALSE	FALSE	FALSE	TRUE	-0.284879	ne	NE	NE	FALSE	FALSE	ring finger protein 43 [Source:HGNC Symbol;Acc:HGNC:18505]
MLX	ne	ne	NE	down	-0.609886	0.0558862	-0.391465	0.337698	-0.473908	0.0191971	-0.426241	0.0149787	ne	ne	down	down	0	0	0	0	0	0	0	19	19	19	0	0	0	0	0	26	0	28	28	28	FALSE	FALSE	TRUE	FALSE	-0.0667564	ne	NE	NE	FALSE	FALSE	MLX, MAX dimerization protein [Source:HGNC Symbol;Acc:HGNC:11645]
MALT1	ne	down	down	down	-0.609824	0.0944181	-0.597596	0.0379396	-0.84626	3.98e-06	-0.528766	4.92e-06	ne	down	down	down	0	32	0	18	32	0	39	0	39	39	0	27	0	21	27	14	39	14	39	39	FALSE	FALSE	TRUE	FALSE	0.146382	up	NE	NE	FALSE	FALSE	MALT1 paracaspase [Source:HGNC Symbol;Acc:HGNC:6819]
IFIT2	ne	ne	down	ne	-0.60905	1	-1.32147	0.135295	-1.10043	0.0335662	-1.38294	0.159499	ne	ne	down	ne	0	23	13	21	23	39	39	39	39	39	0	23	21	23	23	49	39	49	49	49	FALSE	FALSE	TRUE	FALSE	-0.871124	ne	NE	NE	FALSE	FALSE	interferon induced protein with tetratricopeptide repeats 2 [Source:HGNC Symbol;Acc:HGNC:5409]
ZBTB7B	ne	down	ne	ne	-0.608666	0.300499	-1.47962	9.79e-06	-0.170197	0.851585	-0.945785	0.10331	ne	down	ne	ne	0	0	27	27	27	49	0	49	49	49	0	29	26	29	29	46	14	46	46	46	FALSE	FALSE	TRUE	FALSE	-0.002516	ne	NE	NE	FALSE	FALSE	zinc finger and BTB domain containing 7B [Source:HGNC Symbol;Acc:HGNC:18668]
MON1A	ne	ne	ne	down	-0.607955	0.324938	-0.680028	0.0841902	0.0850757	1	-0.811684	0.00251722	ne	ne	ne	down	22	0	22	22	22	0	39	29	29	39	21	0	21	21	21	0	39	0	0	39	FALSE	FALSE	TRUE	FALSE	0.0391849	ne	NE	NE	FALSE	FALSE	MON1 homolog A, secretory trafficking associated [Source:HGNC Symbol;Acc:HGNC:28207]
ZNF398	ne	ne	down	down	-0.607933	0.0583963	-0.436187	0.221596	-0.556841	0.0034445	-0.4858	0.00539258	ne	ne	down	down	18	18	18	18	18	30	39	30	39	39	0	21	0	0	21	29	39	29	39	39	FALSE	FALSE	TRUE	FALSE	0.020746	ne	NE	NE	FALSE	FALSE	zinc finger protein 398 [Source:HGNC Symbol;Acc:HGNC:18373]
SPATA2	ne	ne	ne	down	-0.607854	0.0926752	-0.408426	0.318033	0.0661479	1	-0.451165	0.0332766	ne	ne	ne	down	0	24	0	24	24	30	39	30	30	39	0	34	0	34	34	39	39	39	39	39	FALSE	FALSE	TRUE	FALSE	-0.120127	ne	NE	NE	FALSE	FALSE	spermatogenesis associated 2 [Source:HGNC Symbol;Acc:HGNC:14681]
SOSTDC1	ne	down	ne	down	-0.607827	0.255528	-0.779401	0.0240086	-0.360026	0.308472	-1.10269	4.05e-06	ne	down	ne	down	0	31	0	23	31	49	49	49	49	49	21	17	21	21	21	46	48	46	46	48	TRUE	FALSE	FALSE	FALSE	0.149786	ne	NE	NE	FALSE	FALSE	sclerostin domain containing 1 [Source:HGNC Symbol;Acc:HGNC:21748]
RBM12B	ne	down	NE	down	-0.607695	0.329897	-1.01072	0.00514325	-1.15535	9.14e-05	-0.7237	2.47e-09	ne	down	down	down	0	0	0	0	0	29	29	29	29	29	0	0	0	0	0	18	29	18	29	29	FALSE	FALSE	FALSE	FALSE	0.0135433	ne	NE	NE	FALSE	FALSE	RNA binding motif protein 12B [Source:HGNC Symbol;Acc:HGNC:32310]
HSPA8	ne	ne	down	down	-0.605989	0.185993	-0.0390926	1	-0.407721	0.015711	-0.576671	1.65e-07	ne	ne	down	down	0	27	0	0	27	15	19	15	18	19	0	20	0	0	20	29	19	29	29	29	FALSE	FALSE	FALSE	FALSE	0.354013	up	NE	NE	TRUE	FALSE	heat shock protein family A (Hsp70) member 8 [Source:HGNC Symbol;Acc:HGNC:5241]
STX8	ne	ne	up	ne	-0.605398	0.534018	0.544228	0.295623	0.585396	0.0268478	0.0203442	1	ne	ne	up	ne	0	0	0	0	0	29	20	29	29	29	0	0	26	26	26	0	0	0	0	0	FALSE	FALSE	FALSE	FALSE	-0.0634156	ne	NE	NE	FALSE	FALSE	syntaxin 8 [Source:HGNC Symbol;Acc:HGNC:11443]
RUNX2	ne	ne	down	down	-0.603503	0.65473	-0.773179	0.0719802	-0.927073	5.81e-06	-0.772626	0.000310671	ne	ne	down	down	20	23	20	20	23	39	39	39	39	39	20	27	20	21	27	39	39	39	39	39	FALSE	FALSE	FALSE	FALSE	-1.03103	down	NE	E	FALSE	FALSE	runt-related transcription factor 2 [Source:HGNC Symbol;Acc:HGNC:10472]
GEMIN6	ne	ne	ne	down	-0.602117	0.140858	-0.0361195	1	-0.414241	0.0872262	-0.654954	0.00416978	ne	ne	ne	down	0	26	0	26	26	29	30	29	30	30	0	33	0	33	33	26	29	26	29	29	FALSE	FALSE	TRUE	FALSE	-0.0086588	ne	NE	NE	FALSE	FALSE	gem nuclear organelle associated protein 6 [Source:HGNC Symbol;Acc:HGNC:20044]
FST	ne	ne	ne	down	-0.60132	0.27039	-0.438204	0.249564	-0.223443	0.427989	-0.663136	0.0107051	ne	ne	ne	down	18	18	22	22	22	39	29	40	40	40	17	23	23	23	23	38	39	49	49	49	FALSE	FALSE	FALSE	FALSE	0.149244	ne	NE	NE	FALSE	FALSE	follistatin [Source:HGNC Symbol;Acc:HGNC:3971]
CCND2	ne	ne	ne	down	-0.601086	0.258039	-0.0412823	1	0.316528	0.356353	-0.38362	0.0490662	ne	ne	ne	down	25	23	25	25	25	0	49	39	49	49	0	31	0	31	31	49	46	49	49	49	FALSE	FALSE	TRUE	FALSE	0.187266	up	NE	NE	FALSE	FALSE	cyclin D2 [Source:HGNC Symbol;Acc:HGNC:1583]
GTPBP10	ne	ne	down	ne	-0.600758	0.0648204	-0.460389	0.221415	-0.630678	0.00145634	-0.393327	0.0575336	ne	ne	down	ne	20	0	20	20	20	29	29	29	29	29	19	23	19	19	23	39	29	39	39	39	FALSE	FALSE	FALSE	FALSE	0.0294036	ne	NE	NE	FALSE	FALSE	GTP-binding protein 10 (putative) [Source:HGNC Symbol;Acc:HGNC:25106]
GREM1	ne	ne	NE	NE	-0.597552	0.181393	-0.94633	0.0896059	-1.73122	1.25e-22	-1.23234	0.00198728	ne	ne	down	down	0	0	0	0	0	0	0	0	0	0	0	0	0	0	0	0	0	0	0	0	FALSE	FALSE	FALSE	FALSE	0.16961	ne	NE	NE	FALSE	FALSE	gremlin 1, DAN family BMP antagonist [Source:HGNC Symbol;Acc:HGNC:2001]
FGF2	ne	down	down	down	-0.59636	0.429522	-0.818507	0.00614967	-0.933127	4.22e-05	-0.876994	2.98e-07	ne	down	down	down	0	25	0	25	25	39	39	39	39	39	23	25	23	25	25	39	39	39	39	39	FALSE	FALSE	FALSE	FALSE	0.241598	up	NE	NE	TRUE	FALSE	fibroblast growth factor 2 (basic) [Source:HGNC Symbol;Acc:HGNC:3676]
JPH1	ne	ne	down	ne	-0.595838	0.902042	-0.486855	0.742178	-1.20349	0.000273894	-0.405954	0.789403	ne	ne	down	ne	0	13	0	0	13	39	39	39	39	39	0	27	0	27	27	38	49	38	49	49	FALSE	FALSE	FALSE	FALSE	0.345743	up	NE	NE	FALSE	FALSE	junctophilin 1 [Source:HGNC Symbol;Acc:HGNC:14201]
DUSP5	ne	ne	down	down	-0.593715	0.324551	-0.117308	1	-0.64235	0.00605426	-0.75655	0.00103992	ne	ne	down	down	23	30	23	24	30	30	39	30	39	39	0	25	0	23	25	0	49	29	39	49	FALSE	FALSE	FALSE	FALSE	-0.0483104	ne	NE	NE	FALSE	FALSE	dual specificity phosphatase 5 [Source:HGNC Symbol;Acc:HGNC:3071]
PHF13	ne	ne	ne	down	-0.593065	0.0758253	-0.501273	0.093005	-0.347198	0.0971278	-0.538654	0.00036847	ne	ne	ne	down	0	0	23	23	23	15	29	15	29	29	0	0	0	0	0	19	22	19	22	22	FALSE	FALSE	TRUE	FALSE	0.0791005	ne	NE	NE	FALSE	FALSE	PHD finger protein 13 [Source:HGNC Symbol;Acc:HGNC:22983]
RRP36	ne	ne	ne	down	-0.591933	0.198487	0.0251044	1	0.041099	1	-0.370227	0.0130447	ne	ne	ne	down	0	0	0	0	0	15	0	29	29	29	0	0	29	29	29	0	18	29	29	29	FALSE	FALSE	FALSE	FALSE	0.169167	up	NE	NE	FALSE	FALSE	ribosomal RNA processing 36 [Source:HGNC Symbol;Acc:HGNC:21374]
ARHGAP5-AS1	ne	ne	down	ne	-0.590121	0.486068	0.0689486	1	-0.582769	0.0498871	-0.639577	0.161486	ne	ne	down	ne	0	0	0	0	0	49	29	49	49	49	0	31	0	31	31	39	29	39	39	39	FALSE	FALSE	FALSE	FALSE	NA	NA	NE	NE	FALSE	FALSE	ARHGAP5 antisense RNA 1 (head to head) [Source:HGNC Symbol;Acc:HGNC:20279]
LSM2	ne	ne	NE	ne	-0.589394	0.530506	0.398089	0.641488	0.646661	0.028	0.0857856	1	ne	ne	up	ne	0	0	0	0	0	0	0	0	0	0	0	0	0	0	0	0	0	0	0	0	FALSE	FALSE	TRUE	FALSE	-0.0932869	ne	NE	NE	FALSE	FALSE	LSM2 homolog, U6 small nuclear RNA and mRNA degradation associated [Source:HGNC Symbol;Acc:HGNC:13940]
SRSF7	ne	ne	ne	down	-0.588012	0.0830342	-0.122638	1	-0.248774	0.175783	-0.36378	0.00315269	ne	ne	ne	down	0	18	0	18	18	29	39	29	39	39	13	0	13	13	13	0	29	19	29	29	FALSE	FALSE	FALSE	FALSE	0.122769	up	NE	NE	FALSE	FALSE	serine/arginine-rich splicing factor 7 [Source:HGNC Symbol;Acc:HGNC:10789]
ADRA2C	ne	ne	up	ne	-0.587946	0.796179	-0.160076	1	0.935852	0.017493	-0.433311	1	ne	ne	up	ne	13	28	13	28	28	0	39	29	39	39	17	27	17	17	27	0	39	39	39	39	FALSE	FALSE	FALSE	TRUE	0.256524	ne	NE	NE	FALSE	FALSE	adrenoceptor alpha 2C [Source:HGNC Symbol;Acc:HGNC:283]
PALM2	ne	ne	down	down	-0.587024	0.609057	-0.990056	0.093005	-1.6077	4.33e-05	-0.799188	0.0274481	ne	ne	down	down	17	22	17	21	22	59	39	59	59	59	17	31	21	23	31	49	49	49	49	49	FALSE	FALSE	FALSE	FALSE	0.471747	up	NE	NE	FALSE	FALSE	paralemmin 2 [Source:HGNC Symbol;Acc:HGNC:15845]
RUNX1T1	ne	ne	down	ne	-0.583185	0.509315	-0.399858	0.881118	-0.729072	0.00632699	-0.763161	0.14698	ne	ne	down	ne	24	24	24	24	24	39	39	39	39	39	24	26	24	24	26	39	39	39	39	39	FALSE	FALSE	FALSE	FALSE	0.432761	up	NE	NE	FALSE	FALSE	runt-related transcription factor 1; translocated to, 1 (cyclin D-related) [Source:HGNC Symbol;Acc:HGNC:1535]
LOC613037	ne	ne	NE	ne	-0.583157	0.383381	0.155429	1	-0.496408	0.0489299	0.16999	1	ne	ne	down	ne	0	0	0	0	0	0	0	0	0	0	0	0	0	0	0	0	0	0	0	0	FALSE	FALSE	FALSE	FALSE	-0.271311	ne	NE	NE	FALSE	FALSE	NA
AUNIP	ne	ne	down	ne	-0.582681	0.13965	-0.381781	0.467035	-0.543588	0.00430934	-0.266428	0.784728	ne	ne	down	ne	0	22	0	22	22	59	39	59	59	59	21	0	23	23	23	39	39	39	39	39	FALSE	FALSE	FALSE	FALSE	NA	NA	NE	NE	FALSE	FALSE	aurora kinase A and ninein interacting protein [Source:HGNC Symbol;Acc:HGNC:28363]
FEN1	ne	ne	ne	down	-0.58214	0.152462	0.0122956	1	-0.067689	1	-0.35856	0.01979	ne	ne	ne	down	0	0	0	0	0	0	29	0	29	29	14	23	14	23	23	0	29	0	29	29	FALSE	FALSE	TRUE	FALSE	0.155309	up	E	NE	TRUE	FALSE	flap structure-specific endonuclease 1 [Source:HGNC Symbol;Acc:HGNC:3650]
MANF	ne	ne	ne	down	-0.58102	0.515397	0.349955	0.720222	0.0678234	1	-0.401244	0.012812	ne	ne	ne	down	18	20	18	18	20	29	39	29	39	39	0	23	0	0	23	29	39	29	39	39	FALSE	FALSE	TRUE	FALSE	0.172934	up	NE	NE	FALSE	FALSE	mesencephalic astrocyte-derived neurotrophic factor [Source:HGNC Symbol;Acc:HGNC:15461]
ZNF774	ne	down	ne	ne	-0.580743	1	-2.51608	0.00754527	-0.550593	0.735626	-0.0347668	1	ne	down	ne	ne	0	0	0	0	0	0	29	29	29	29	0	25	21	21	25	24	29	29	29	29	FALSE	FALSE	FALSE	FALSE	-0.0686266	ne	NE	NE	FALSE	FALSE	zinc finger protein 774 [Source:HGNC Symbol;Acc:HGNC:33108]
IFITM10	ne	ne	NE	ne	-0.580301	1	1.40085	0.429168	1.24487	0.00396067	-0.26455	1	ne	ne	up	ne	14	0	14	14	14	39	40	39	40	40	0	0	0	0	0	39	49	39	49	49	FALSE	FALSE	FALSE	FALSE	-0.539085	down	NE	NE	FALSE	FALSE	interferon induced transmembrane protein 10 [Source:HGNC Symbol;Acc:HGNC:40022]
NPIPA1	ne	ne	NE	ne	-0.580195	0.714766	0.572206	0.609352	0.923583	0.00734907	0.0352663	1	ne	ne	up	ne	0	0	0	0	0	0	15	0	15	15	0	0	0	0	0	0	0	14	14	14	FALSE	FALSE	FALSE	FALSE	NA	NA	NE	NE	FALSE	FALSE	nuclear pore complex interacting protein family member A1 [Source:HGNC Symbol;Acc:HGNC:7909]
LIN28A	down	ne	down	ne	-0.5797	0.0309942	-0.312124	0.594138	-0.871948	1.47e-08	-0.376934	0.48808	down	ne	down	ne	0	13	0	0	13	0	39	19	39	39	31	23	31	31	31	34	39	34	36	39	FALSE	FALSE	TRUE	FALSE	0.3182244	up	NE	NE	FALSE	FALSE	lin-28 homolog A (C. elegans) [Source:HGNC Symbol;Acc:HGNC:15986]
LYAR	ne	ne	ne	down	-0.579466	0.170339	0.134214	1	-0.368564	0.104771	-0.45659	0.00529066	ne	ne	ne	down	18	0	18	18	18	39	59	39	39	59	21	0	21	21	21	39	49	39	39	49	FALSE	FALSE	FALSE	FALSE	0.169248	up	NE	NE	FALSE	FALSE	Ly1 antibody reactive [Source:HGNC Symbol;Acc:HGNC:26021]
ZNF625-ZNF20	ne	up	ne	ne	-0.57509	0.904975	1.21173	0.0481246	0.716429	0.169175	0.631831	0.62898	ne	up	ne	ne	24	0	24	24	24	30	29	30	30	30	0	0	0	0	0	0	0	0	0	0	FALSE	FALSE	FALSE	FALSE	0.215954	ne	NE	NE	FALSE	FALSE	ZNF625-ZNF20 readthrough (NMD candidate) [Source:HGNC Symbol;Acc:HGNC:48368]
TRIM32	ne	down	down	down	-0.57216	0.0889082	-0.754661	0.000732043	-0.587532	0.00056437	-0.58712	0.000621899	ne	down	down	down	0	17	0	17	17	29	49	29	29	49	40	13	40	40	40	29	46	29	29	46	FALSE	FALSE	FALSE	TRUE	-0.041269	ne	NE	NE	FALSE	FALSE	tripartite motif containing 32 [Source:HGNC Symbol;Acc:HGNC:16380]
C1orf122	ne	ne	NE	ne	-0.571822	0.684137	0.503523	0.623052	0.781443	0.0109002	0.0564058	1	ne	ne	up	ne	0	0	0	0	0	20	0	20	20	20	0	0	0	0	0	36	0	36	36	36	FALSE	FALSE	FALSE	FALSE	0.00865	ne	NE	NE	FALSE	FALSE	chromosome 1 open reading frame 122 [Source:HGNC Symbol;Acc:HGNC:24789]
MAT2A	ne	down	down	down	-0.571124	0.108032	-0.612282	0.00624626	-0.822455	0.000177076	-0.458321	2.14e-05	ne	down	down	down	0	0	20	20	20	29	29	29	29	29	0	27	20	27	27	29	29	29	29	29	FALSE	FALSE	TRUE	FALSE	-0.0900997	ne	NE	NE	FALSE	FALSE	methionine adenosyltransferase II, alpha [Source:HGNC Symbol;Acc:HGNC:6904]
LRRC4	ne	down	down	down	-0.57069	0.291048	-0.901422	0.0176587	-0.789928	0.00214583	-0.914767	6.71e-07	ne	down	down	down	0	22	0	21	22	39	39	39	39	39	0	25	0	25	25	49	36	49	49	49	FALSE	FALSE	FALSE	FALSE	0.793049	up	NE	NE	FALSE	FALSE	leucine rich repeat containing 4 [Source:HGNC Symbol;Acc:HGNC:15586]
APTR	ne	ne	ne	down	-0.570319	0.45076	0.0806353	1	-0.071966	1	-0.748268	0.0160838	ne	ne	ne	down	22	0	22	22	22	39	29	39	39	39	0	37	0	37	37	39	29	39	39	39	FALSE	FALSE	FALSE	FALSE	NA	NA	NE	NE	FALSE	FALSE	Alu-mediated CDKN1A/p21 transcriptional regulator (non-protein coding) [Source:HGNC Symbol;Acc:HGNC:44173]
PLAC9	ne	ne	NE	ne	-0.569574	1	0.870593	1	1.39741	0.0190641	-0.319039	1	ne	ne	up	ne	13	21	13	13	21	0	29	0	19	29	0	0	0	0	0	24	29	24	24	29	FALSE	FALSE	FALSE	FALSE	-0.049686	ne	NE	NE	FALSE	FALSE	placenta specific 9 [Source:HGNC Symbol;Acc:HGNC:19255]
PLK2	ne	down	down	down	-0.569475	0.0560022	-0.590268	0.0112201	-1.20927	1.88e-16	-0.971368	1.53e-08	ne	down	down	down	0	0	22	22	22	49	39	49	49	49	27	0	27	27	27	29	39	29	39	39	FALSE	FALSE	FALSE	FALSE	0.249627	up	NE	NE	TRUE	FALSE	polo-like kinase 2 [Source:HGNC Symbol;Acc:HGNC:19699]
PSMG3	ne	ne	NE	ne	-0.569185	0.533675	0.445205	0.741032	0.695934	0.0239309	-0.024559	1	ne	ne	up	ne	0	0	0	0	0	0	0	15	15	15	0	0	0	0	0	0	14	0	14	14	FALSE	FALSE	TRUE	FALSE	-0.0042936	ne	NE	NE	FALSE	FALSE	proteasome (prosome, macropain) assembly chaperone 3 [Source:HGNC Symbol;Acc:HGNC:22420]
PELO	ne	ne	NE	NE	-0.568946	0.135128	-0.305387	0.58279	-0.444354	0.0085087	-0.392561	0.0327862	ne	ne	down	down	0	0	0	0	0	0	0	0	0	0	0	0	0	0	0	0	0	0	0	0	FALSE	FALSE	TRUE	FALSE	0.108697	ne	NE	NE	FALSE	FALSE	pelota homolog (Drosophila) [Source:HGNC Symbol;Acc:HGNC:8829]
POLR3F	ne	ne	NE	NE	-0.568185	0.103205	-0.372893	0.409103	-0.574948	0.00254494	-0.475138	0.00593339	ne	ne	down	down	0	0	0	0	0	0	0	0	0	0	0	0	0	0	0	0	0	0	0	0	FALSE	FALSE	TRUE	FALSE	0.103515	ne	NE	NE	FALSE	FALSE	polymerase (RNA) III (DNA directed) polypeptide F, 39 kDa [Source:HGNC Symbol;Acc:HGNC:15763]
NUFIP1	ne	ne	down	down	-0.567068	0.112819	-0.391661	0.320958	-0.52007	0.00373017	-0.60434	6.29e-05	ne	ne	down	down	0	17	0	0	17	0	29	0	29	29	0	21	0	0	21	29	38	29	38	38	FALSE	FALSE	FALSE	TRUE	0.125995	ne	NE	NE	FALSE	FALSE	nuclear fragile X mental retardation protein interacting protein 1 [Source:HGNC Symbol;Acc:HGNC:8057]
RCAN1	ne	ne	down	down	-0.566106	0.065795	-0.392456	0.357267	-0.923961	1.99e-10	-0.6573	0.000172611	ne	ne	down	down	13	23	13	23	23	59	39	59	59	59	0	31	0	27	31	59	39	59	59	59	FALSE	FALSE	FALSE	FALSE	0.13673	ne	NE	NE	TRUE	FALSE	regulator of calcineurin 1 [Source:HGNC Symbol;Acc:HGNC:3040]
LINC00632	ne	ne	down	ne	-0.565593	0.836741	-0.492108	0.729196	-1.13318	0.0183056	-0.0393657	1	ne	ne	down	ne	0	0	0	0	0	30	39	30	30	39	0	37	21	36	37	29	39	29	39	39	FALSE	FALSE	FALSE	FALSE	NA	NA	NE	NE	FALSE	FALSE	long intergenic non-protein coding RNA 632 [Source:HGNC Symbol;Acc:HGNC:27865]
SH3BP4	ne	ne	down	down	-0.564743	0.0960776	-0.558726	0.0529525	-0.88947	9.23e-08	-0.571864	0.00040892	ne	ne	down	down	20	22	20	22	22	19	49	29	39	49	20	31	26	31	31	29	49	29	39	49	FALSE	FALSE	FALSE	FALSE	0.427808	up	NE	NE	FALSE	FALSE	SH3-domain binding protein 4 [Source:HGNC Symbol;Acc:HGNC:10826]
NANP	ne	ne	down	down	-0.564113	0.162136	-0.586885	0.0516304	-0.778801	6.12e-05	-0.654648	0.00967555	ne	ne	down	down	0	22	14	18	22	39	39	39	39	39	0	21	0	13	21	29	39	29	39	39	FALSE	FALSE	TRUE	FALSE	0.0727836	ne	NE	NE	FALSE	FALSE	N-acetylneuraminic acid phosphatase [Source:HGNC Symbol;Acc:HGNC:16140]
MCPH1	ne	down	NE	down	-0.560125	0.239234	-0.635643	0.0462986	-1.17803	2.26e-09	-0.89341	8.98e-10	ne	down	down	down	0	17	0	17	17	0	49	19	28	49	0	0	0	0	0	0	39	29	29	39	FALSE	FALSE	TRUE	FALSE	0.139349	up	NE	NE	FALSE	FALSE	microcephalin 1 [Source:HGNC Symbol;Acc:HGNC:6954]
ZNF580	ne	ne	NE	ne	-0.558801	0.643778	0.647749	0.380624	1.12515	0.000419637	0.0841027	1	ne	ne	up	ne	0	0	0	0	0	29	0	29	29	29	0	0	0	0	0	29	0	29	29	29	FALSE	FALSE	FALSE	FALSE	-0.17586	ne	NE	NE	FALSE	FALSE	zinc finger protein 580 [Source:HGNC Symbol;Acc:HGNC:29473]
ZNF639	ne	ne	down	ne	-0.558553	0.107176	-0.243727	0.754592	-0.529687	0.00287034	-0.338195	0.0917626	ne	ne	down	ne	0	26	0	26	26	39	38	39	39	39	23	25	23	23	25	39	38	39	39	39	FALSE	FALSE	TRUE	FALSE	0.0661767	ne	NE	NE	FALSE	FALSE	zinc finger protein 639 [Source:HGNC Symbol;Acc:HGNC:30950]
DUSP7	ne	down	ne	down	-0.555638	0.116486	-0.681011	0.0203162	-0.250755	0.398194	-0.499588	0.0410606	ne	down	ne	down	18	14	18	18	18	29	49	29	49	49	0	0	0	0	0	29	49	29	49	49	FALSE	FALSE	FALSE	FALSE	-0.0710216	ne	NE	NE	FALSE	FALSE	dual specificity phosphatase 7 [Source:HGNC Symbol;Acc:HGNC:3073]
OGFRL1	ne	ne	down	ne	-0.55521	0.324487	-0.45462	0.309309	-1.35404	1.41e-05	-0.487002	0.359752	ne	ne	down	ne	0	0	23	23	23	17	40	29	40	40	0	24	36	36	36	18	40	18	40	40	FALSE	FALSE	FALSE	FALSE	-0.0114846	ne	NE	NE	FALSE	FALSE	opioid growth factor receptor-like 1 [Source:HGNC Symbol;Acc:HGNC:21378]
COX6B1	ne	ne	up	ne	-0.555132	0.706937	0.661298	0.331664	0.591578	0.0280151	0.121279	0.963508	ne	ne	up	ne	0	0	0	0	0	29	0	29	29	29	23	0	23	23	23	29	0	29	29	29	FALSE	FALSE	FALSE	FALSE	-0.0393974	ne	NE	NE	FALSE	FALSE	cytochrome c oxidase subunit VIb polypeptide 1 (ubiquitous) [Source:HGNC Symbol;Acc:HGNC:2280]
ZNF708	ne	ne	down	down	-0.555033	0.435637	-0.670268	0.126419	-1.16389	0.000203722	-0.552209	0.000527499	ne	ne	down	down	18	0	18	18	18	19	39	19	19	39	0	17	0	0	17	14	39	14	14	39	FALSE	FALSE	TRUE	FALSE	0.133726	up	NE	NE	FALSE	FALSE	zinc finger protein 708 [Source:HGNC Symbol;Acc:HGNC:12945]
ABHD5	ne	ne	down	down	-0.554499	0.130493	-0.276165	0.636261	-0.50164	0.00989934	-0.487476	0.0238687	ne	ne	down	down	0	28	0	0	28	39	40	39	39	40	0	33	0	0	33	39	32	39	39	39	FALSE	FALSE	TRUE	FALSE	0.103429	ne	NE	NE	FALSE	FALSE	abhydrolase domain containing 5 [Source:HGNC Symbol;Acc:HGNC:21396]
CDKN2B	ne	ne	down	ne	-0.55447	0.55312	0.0116217	1	-1.0205	2.79e-08	-0.372472	0.622581	ne	ne	down	ne	23	18	23	23	23	39	40	39	39	40	26	17	26	26	26	39	26	39	39	39	TRUE	FALSE	FALSE	FALSE	-1.58148	down	NE	NE	FALSE	FALSE	cyclin-dependent kinase inhibitor 2B (p15, inhibits CDK4) [Source:HGNC Symbol;Acc:HGNC:1788]
ZUFSP	ne	ne	down	ne	-0.554394	0.166668	-0.273241	0.641966	-0.773008	1.99e-05	-0.413441	0.0755746	ne	ne	down	ne	13	0	13	13	13	19	29	28	28	29	0	37	0	37	37	19	29	29	29	29	FALSE	FALSE	TRUE	FALSE	0.0289773	ne	NE	NE	FALSE	FALSE	zinc finger with UFM1-specific peptidase domain [Source:HGNC Symbol;Acc:HGNC:21224]
BCAR3	ne	ne	down	down	-0.5537	0.0912159	-0.501347	0.0697664	-0.469838	0.00484214	-0.426131	0.0117214	ne	ne	down	down	18	35	18	18	35	39	39	39	39	39	27	26	27	27	27	46	49	46	49	49	FALSE	FALSE	FALSE	FALSE	0.14094	up	NE	NE	FALSE	FALSE	breast cancer anti-estrogen resistance 3 [Source:HGNC Symbol;Acc:HGNC:973]
SPRYD4	ne	ne	ne	down	-0.553213	0.475135	-0.181144	1	0.0638082	1	-0.531321	0.0200279	ne	ne	ne	down	13	0	17	17	17	19	0	39	39	39	0	0	0	0	0	29	29	29	29	29	FALSE	FALSE	FALSE	FALSE	-0.0442238	ne	NE	NE	FALSE	TRUE	SPRY domain containing 4 [Source:HGNC Symbol;Acc:HGNC:27468]
CTF1	ne	ne	NE	ne	-0.551977	0.515575	0.315831	0.799784	0.688652	0.0206462	-0.0945367	1	ne	ne	up	ne	0	17	0	0	17	15	30	29	30	30	0	0	0	0	0	0	29	0	29	29	FALSE	FALSE	TRUE	FALSE	-0.0505469	ne	NE	NE	FALSE	FALSE	cardiotrophin 1 [Source:HGNC Symbol;Acc:HGNC:2499]
ANKRD39	ne	ne	NE	ne	-0.551568	0.714766	0.310808	0.92714	0.822609	0.00300252	-0.324033	0.946339	ne	ne	up	ne	0	0	21	21	21	19	0	29	29	29	0	0	0	0	0	29	0	29	29	29	FALSE	FALSE	FALSE	FALSE	0.0404757	ne	NE	NE	FALSE	FALSE	ankyrin repeat domain 39 [Source:HGNC Symbol;Acc:HGNC:28640]
RNF217	ne	down	down	down	-0.551002	0.466116	-0.830821	0.00689376	-1.07742	8.17e-07	-0.660824	0.000810355	ne	down	down	down	13	24	13	24	24	38	49	39	49	49	0	21	0	21	21	39	49	39	49	49	FALSE	FALSE	FALSE	FALSE	0.132255	ne	NE	NE	FALSE	FALSE	ring finger protein 217 [Source:HGNC Symbol;Acc:HGNC:21487]
FANCM	ne	ne	down	ne	-0.550752	0.414788	-0.78937	0.0516304	-0.976978	1.2e-05	-0.450778	0.06171	ne	ne	down	ne	18	22	18	22	22	39	38	49	49	49	0	17	21	21	21	29	29	49	49	49	FALSE	FALSE	TRUE	FALSE	0.0912848	ne	NE	NE	FALSE	FALSE	Fanconi anemia complementation group M [Source:HGNC Symbol;Acc:HGNC:23168]
NEXN	ne	ne	down	down	-0.550479	0.442923	-0.346685	0.727342	-1.14764	8.59e-07	-1.67656	4.41e-05	ne	ne	down	down	26	18	26	26	26	39	39	39	39	39	0	21	0	0	21	29	39	29	29	39	FALSE	FALSE	FALSE	FALSE	0.546541	up	NE	NE	FALSE	FALSE	nexilin (F actin binding protein) [Source:HGNC Symbol;Acc:HGNC:29557]
ZNF234	ne	ne	down	ne	-0.550112	0.478036	-0.689493	0.205288	-0.8109	0.000215211	-0.401924	0.119813	ne	ne	down	ne	28	22	28	28	28	29	39	29	29	39	43	0	43	43	43	29	39	29	29	39	FALSE	FALSE	FALSE	FALSE	-0.03918	ne	NE	NE	FALSE	FALSE	zinc finger protein 234 [Source:HGNC Symbol;Acc:HGNC:13027]
CCDC8	ne	ne	ne	down	-0.549383	0.204002	-0.152841	1	-0.246513	0.317372	-0.449321	0.00662556	ne	ne	ne	down	0	0	0	0	0	29	39	29	39	39	0	17	0	17	17	29	49	39	49	49	FALSE	FALSE	TRUE	FALSE	-0.140296	down	NE	NE	FALSE	FALSE	coiled-coil domain containing 8 [Source:HGNC Symbol;Acc:HGNC:25367]
B3GALT5	ne	ne	down	ne	-0.548761	1	-1.08834	0.221415	-1.53188	0.0374386	-0.126177	1	ne	ne	down	ne	17	13	28	28	28	48	49	48	49	49	27	22	33	33	33	49	49	49	49	49	FALSE	FALSE	TRUE	FALSE	0.47737	ne	NE	NE	FALSE	FALSE	Beta-1,3-galactosyltransferase 5 [Source:HGNC Symbol;Acc:HGNC:920]
FAM57A	ne	ne	ne	down	-0.548318	0.221026	-0.309759	0.547227	-0.0516388	1	-0.534293	0.011908	ne	ne	ne	down	23	35	23	35	35	0	49	29	49	49	23	17	23	23	23	0	49	29	49	49	FALSE	FALSE	FALSE	FALSE	0.0230748	ne	NE	NE	FALSE	FALSE	family with sequence similarity 57 member A [Source:HGNC Symbol;Acc:HGNC:29646]
USP51	ne	ne	ne	down	-0.547456	0.43415	-0.613363	0.165761	-0.488171	0.0921716	-0.543997	0.0375304	ne	ne	ne	down	0	0	0	0	0	49	29	58	58	58	0	0	0	0	0	39	28	49	49	49	FALSE	FALSE	FALSE	FALSE	-0.20928	ne	NE	NE	FALSE	FALSE	ubiquitin specific peptidase 51 [Source:HGNC Symbol;Acc:HGNC:23086]
FUNDC1	ne	ne	ne	down	-0.546001	0.292818	-0.0459572	1	-0.178952	0.686763	-0.357102	0.0317776	ne	ne	ne	down	0	31	0	31	31	0	49	29	39	49	0	23	23	23	23	18	39	29	36	39	FALSE	FALSE	TRUE	FALSE	0.0128155	ne	NE	NE	FALSE	FALSE	FUN14 domain containing 1 [Source:HGNC Symbol;Acc:HGNC:28746]
TNFAIP3	ne	down	down	down	-0.545822	0.696147	-1.17664	0.000103269	-1.51159	8.67e-08	-1.10029	6.56e-06	ne	down	down	down	0	28	0	28	28	39	49	80	80	80	17	33	17	28	33	38	49	76	76	76	FALSE	FALSE	FALSE	FALSE	-0.538841	down	NE	NE	FALSE	FALSE	TNF alpha induced protein 3 [Source:HGNC Symbol;Acc:HGNC:11896]
BANF1	ne	ne	NE	ne	-0.543556	0.533055	0.505019	0.39901	0.630875	0.0158272	-0.00291401	1	ne	ne	up	ne	0	0	0	0	0	29	39	29	29	39	0	0	0	0	0	29	39	29	29	39	FALSE	FALSE	FALSE	FALSE	-0.0242818	ne	NE	NE	FALSE	FALSE	barrier to autointegration factor 1 [Source:HGNC Symbol;Acc:HGNC:17397]
YDJC	ne	ne	up	ne	-0.542888	0.714766	0.184406	1	0.69086	0.020158	0.206064	1	ne	ne	up	ne	0	26	0	0	26	29	37	58	58	58	0	26	0	0	26	29	29	39	39	39	FALSE	FALSE	FALSE	FALSE	-0.120551	ne	NE	NE	FALSE	FALSE	YdjC homolog (bacterial) [Source:HGNC Symbol;Acc:HGNC:27158]
PSMB3	ne	ne	NE	ne	-0.541172	0.686517	0.661606	0.295721	0.667882	0.0115823	0.0750905	1	ne	ne	up	ne	0	0	0	0	0	0	0	0	0	0	0	0	0	0	0	0	0	0	0	0	FALSE	FALSE	TRUE	FALSE	0.0643012	ne	NE	NE	TRUE	FALSE	proteasome subunit beta 3 [Source:HGNC Symbol;Acc:HGNC:9540]
F2RL1	ne	down	down	ne	-0.540966	0.82326	-1.0801	0.000757862	-0.744611	0.0185416	-0.632872	0.0597316	ne	down	down	ne	0	30	0	0	30	40	49	40	40	49	17	25	17	17	25	39	56	39	39	56	FALSE	FALSE	FALSE	TRUE	0.663532	ne	NE	NE	FALSE	FALSE	coagulation factor II (thrombin) receptor-like 1 [Source:HGNC Symbol;Acc:HGNC:3538]
FASTKD1	ne	ne	NE	down	-0.539329	0.140858	-0.339294	0.431366	-0.449406	0.0207396	-0.470587	0.013645	ne	ne	down	down	22	26	22	22	26	15	39	19	19	39	0	0	0	0	0	0	29	0	0	29	FALSE	FALSE	TRUE	FALSE	-0.175167	down	NE	NE	FALSE	FALSE	FAST kinase domains 1 [Source:HGNC Symbol;Acc:HGNC:26150]
TMSB10	ne	ne	NE	ne	-0.538406	0.583498	0.583938	0.351535	0.615133	0.0248051	-0.0562073	1	ne	ne	up	ne	0	28	26	28	28	49	40	49	49	49	0	0	0	0	0	39	39	39	39	39	FALSE	FALSE	FALSE	FALSE	-0.0744943	ne	NE	NE	FALSE	FALSE	thymosin beta 10 [Source:HGNC Symbol;Acc:HGNC:11879]
SLC16A6	ne	down	NE	down	-0.536592	0.291695	-0.811207	0.0176587	-1.07502	4.09e-07	-0.791098	0.000501017	ne	down	down	down	0	0	0	0	0	29	30	29	29	30	0	0	0	0	0	0	29	29	29	29	FALSE	FALSE	TRUE	FALSE	0.0470326	ne	NE	NE	FALSE	TRUE	solute carrier family 16 member 6 [Source:HGNC Symbol;Acc:HGNC:10927]
SNRPD2	ne	ne	up	ne	-0.53502	0.672618	0.636487	0.316316	0.647256	0.0102233	0.0849891	1	ne	ne	up	ne	0	0	18	18	18	49	29	49	49	49	0	0	23	23	23	49	29	49	49	49	FALSE	FALSE	TRUE	FALSE	0.0075721	ne	NE	NE	TRUE	FALSE	small nuclear ribonucleoprotein D2 polypeptide [Source:HGNC Symbol;Acc:HGNC:11159]
LOC100190986	ne	ne	NE	ne	-0.534842	1	-0.989883	0.437587	-2.10109	0.00593062	0.144343	1	ne	ne	down	ne	0	0	0	0	0	0	0	0	0	0	0	0	0	0	0	0	0	0	0	0	FALSE	FALSE	FALSE	FALSE	-0.422228	ne	NE	NE	FALSE	FALSE	NA
ELMO3	ne	ne	NE	ne	-0.53421	0.827029	0.110386	1	0.884328	0.0148427	-0.125696	1	ne	ne	up	ne	0	0	0	0	0	0	0	0	0	0	0	0	0	0	0	24	0	24	24	24	FALSE	FALSE	FALSE	FALSE	-0.0873683	ne	NE	NE	FALSE	FALSE	engulfment and cell motility 3 [Source:HGNC Symbol;Acc:HGNC:17289]
CXCL5	ne	down	down	ne	-0.533632	1	-2.35698	0.00380505	-1.34929	0.00297251	-0.486959	0.95925	ne	down	down	ne	18	13	18	18	18	29	49	29	49	49	0	21	0	0	21	29	39	29	39	39	FALSE	FALSE	FALSE	FALSE	-1.00783	ne	NE	NE	FALSE	FALSE	chemokine (C-X-C motif) ligand 5 [Source:HGNC Symbol;Acc:HGNC:10642]
PLIN2	ne	ne	ne	down	-0.533214	0.221008	-0.331185	0.671889	-0.281058	0.275671	-0.492327	0.00529429	ne	ne	ne	down	0	0	0	0	0	29	29	49	49	49	21	27	21	21	27	29	26	49	49	49	FALSE	FALSE	TRUE	FALSE	-0.129895	down	NE	NE	FALSE	FALSE	perilipin 2 [Source:HGNC Symbol;Acc:HGNC:248]
YTHDF2	ne	ne	down	down	-0.532888	0.0842114	-0.341046	0.340575	-0.363991	0.028133	-0.377149	0.00287304	ne	ne	down	down	0	0	0	0	0	0	39	39	39	39	0	26	13	17	26	27	39	39	39	39	FALSE	FALSE	FALSE	FALSE	-0.0039206	ne	NE	NE	FALSE	FALSE	YTH N(6)-methyladenosine RNA binding protein 2 [Source:HGNC Symbol;Acc:HGNC:31675]
TMEM240	ne	ne	up	ne	-0.531458	1	-0.284627	1	1.67535	0.00129173	-1.38059	0.540037	ne	ne	up	ne	0	23	0	0	23	29	39	29	29	39	0	23	0	0	23	39	40	39	39	40	FALSE	FALSE	FALSE	FALSE	NA	NA	NE	NE	FALSE	FALSE	transmembrane protein 240 [Source:HGNC Symbol;Acc:HGNC:25186]
UNC80	ne	ne	down	ne	-0.530828	0.669696	-0.500465	0.36665	-0.897616	0.00873087	-0.144502	1	ne	ne	down	ne	18	22	18	22	22	29	49	29	48	49	21	22	21	21	22	29	49	29	46	49	FALSE	FALSE	FALSE	TRUE	-0.168422	ne	NE	NE	FALSE	FALSE	unc-80 homolog, NALCN activator [Source:HGNC Symbol;Acc:HGNC:26582]
KRTCAP2	ne	ne	NE	ne	-0.52874	0.635475	0.503282	0.571868	0.717866	0.022132	0.031837	1	ne	ne	up	ne	0	0	0	0	0	0	0	0	0	0	0	0	0	0	0	0	0	0	0	0	FALSE	FALSE	TRUE	FALSE	-0.0661237	ne	NE	NE	FALSE	FALSE	keratinocyte associated protein 2 [Source:HGNC Symbol;Acc:HGNC:28942]
TLR4	ne	down	down	down	-0.528212	0.450993	-0.766187	0.00777131	-1.07154	2.75e-10	-0.749406	1.81e-10	ne	down	down	down	0	13	0	0	13	38	69	38	39	69	14	31	14	21	31	39	69	39	39	69	FALSE	FALSE	FALSE	FALSE	-0.173204	ne	NE	NE	FALSE	FALSE	toll-like receptor 4 [Source:HGNC Symbol;Acc:HGNC:11850]
HMGCS1	ne	ne	down	down	-0.527299	0.181157	-0.431138	0.168329	-1.07789	4.27e-06	-0.816466	1.67e-15	ne	ne	down	down	13	17	13	17	17	39	39	39	39	39	26	27	26	27	27	32	39	32	39	39	FALSE	FALSE	FALSE	FALSE	0.522769	up	NE	NE	TRUE	TRUE	3-hydroxy-3-methylglutaryl-CoA synthase 1 [Source:HGNC Symbol;Acc:HGNC:5007]
ZNF689	ne	ne	ne	down	-0.526565	0.216978	-0.463973	0.130848	-0.278798	0.190131	-0.390811	0.0495213	ne	ne	ne	down	0	18	13	13	18	29	19	29	29	29	21	13	21	21	21	29	19	29	29	29	FALSE	FALSE	FALSE	FALSE	0.0629751	ne	NE	NE	FALSE	FALSE	zinc finger protein 689 [Source:HGNC Symbol;Acc:HGNC:25173]
SRF	ne	ne	down	down	-0.525949	0.0987865	-0.349287	0.375543	-0.624821	0.000261235	-0.534708	9.98e-06	ne	ne	down	down	18	0	18	18	18	39	29	39	39	39	0	51	23	23	51	39	29	56	56	56	FALSE	FALSE	TRUE	FALSE	0.307439	up	NE	NE	FALSE	FALSE	serum response factor [Source:HGNC Symbol;Acc:HGNC:11291]
PDP2	ne	down	down	down	-0.525708	0.506925	-0.704935	0.00886772	-1.12221	1.74e-06	-0.764506	6.7e-06	ne	down	down	down	33	0	33	33	33	29	39	69	69	69	23	19	23	23	23	39	38	69	69	69	FALSE	FALSE	FALSE	FALSE	0.219499	up	NE	NE	FALSE	FALSE	pyruvate dehyrogenase phosphatase catalytic subunit 2 [Source:HGNC Symbol;Acc:HGNC:30263]
GEMIN4	ne	ne	down	ne	-0.525192	0.149508	-0.417142	0.193412	-0.396192	0.0259917	-0.411591	0.114142	ne	ne	down	ne	0	0	17	17	17	29	39	39	39	39	0	26	17	26	26	0	40	15	40	40	FALSE	FALSE	TRUE	FALSE	-0.0001661	ne	NE	NE	FALSE	FALSE	gem nuclear organelle associated protein 4 [Source:HGNC Symbol;Acc:HGNC:15717]
PRPF18	ne	ne	down	ne	-0.523608	0.253402	0.0163091	1	-0.428785	0.0423298	-0.303656	0.285404	ne	ne	down	ne	0	13	0	0	13	29	39	29	29	39	17	0	17	17	17	29	39	29	29	39	FALSE	FALSE	TRUE	FALSE	0.0579287	ne	NE	NE	FALSE	FALSE	pre-mRNA processing factor 18 [Source:HGNC Symbol;Acc:HGNC:17351]
PGBD1	ne	ne	down	ne	-0.523144	0.20041	-0.281981	0.745597	-0.456968	0.0177606	-0.417877	0.0529923	ne	ne	down	ne	18	30	18	30	30	38	39	38	39	39	16	17	17	17	17	28	38	49	49	49	FALSE	FALSE	FALSE	FALSE	0.0316053	ne	NE	NE	FALSE	TRUE	piggyBac transposable element derived 1 [Source:HGNC Symbol;Acc:HGNC:19398]
CDR2	ne	ne	ne	down	-0.521892	0.140533	-0.451371	0.250149	-0.383507	0.0520124	-0.482229	0.00385085	ne	ne	ne	down	0	13	0	13	13	29	49	29	49	49	0	0	0	0	0	29	39	29	38	39	FALSE	FALSE	FALSE	TRUE	0.1621	up	NE	NE	FALSE	FALSE	cerebellar degeneration related protein 2 [Source:HGNC Symbol;Acc:HGNC:1799]
HOMEZ	ne	ne	ne	down	-0.521819	0.240796	-0.471696	0.135976	-0.172534	0.648134	-0.402682	0.0490725	ne	ne	ne	down	13	17	13	13	17	49	29	49	49	49	13	37	22	37	37	49	29	49	49	49	FALSE	FALSE	FALSE	FALSE	-0.126302	ne	NE	NE	FALSE	FALSE	homeobox and leucine zipper encoding [Source:HGNC Symbol;Acc:HGNC:20164]
SFMBT1	ne	ne	down	ne	-0.521403	0.234182	-0.264182	0.695795	-0.582096	0.00442104	-0.376096	0.122589	ne	ne	down	ne	22	18	22	22	22	15	39	26	39	39	21	29	21	21	29	19	39	19	39	39	FALSE	FALSE	TRUE	FALSE	0.223508	up	NE	NE	FALSE	FALSE	Scm-like with four mbt domains 1 [Source:HGNC Symbol;Acc:HGNC:20255]
FAM98A	ne	ne	NE	ne	-0.520832	0.132165	-0.217481	0.791717	-0.780518	6.4e-06	-0.571106	0.140404	ne	ne	down	ne	24	18	24	24	24	29	29	29	29	29	0	0	0	0	0	29	29	29	29	29	FALSE	FALSE	TRUE	FALSE	0.0969574	ne	NE	NE	FALSE	FALSE	family with sequence similarity 98 member A [Source:HGNC Symbol;Acc:HGNC:24520]
HBEGF	ne	ne	down	ne	-0.520551	0.373096	0.278072	1	-1.11159	1.28e-06	-0.262833	1	ne	ne	down	ne	0	18	0	18	18	29	39	39	39	39	21	17	31	31	31	29	39	29	29	39	FALSE	FALSE	FALSE	FALSE	0.70274	up	NE	NE	FALSE	FALSE	heparin-binding EGF-like growth factor [Source:HGNC Symbol;Acc:HGNC:3059]
KRBA2	ne	ne	down	ne	-0.52023	0.812226	-0.535765	0.520585	-0.955275	0.0152071	-0.380939	0.559458	ne	ne	down	ne	0	0	0	0	0	39	0	39	39	39	23	0	23	23	23	39	0	39	39	39	FALSE	FALSE	FALSE	FALSE	-0.280211	ne	NE	NE	FALSE	FALSE	KRAB-A domain containing 2 [Source:HGNC Symbol;Acc:HGNC:26989]
TIGAR	ne	ne	down	ne	-0.518412	0.151514	-0.425825	0.267533	-0.406573	0.0270788	-0.363311	0.0634593	ne	ne	down	ne	0	26	0	26	26	29	29	29	29	29	0	24	0	24	24	39	29	39	39	39	FALSE	FALSE	FALSE	FALSE	NA	NA	NE	NE	FALSE	FALSE	TP53 induced glycolysis regulatory phosphatase [Source:HGNC Symbol;Acc:HGNC:1185]
DBR1	ne	ne	down	down	-0.515777	0.255262	-0.336034	0.478288	-0.574933	0.00188187	-0.432041	0.0273199	ne	ne	down	down	22	0	22	22	22	29	29	29	29	29	0	21	0	0	21	30	29	30	30	30	FALSE	FALSE	TRUE	FALSE	-0.0116402	ne	NE	NE	FALSE	FALSE	debranching RNA lariats 1 [Source:HGNC Symbol;Acc:HGNC:15594]
HIVEP1	ne	ne	down	down	-0.514058	0.852388	-0.85651	0.218803	-1.91193	6.79e-18	-0.45049	0.0102731	ne	ne	down	down	23	28	23	28	28	39	59	49	49	59	17	35	17	35	35	39	49	49	49	49	FALSE	FALSE	FALSE	FALSE	0.298404	up	NE	NE	FALSE	FALSE	human immunodeficiency virus type I enhancer binding protein 1 [Source:HGNC Symbol;Acc:HGNC:4920]
PPP1R18	ne	ne	ne	NE	-0.512787	0.114047	-0.35673	0.313178	-0.156269	0.5856	-0.342383	0.0217946	ne	ne	ne	down	0	0	0	0	0	0	0	0	0	0	0	0	0	0	0	0	0	0	0	0	FALSE	FALSE	FALSE	FALSE	NA	NA	NE	NE	FALSE	FALSE	protein phosphatase 1 regulatory subunit 18 [Source:HGNC Symbol;Acc:HGNC:29413]
ZFP64	ne	down	ne	ne	-0.512504	0.198375	-0.636104	0.0134954	-0.286243	0.170153	-0.422492	0.10985	ne	down	ne	ne	27	21	27	27	27	29	49	29	29	49	17	22	17	22	22	39	59	39	39	59	FALSE	FALSE	FALSE	TRUE	0.104093	up	NE	NE	FALSE	FALSE	ZFP64 zinc finger protein [Source:HGNC Symbol;Acc:HGNC:15940]
HIST1H3D	ne	ne	NE	ne	-0.512445	1	1.44888	0.769023	3.10342	0.00346933	0.522172	1	ne	ne	up	ne	0	0	0	0	0	0	0	0	0	0	0	0	0	0	0	0	0	0	0	0	FALSE	FALSE	FALSE	FALSE	0.110762	ne	NE	NE	FALSE	FALSE	histone cluster 1, H3d [Source:HGNC Symbol;Acc:HGNC:4767]
STARD4	ne	ne	NE	down	-0.511778	0.558485	-0.650523	0.0719337	-1.45322	1.16e-17	-1.07718	5.44e-12	ne	ne	down	down	0	0	0	0	0	29	30	29	30	30	0	0	0	0	0	29	29	29	29	29	FALSE	FALSE	FALSE	FALSE	0.286336	up	NE	NE	FALSE	FALSE	StAR related lipid transfer domain containing 4 [Source:HGNC Symbol;Acc:HGNC:18058]
GLIPR1	ne	ne	down	down	-0.51069	0.425404	-0.553376	0.292517	-0.806699	1.13e-05	-0.66843	0.015024	ne	ne	down	down	0	13	0	13	13	30	39	30	39	39	17	0	17	17	17	39	39	39	39	39	FALSE	FALSE	FALSE	FALSE	0.102481	ne	NE	NE	FALSE	FALSE	GLI pathogenesis-related 1 [Source:HGNC Symbol;Acc:HGNC:17001]
CCND2-AS1	ne	ne	NE	ne	-0.510657	1	0.241588	1	1.00315	0.0272301	-0.26989	1	ne	ne	up	ne	0	0	0	0	0	0	0	0	0	0	0	0	0	0	0	0	0	0	0	0	FALSE	FALSE	FALSE	FALSE	NA	NA	NE	NE	FALSE	FALSE	CCND2 antisense RNA 1 [Source:HGNC Symbol;Acc:HGNC:49398]
PRKCDBP	ne	ne	up	ne	-0.510362	1	0.794124	1	1.19918	0.00944651	1.91122	0.983723	ne	ne	up	ne	13	14	13	14	14	30	49	30	48	49	0	17	0	0	17	29	49	29	39	49	FALSE	FALSE	FALSE	FALSE	-0.705651	down	NE	NE	FALSE	FALSE	protein kinase C, delta binding protein [Source:HGNC Symbol;Acc:HGNC:9400]
WSB2	ne	down	ne	down	-0.509598	0.120591	-0.522082	0.0421506	-0.279636	0.183807	-0.409894	0.0104619	ne	down	ne	down	23	0	23	23	23	0	39	20	29	39	0	40	0	19	40	19	39	19	39	39	FALSE	FALSE	FALSE	TRUE	0.0873364	ne	NE	NE	FALSE	FALSE	WD repeat and SOCS box containing 2 [Source:HGNC Symbol;Acc:HGNC:19222]
CD200	ne	ne	down	down	-0.509341	0.152462	-0.392746	0.306797	-0.687741	1.05e-05	-0.625648	8.05e-05	ne	ne	down	down	0	17	0	0	17	19	39	19	39	39	0	31	0	17	31	19	39	19	29	39	FALSE	FALSE	FALSE	FALSE	0.200739	up	NE	NE	FALSE	FALSE	CD200 molecule [Source:HGNC Symbol;Acc:HGNC:7203]
MKX	ne	ne	down	ne	-0.50914	0.933977	-0.47914	1	-1.22076	0.000101854	-0.753593	0.637033	ne	ne	down	ne	13	17	13	13	17	29	39	29	39	39	26	25	26	26	26	0	39	0	38	39	FALSE	FALSE	TRUE	FALSE	-0.123861	ne	NE	NE	FALSE	FALSE	mohawk homeobox [Source:HGNC Symbol;Acc:HGNC:23729]
LIG4	ne	down	down	down	-0.508986	0.97956	-0.959862	0.0149111	-1.15527	0.00190622	-0.717769	6.32e-05	ne	down	down	down	0	13	0	0	13	39	39	39	39	39	0	24	0	24	24	39	39	39	39	39	FALSE	FALSE	FALSE	FALSE	0.0709074	ne	NE	NE	FALSE	FALSE	ligase IV, DNA, ATP-dependent [Source:HGNC Symbol;Acc:HGNC:6601]
SRA1	ne	ne	NE	ne	-0.506629	0.686517	0.293628	0.852155	0.637433	0.00936612	0.117613	1	ne	ne	up	ne	0	0	13	13	13	29	0	29	29	29	0	0	0	0	0	29	0	29	29	29	FALSE	FALSE	FALSE	FALSE	-0.0629135	ne	NE	NE	FALSE	FALSE	steroid receptor RNA activator 1 [Source:HGNC Symbol;Acc:HGNC:11281]
CDC42EP3	ne	ne	down	ne	-0.506328	0.159788	-0.328167	0.494746	-0.883689	5.07e-10	-0.338411	0.0639789	ne	ne	down	ne	22	15	22	22	22	29	39	29	39	39	0	27	0	23	27	29	39	29	39	39	TRUE	FALSE	TRUE	FALSE	-0.150152	ne	NE	NE	FALSE	FALSE	CDC42 effector protein (Rho GTPase binding) 3 [Source:HGNC Symbol;Acc:HGNC:16943]
YRDC	ne	ne	ne	down	-0.505897	0.219561	-0.279044	0.702993	-0.395408	0.0808272	-0.499266	0.00363991	ne	ne	ne	down	0	0	0	0	0	39	29	39	39	39	21	23	21	23	23	39	26	39	39	39	FALSE	FALSE	TRUE	FALSE	0.342276	up	NE	NE	FALSE	FALSE	yrdC N(6)-threonylcarbamoyltransferase domain containing [Source:HGNC Symbol;Acc:HGNC:28905]
PER2	ne	down	NE	ne	-0.505662	0.422366	-0.65703	0.0355425	-0.685357	0.00147391	-0.290717	0.597437	ne	down	down	ne	46	36	46	46	46	29	39	39	39	39	0	0	0	0	0	28	39	49	49	49	FALSE	FALSE	TRUE	FALSE	-0.152382	ne	NE	NE	FALSE	FALSE	period circadian clock 2 [Source:HGNC Symbol;Acc:HGNC:8846]
DDX20	ne	ne	down	down	-0.504845	0.137173	-0.468993	0.106141	-0.417346	0.0215181	-0.374801	0.0117362	ne	ne	down	down	17	0	17	17	17	49	49	49	49	49	26	27	26	26	27	49	49	49	49	49	FALSE	FALSE	FALSE	FALSE	0.120746	up	NE	NE	FALSE	FALSE	DEAD (Asp-Glu-Ala-Asp) box polypeptide 20 [Source:HGNC Symbol;Acc:HGNC:2743]
PFDN5	ne	ne	up	ne	-0.503464	0.672869	0.667337	0.271586	0.494729	0.0485707	0.0402002	1	ne	ne	up	ne	13	0	13	13	13	39	39	39	39	39	23	22	23	23	23	29	39	29	39	39	FALSE	FALSE	TRUE	FALSE	-0.0706794	ne	NE	NE	TRUE	FALSE	prefoldin subunit 5 [Source:HGNC Symbol;Acc:HGNC:8869]
TRPV3	ne	down	down	down	-0.503272	0.453967	-0.810257	0.000783121	-0.587756	0.0213799	-0.530734	0.01637	ne	down	down	down	26	0	28	28	28	40	39	40	40	40	23	26	27	27	27	49	39	49	49	49	FALSE	FALSE	FALSE	FALSE	-0.667765	ne	NE	NE	FALSE	FALSE	transient receptor potential cation channel, subfamily V, member 3 [Source:HGNC Symbol;Acc:HGNC:18084]
PURB	ne	ne	down	ne	-0.502931	0.295868	-0.44957	0.406243	-0.738589	0.000104003	-0.104235	1	ne	ne	down	ne	31	22	31	31	31	39	48	39	39	48	25	21	25	25	25	39	58	39	39	58	FALSE	FALSE	TRUE	FALSE	0.0891008	ne	NE	NE	FALSE	FALSE	purine-rich element binding protein B [Source:HGNC Symbol;Acc:HGNC:9702]
FDXACB1	ne	ne	NE	NE	-0.502359	0.601782	-0.409665	0.574362	-0.802331	0.000913754	-0.904217	0.000478268	ne	ne	down	down	0	0	0	0	0	0	0	0	0	0	0	0	0	0	0	0	0	0	0	0	FALSE	FALSE	TRUE	FALSE	-0.0953795	ne	NE	NE	FALSE	FALSE	ferredoxin-fold anticodon binding domain containing 1 [Source:HGNC Symbol;Acc:HGNC:25110]
ZNF684	ne	ne	ne	down	-0.501713	0.738934	-0.904159	0.069773	-0.544862	0.0664396	-0.76091	0.015024	ne	ne	ne	down	27	17	27	27	27	39	29	39	39	39	21	0	21	21	21	36	19	36	36	36	FALSE	FALSE	FALSE	FALSE	0.149541	ne	NE	NE	FALSE	FALSE	zinc finger protein 684 [Source:HGNC Symbol;Acc:HGNC:28418]
POLR3G	ne	ne	down	down	-0.500532	0.320445	-0.562098	0.0759087	-0.598874	0.00159109	-0.527822	0.0157488	ne	ne	down	down	0	0	20	20	20	19	29	29	29	29	0	14	20	20	20	18	29	29	29	29	FALSE	FALSE	TRUE	FALSE	-0.0295857	ne	NE	NE	FALSE	FALSE	polymerase (RNA) III (DNA directed) polypeptide G (32kD) [Source:HGNC Symbol;Acc:HGNC:30075]
TIGD7	ne	ne	NE	NE	-0.499229	0.214812	-0.436305	0.238549	-0.623482	0.00189955	-0.487777	0.00309815	ne	ne	down	down	0	0	0	0	0	0	0	0	0	0	0	0	0	0	0	0	0	0	0	0	FALSE	FALSE	FALSE	FALSE	-0.0093207	ne	NE	NE	FALSE	FALSE	tigger transposable element derived 7 [Source:HGNC Symbol;Acc:HGNC:18331]
OLIG1	ne	ne	ne	down	-0.499084	0.852751	-0.393817	0.521362	0.520125	0.37582	-0.518802	0.0495213	ne	ne	ne	down	13	26	18	18	26	39	39	39	39	39	17	29	17	21	29	39	39	39	39	39	FALSE	FALSE	TRUE	FALSE	-1.33217	ne	NE	NE	FALSE	FALSE	oligodendrocyte transcription factor 1 [Source:HGNC Symbol;Acc:HGNC:16983]
LRRC1	ne	ne	down	down	-0.497926	0.449295	-0.0565411	1	-0.495841	0.0199988	-0.523152	0.0231235	ne	ne	down	down	23	18	23	23	23	29	59	29	59	59	21	25	21	21	25	28	49	28	49	49	FALSE	FALSE	FALSE	TRUE	0.414973	up	NE	NE	FALSE	FALSE	leucine rich repeat containing 1 [Source:HGNC Symbol;Acc:HGNC:14307]
DHRS4L2	ne	ne	NE	ne	-0.496995	0.88656	0.847387	0.295721	0.668717	0.028036	0.111252	1	ne	ne	up	ne	0	0	0	0	0	29	15	29	29	29	0	0	0	0	0	29	0	29	29	29	FALSE	FALSE	FALSE	TRUE	-0.151749	ne	NE	NE	FALSE	TRUE	dehydrogenase/reductase (SDR family) member 4 like 2 [Source:HGNC Symbol;Acc:HGNC:19731]
GMEB1	ne	ne	down	down	-0.496763	0.252833	-0.526349	0.169089	-0.588282	0.00195548	-0.507552	0.0129007	ne	ne	down	down	0	0	0	0	0	30	29	30	30	30	0	17	0	0	17	29	29	29	29	29	FALSE	FALSE	TRUE	FALSE	-0.0244818	ne	NE	NE	FALSE	FALSE	glucocorticoid modulatory element binding protein 1 [Source:HGNC Symbol;Acc:HGNC:4370]
RING1	ne	ne	ne	NE	-0.496651	0.349081	-0.131641	1	0.162358	0.723135	-0.41285	0.00819382	ne	ne	ne	down	0	0	0	0	0	0	0	0	0	0	0	0	0	0	0	0	0	0	0	0	FALSE	FALSE	FALSE	FALSE	-0.195278	down	NE	NE	FALSE	FALSE	ring finger protein 1 [Source:HGNC Symbol;Acc:HGNC:10018]
SLC35C1	ne	ne	ne	down	-0.496613	0.280592	-0.363061	0.461097	-0.0166519	1	-0.571058	0.0230315	ne	ne	ne	down	0	18	22	22	22	39	39	49	49	49	17	0	17	17	17	39	39	46	46	46	FALSE	FALSE	FALSE	FALSE	0.0237275	ne	NE	NE	FALSE	FALSE	solute carrier family 35 (GDP-fucose transporter), member C1 [Source:HGNC Symbol;Acc:HGNC:20197]
BEND3	ne	down	down	ne	-0.496023	0.206716	-0.5896	0.0285959	-0.420591	0.0266647	-0.429953	0.173964	ne	down	down	ne	23	14	23	23	23	29	39	29	39	39	0	23	0	0	23	29	39	29	39	39	FALSE	FALSE	FALSE	FALSE	0.154312	up	NE	NE	FALSE	FALSE	BEN domain containing 3 [Source:HGNC Symbol;Acc:HGNC:23040]
PEX11A	ne	ne	NE	ne	-0.49552	0.515397	-0.0885807	1	-0.645372	0.0465413	-0.658417	0.253834	ne	ne	down	ne	0	0	0	0	0	39	0	39	39	39	0	0	0	0	0	29	0	29	29	29	FALSE	FALSE	FALSE	FALSE	0.157034	ne	NE	NE	FALSE	FALSE	peroxisomal biogenesis factor 11 alpha [Source:HGNC Symbol;Acc:HGNC:8852]
ARMCX4	ne	ne	down	ne	-0.495013	0.761032	-0.40164	0.316316	-0.750153	0.00901258	-0.367743	0.585098	ne	ne	down	ne	0	28	0	28	28	39	49	39	39	49	23	0	23	23	23	39	48	39	39	48	FALSE	FALSE	FALSE	FALSE	-0.260157	ne	NE	NE	FALSE	FALSE	armadillo repeat containing, X-linked 4 [Source:HGNC Symbol;Acc:HGNC:28615]
IWS1	ne	ne	down	down	-0.494085	0.175781	-0.198516	0.834405	-0.361682	0.0335982	-0.398954	0.00217534	ne	ne	down	down	0	0	0	0	0	29	39	29	29	39	0	0	16	16	16	29	39	29	29	39	FALSE	FALSE	TRUE	FALSE	0.0377323	ne	NE	NE	FALSE	FALSE	IWS1 homolog (S. cerevisiae) [Source:HGNC Symbol;Acc:HGNC:25467]
FANCB	ne	ne	ne	down	-0.493405	0.623782	-0.70084	0.151318	-0.725001	0.0547621	-0.547475	0.0479822	ne	ne	ne	down	0	0	0	0	0	19	39	19	19	39	0	13	0	0	13	0	39	0	0	39	FALSE	FALSE	TRUE	FALSE	0.153894	ne	NE	NE	FALSE	FALSE	Fanconi anemia complementation group B [Source:HGNC Symbol;Acc:HGNC:3583]
MYADM	ne	ne	down	down	-0.492845	0.156979	-0.525648	0.0550922	-0.57474	0.00431204	-0.665889	7.03e-07	ne	ne	down	down	0	13	22	22	22	29	29	29	29	29	0	21	0	0	21	39	29	39	39	39	FALSE	FALSE	TRUE	FALSE	0.120332	up	NE	NE	FALSE	FALSE	myeloid-associated differentiation marker [Source:HGNC Symbol;Acc:HGNC:7544]
NENF	ne	ne	up	ne	-0.490503	0.826058	0.796436	0.16809	0.696669	0.0238534	0.153764	1	ne	ne	up	ne	0	22	0	0	22	29	49	39	39	49	26	21	26	26	26	29	49	39	39	49	FALSE	FALSE	TRUE	FALSE	-0.092539	ne	NE	NE	FALSE	FALSE	neudesin neurotrophic factor [Source:HGNC Symbol;Acc:HGNC:30384]
MYEOV2	ne	ne	up	ne	-0.490285	0.800209	0.569553	0.497857	0.594194	0.0223079	-0.148433	1	ne	ne	up	ne	0	0	17	17	17	29	39	29	39	39	0	22	17	17	22	26	29	26	29	29	FALSE	FALSE	FALSE	FALSE	0.0009266	ne	NE	NE	FALSE	FALSE	myeloma overexpressed 2 [Source:HGNC Symbol;Acc:HGNC:21314]
ZNF443	ne	ne	down	ne	-0.489371	0.367998	-0.493114	0.280082	-0.616202	0.00436989	-0.260743	0.680607	ne	ne	down	ne	0	26	0	0	26	0	29	15	15	29	0	26	0	0	26	0	29	14	14	29	FALSE	FALSE	FALSE	FALSE	-0.050493	ne	NE	NE	FALSE	FALSE	zinc finger protein 443 [Source:HGNC Symbol;Acc:HGNC:20878]
LRRC10B	ne	ne	up	ne	-0.488353	0.826058	0.0072415	1	0.762634	0.00556604	-0.446239	0.161955	ne	ne	up	ne	0	23	0	0	23	19	29	19	19	29	0	35	0	0	35	19	39	19	19	39	FALSE	FALSE	FALSE	FALSE	-1.05053	down	NE	NE	FALSE	FALSE	leucine rich repeat containing 10B [Source:HGNC Symbol;Acc:HGNC:37215]
C19orf43	ne	ne	up	ne	-0.487582	0.699904	0.576139	0.363259	0.661307	0.0240901	-0.00660413	1	ne	ne	up	ne	0	0	0	0	0	39	0	39	39	39	0	0	33	33	33	38	0	38	38	38	FALSE	FALSE	TRUE	FALSE	-0.0034875	ne	NE	NE	FALSE	FALSE	chromosome 19 open reading frame 43 [Source:HGNC Symbol;Acc:HGNC:28424]
RPL27	ne	ne	NE	ne	-0.486318	0.714766	0.515725	0.477593	0.5128	0.0240133	0.161397	0.546029	ne	ne	up	ne	21	0	21	21	21	49	18	49	49	49	0	0	0	0	0	49	0	49	49	49	FALSE	FALSE	FALSE	FALSE	-0.0121769	ne	NE	NE	FALSE	FALSE	ribosomal protein L27 [Source:HGNC Symbol;Acc:HGNC:10328]
KCNJ6	ne	ne	down	ne	-0.485891	1	-0.40376	0.630736	-1.34782	6.59e-05	-0.00110617	1	ne	ne	down	ne	13	27	13	13	27	39	39	39	39	39	21	31	21	21	31	39	39	39	39	39	FALSE	FALSE	FALSE	FALSE	0.98542	ne	NE	NE	FALSE	FALSE	potassium channel, inwardly rectifying subfamily J, member 6 [Source:HGNC Symbol;Acc:HGNC:6267]
CHST3	ne	down	down	ne	-0.485768	0.265761	-0.817307	0.000280995	-0.42026	0.0130702	-0.517716	0.160558	ne	down	down	ne	0	33	0	33	33	39	49	39	39	49	0	23	0	23	23	39	39	39	39	39	FALSE	FALSE	TRUE	FALSE	0.0362061	ne	NE	NE	FALSE	FALSE	carbohydrate (chondroitin 6) sulfotransferase 3 [Source:HGNC Symbol;Acc:HGNC:1971]
SPHK1	ne	ne	up	ne	-0.485663	0.700741	-0.169445	1	0.646196	0.0101563	-0.503235	0.737166	ne	ne	up	ne	0	13	0	13	13	29	0	29	29	29	17	0	17	17	17	29	29	29	29	29	FALSE	FALSE	FALSE	FALSE	-0.26407	down	NE	NE	FALSE	FALSE	sphingosine kinase 1 [Source:HGNC Symbol;Acc:HGNC:11240]
POLE4	ne	ne	up	ne	-0.484245	0.854368	0.743417	0.244021	0.704032	0.0321047	0.0340092	1	ne	ne	up	ne	0	0	0	0	0	39	49	39	49	49	0	17	0	0	17	49	49	49	49	49	FALSE	FALSE	TRUE	FALSE	0.13052	ne	NE	NE	FALSE	FALSE	polymerase (DNA-directed), epsilon 4, accessory subunit [Source:HGNC Symbol;Acc:HGNC:18755]
RUSC2	ne	down	down	down	-0.483414	0.367603	-0.726309	0.0324028	-0.648177	0.000766253	-0.68096	0.0136352	ne	down	down	down	0	22	0	22	22	29	39	29	29	39	0	41	0	21	41	29	39	29	39	39	FALSE	FALSE	FALSE	FALSE	-0.178499	down	NE	NE	FALSE	FALSE	RUN and SH3 domain containing 2 [Source:HGNC Symbol;Acc:HGNC:23625]
IL1R1	ne	ne	down	ne	-0.483399	0.669696	-0.400654	0.919274	-1.21413	9.14e-07	-0.2689	0.923926	ne	ne	down	ne	23	24	23	23	24	19	49	49	49	49	23	27	23	27	27	19	39	39	39	39	FALSE	FALSE	TRUE	FALSE	-1.18272	down	NE	NE	TRUE	FALSE	interleukin 1 receptor, type I [Source:HGNC Symbol;Acc:HGNC:5993]
GRAMD2	ne	ne	down	ne	-0.482943	0.68565	-0.570684	0.760133	-1.03009	0.0262946	-0.633187	0.841108	ne	ne	down	ne	18	20	18	18	20	29	49	29	49	49	0	26	27	27	27	38	46	38	46	46	FALSE	FALSE	FALSE	FALSE	-0.191516	ne	NE	NE	FALSE	FALSE	GRAM domain containing 2 [Source:HGNC Symbol;Acc:HGNC:27287]
PYGO1	ne	ne	NE	down	-0.481679	0.782516	-0.748354	0.221596	-0.741797	0.00596836	-0.576489	0.000648457	ne	ne	down	down	0	27	0	27	27	19	39	19	29	39	0	0	0	0	0	39	29	39	39	39	FALSE	FALSE	FALSE	FALSE	0.025463	ne	NE	NE	FALSE	FALSE	pygopus family PHD finger 1 [Source:HGNC Symbol;Acc:HGNC:30256]
LOC102724094	ne	ne	NE	ne	-0.481094	0.992567	0.55452	0.565122	1.03356	0.0415731	-0.382952	0.903048	ne	ne	up	ne	0	0	0	0	0	0	0	0	0	0	0	0	0	0	0	0	0	0	0	0	FALSE	FALSE	FALSE	FALSE	NA	NA	NE	NE	FALSE	FALSE	NA
MB21D2	ne	ne	down	ne	-0.480871	0.412727	-0.368427	0.552272	-0.782921	0.000138344	-0.483561	0.0669557	ne	ne	down	ne	13	17	13	13	17	29	59	29	40	59	0	27	26	27	27	29	59	29	29	59	FALSE	FALSE	FALSE	FALSE	0.47547	up	NE	NE	FALSE	FALSE	Mab-21 domain containing 2 [Source:HGNC Symbol;Acc:HGNC:30438]
S100A11	ne	ne	up	ne	-0.480583	0.649066	0.478218	0.393285	0.639169	0.0344891	0.0258614	1	ne	ne	up	ne	22	0	22	22	22	29	39	38	39	39	13	26	13	26	26	29	49	39	49	49	FALSE	FALSE	FALSE	FALSE	-0.454602	down	NE	NE	FALSE	FALSE	S100 calcium binding protein A11 [Source:HGNC Symbol;Acc:HGNC:10488]
RPS29	ne	ne	up	up	-0.480401	0.765	0.749531	0.241608	0.816161	0.00407048	0.394872	0.00430944	ne	ne	up	up	0	17	0	0	17	19	39	39	39	39	23	0	23	23	23	19	39	39	39	39	FALSE	FALSE	TRUE	FALSE	-0.0614416	ne	NE	NE	FALSE	FALSE	ribosomal protein S29 [Source:HGNC Symbol;Acc:HGNC:10419]
WDR75	ne	ne	down	ne	-0.479913	0.206716	-0.116951	1	-0.396321	0.0198239	-0.272014	0.0845377	ne	ne	down	ne	0	0	22	22	22	29	29	29	29	29	0	17	0	0	17	29	39	29	29	39	FALSE	FALSE	FALSE	TRUE	0.0242319	ne	NE	NE	FALSE	FALSE	WD repeat domain 75 [Source:HGNC Symbol;Acc:HGNC:25725]
IFI6	ne	ne	up	ne	-0.479882	0.91148	0.61336	0.27703	0.801749	0.0115823	0.216568	0.762807	ne	ne	up	ne	0	14	18	18	18	39	0	39	39	39	17	22	17	22	22	26	29	29	29	29	FALSE	FALSE	FALSE	FALSE	-0.0237351	ne	NE	NE	FALSE	FALSE	interferon, alpha-inducible protein 6 [Source:HGNC Symbol;Acc:HGNC:4054]
MIOS	ne	ne	down	down	-0.47797	0.240796	-0.458722	0.142653	-0.50578	0.00357216	-0.356375	0.0409461	ne	ne	down	down	20	22	20	20	22	39	39	39	39	39	20	21	20	21	21	26	39	46	46	46	FALSE	FALSE	FALSE	TRUE	-0.135295	down	NE	NE	FALSE	FALSE	missing oocyte, meiosis regulator, homolog (Drosophila) [Source:HGNC Symbol;Acc:HGNC:21905]
JUN	ne	down	down	down	-0.477152	0.241486	-0.586512	0.0459641	-0.484479	0.00350184	-1.103	4.74e-08	ne	down	down	down	0	23	0	0	23	16	49	39	39	49	0	17	0	17	17	39	49	39	39	49	FALSE	FALSE	FALSE	FALSE	0.969981	up	NE	NE	TRUE	FALSE	jun proto-oncogene [Source:HGNC Symbol;Acc:HGNC:6204]
GRAP	ne	ne	NE	ne	-0.476184	0.723875	0.261832	0.928911	0.59358	0.0193663	-0.101208	1	ne	ne	up	ne	0	0	0	0	0	0	0	0	0	0	0	0	0	0	0	0	0	0	0	0	FALSE	FALSE	FALSE	FALSE	-0.0795901	ne	NE	NE	FALSE	FALSE	GRB2-related adaptor protein [Source:HGNC Symbol;Acc:HGNC:4562]
VAMP5	ne	ne	up	ne	-0.474191	1	0.504384	0.845156	0.93813	0.0414973	0.0910791	1	ne	ne	up	ne	23	0	23	23	23	29	29	29	29	29	17	0	17	17	17	29	0	29	29	29	FALSE	FALSE	TRUE	FALSE	-0.0505492	ne	NE	NE	FALSE	FALSE	vesicle associated membrane protein 5 [Source:HGNC Symbol;Acc:HGNC:12646]
RPS27	ne	ne	up	ne	-0.473921	0.85676	0.719916	0.184944	0.697285	0.0102633	0.208715	0.264845	ne	ne	up	ne	0	0	0	0	0	29	20	39	39	39	0	21	0	0	21	0	20	0	19	20	FALSE	FALSE	FALSE	FALSE	-0.158182	ne	NE	NE	FALSE	FALSE	ribosomal protein S27 [Source:HGNC Symbol;Acc:HGNC:10416]
GTF2H2	ne	ne	NE	ne	-0.473684	0.750783	-0.127203	1	-0.818877	0.00688933	-0.223316	1	ne	ne	down	ne	0	0	0	0	0	0	0	0	0	0	0	0	0	0	0	0	0	0	0	0	FALSE	FALSE	FALSE	FALSE	-0.132941	ne	NE	NE	FALSE	FALSE	general transcription factor IIH subunit 2 [Source:HGNC Symbol;Acc:HGNC:4656]
CCNJL	ne	ne	ne	down	-0.473599	0.278115	-0.433975	0.192561	-0.299134	0.189809	-0.600139	6.85e-05	ne	ne	ne	down	0	17	13	17	17	49	48	49	49	49	0	26	0	25	26	48	58	48	58	58	FALSE	FALSE	FALSE	FALSE	0.10933	ne	NE	NE	FALSE	FALSE	cyclin J-like [Source:HGNC Symbol;Acc:HGNC:25876]
TMEM51	ne	ne	ne	down	-0.473363	0.311504	-0.551153	0.112088	-0.259741	0.305415	-0.998579	1.02e-06	ne	ne	ne	down	0	0	0	0	0	29	18	30	30	30	0	0	21	21	21	0	39	39	39	39	FALSE	FALSE	FALSE	TRUE	-0.06526	ne	NE	NE	FALSE	FALSE	transmembrane protein 51 [Source:HGNC Symbol;Acc:HGNC:25488]
GDF15	ne	down	ne	ne	-0.472919	0.67126	-0.876601	0.0139251	-0.112587	1	-0.67485	0.203238	ne	down	ne	ne	0	0	0	0	0	49	58	49	49	58	0	27	0	0	27	49	49	49	49	49	FALSE	FALSE	FALSE	TRUE	-0.274258	down	NE	NE	FALSE	FALSE	growth differentiation factor 15 [Source:HGNC Symbol;Acc:HGNC:30142]
SIAH1	ne	ne	ne	down	-0.472346	0.39139	0.0262221	1	-0.420528	0.0715409	-0.436799	0.045411	ne	ne	ne	down	0	18	21	21	21	47	39	47	47	47	17	27	17	24	27	58	39	58	58	58	FALSE	FALSE	TRUE	FALSE	-0.0028326	ne	NE	NE	TRUE	FALSE	siah E3 ubiquitin protein ligase 1 [Source:HGNC Symbol;Acc:HGNC:10857]
C1orf131	ne	ne	down	ne	-0.471463	0.401009	-0.158887	1	-0.51037	0.0124051	-0.383927	0.193493	ne	ne	down	ne	0	23	0	23	23	29	49	29	29	49	0	31	0	0	31	29	49	29	29	49	FALSE	FALSE	FALSE	FALSE	0.0291034	ne	NE	NE	FALSE	FALSE	chromosome 1 open reading frame 131 [Source:HGNC Symbol;Acc:HGNC:25332]
ST3GAL5	ne	ne	down	ne	-0.471203	0.411962	-0.278561	0.928911	-0.528547	0.0221753	0.0114146	1	ne	ne	down	ne	0	18	20	20	20	59	39	59	59	59	21	32	21	32	32	58	39	58	58	58	FALSE	FALSE	FALSE	TRUE	0.222214	ne	NE	NE	FALSE	FALSE	ST3 beta-galactoside alpha-2,3-sialyltransferase 5 [Source:HGNC Symbol;Acc:HGNC:10872]
RPS15A	ne	ne	NE	ne	-0.471117	0.669696	0.560266	0.297624	0.431472	0.030347	0.127107	0.860171	ne	ne	up	ne	0	0	0	0	0	29	19	29	29	29	0	0	0	0	0	18	28	29	29	29	FALSE	FALSE	FALSE	FALSE	-0.0335299	ne	S	NE	TRUE	FALSE	ribosomal protein S15a [Source:HGNC Symbol;Acc:HGNC:10389]
CYCS	ne	ne	ne	down	-0.470835	0.206716	-0.00557717	1	-0.304576	0.10966	-0.355761	0.00653519	ne	ne	ne	down	0	32	0	26	32	40	49	40	40	49	0	29	0	29	29	39	49	39	39	49	FALSE	FALSE	FALSE	FALSE	0.295303	up	NE	NE	FALSE	FALSE	cytochrome c, somatic [Source:HGNC Symbol;Acc:HGNC:19986]
TIPIN	ne	ne	down	ne	-0.469649	0.341986	-0.118393	1	-0.490606	0.0165375	-0.393989	0.0653566	ne	ne	down	ne	0	0	0	0	0	19	28	19	20	28	14	16	14	14	16	16	29	16	19	29	FALSE	FALSE	FALSE	FALSE	0.10771	ne	NE	NE	FALSE	FALSE	TIMELESS interacting protein [Source:HGNC Symbol;Acc:HGNC:30750]
ITPA	ne	ne	NE	ne	-0.468444	0.65473	0.340096	0.667758	0.470102	0.0337959	-0.02696	1	ne	ne	up	ne	21	0	21	21	21	39	29	39	39	39	0	0	0	0	0	39	19	39	39	39	FALSE	FALSE	TRUE	FALSE	-0.0264016	ne	NE	NE	FALSE	FALSE	inosine triphosphatase [Source:HGNC Symbol;Acc:HGNC:6176]
NT5DC3	ne	ne	down	down	-0.466876	0.447773	-0.373514	0.444955	-0.561583	0.00850224	-0.476502	0.011589	ne	ne	down	down	13	0	13	13	13	49	29	49	49	49	0	21	13	21	21	49	29	49	49	49	FALSE	FALSE	TRUE	FALSE	0.39397	up	NE	NE	FALSE	FALSE	5'-nucleotidase domain containing 3 [Source:HGNC Symbol;Acc:HGNC:30826]
RBM12	ne	down	NE	down	-0.466851	0.31329	-0.615183	0.0244992	-0.762047	0.000800019	-0.640884	1.41e-08	ne	down	down	down	17	0	17	17	17	29	0	29	29	29	0	0	0	0	0	39	0	39	39	39	FALSE	FALSE	FALSE	FALSE	0.0822252	ne	NE	NE	FALSE	FALSE	RNA binding motif protein 12 [Source:HGNC Symbol;Acc:HGNC:9898]
C12orf4	ne	ne	down	down	-0.466324	0.285134	-0.529543	0.0966974	-0.487593	0.0147882	-0.392708	0.0230024	ne	ne	down	down	0	22	0	18	22	0	37	30	37	37	0	0	13	13	13	0	38	29	38	38	FALSE	FALSE	TRUE	FALSE	0.0595894	ne	NE	NE	FALSE	FALSE	chromosome 12 open reading frame 4 [Source:HGNC Symbol;Acc:HGNC:1184]
DDX26B	ne	ne	down	down	-0.466115	0.547897	-0.595085	0.0533138	-0.596784	0.00439022	-0.437411	0.0199774	ne	ne	down	down	13	18	13	13	18	19	49	29	49	49	23	21	23	23	23	46	49	46	49	49	FALSE	FALSE	TRUE	FALSE	-0.695331	down	NE	NE	FALSE	FALSE	DEAD/H (Asp-Glu-Ala-Asp/His) box polypeptide 26B [Source:HGNC Symbol;Acc:HGNC:27334]
UBL5	ne	ne	up	ne	-0.464768	0.832615	0.598761	0.36202	0.705472	0.011887	0.0313223	1	ne	ne	up	ne	0	0	0	0	0	0	0	39	39	39	27	0	27	27	27	16	0	39	39	39	FALSE	FALSE	FALSE	FALSE	0.0277977	ne	NE	NE	FALSE	FALSE	ubiquitin like 5 [Source:HGNC Symbol;Acc:HGNC:13736]
DNLZ	ne	ne	NE	ne	-0.464684	1	0.290422	0.960559	0.850631	0.00421681	0.0550222	1	ne	ne	up	ne	0	0	0	0	0	19	0	19	19	19	0	0	0	0	0	0	0	0	0	0	FALSE	FALSE	FALSE	FALSE	0.239466	up	NE	NE	FALSE	FALSE	DNL-type zinc finger [Source:HGNC Symbol;Acc:HGNC:33879]
EID2	ne	ne	ne	down	-0.464011	0.532485	-0.0703186	1	-0.146591	0.906817	-0.591908	0.00218846	ne	ne	ne	down	17	0	17	17	17	59	39	59	59	59	0	26	0	26	26	59	40	59	59	59	FALSE	FALSE	TRUE	FALSE	0.121219	ne	NE	NE	FALSE	FALSE	EP300 interacting inhibitor of differentiation 2 [Source:HGNC Symbol;Acc:HGNC:28292]
RFXAP	ne	down	down	down	-0.463978	0.330112	-0.663148	0.031557	-0.53234	0.0129763	-0.595325	0.0169309	ne	down	down	down	18	23	18	18	23	38	48	39	48	48	0	23	0	21	23	39	49	39	49	49	FALSE	FALSE	FALSE	FALSE	-0.0287683	ne	NE	NE	FALSE	FALSE	regulatory factor X associated protein [Source:HGNC Symbol;Acc:HGNC:9988]
VKORC1	ne	ne	NE	ne	-0.463476	0.725026	0.5021	0.527895	0.61036	0.0364072	0.233987	0.477234	ne	ne	up	ne	0	0	0	0	0	0	0	0	0	0	0	0	0	0	0	0	0	0	0	0	FALSE	FALSE	FALSE	FALSE	-0.0695263	ne	NE	NE	FALSE	FALSE	vitamin K epoxide reductase complex subunit 1 [Source:HGNC Symbol;Acc:HGNC:23663]
HIVEP3	ne	ne	down	ne	-0.462855	0.82326	-0.237454	1	-0.736516	0.000954717	-0.0266993	1	ne	ne	down	ne	41	18	41	41	41	68	39	68	68	68	29	23	31	31	31	49	39	49	49	49	FALSE	FALSE	FALSE	TRUE	-0.110866	ne	NE	NE	FALSE	FALSE	human immunodeficiency virus type I enhancer binding protein 3 [Source:HGNC Symbol;Acc:HGNC:13561]
RGAG1	ne	ne	down	ne	-0.460812	0.756258	-1.0512	0.0779329	-0.918102	0.00674864	-0.776432	0.0755746	ne	ne	down	ne	18	27	18	18	27	48	39	48	48	48	21	31	21	21	31	19	39	29	39	39	FALSE	FALSE	FALSE	FALSE	-0.245198	ne	NE	NE	FALSE	FALSE	retrotransposon gag domain containing 1 [Source:HGNC Symbol;Acc:HGNC:29245]
WDR74	ne	ne	NE	ne	-0.459686	0.708862	0.346183	0.774603	0.653664	0.0127599	-0.0404028	1	ne	ne	up	ne	0	0	18	18	18	49	0	49	49	49	0	0	0	0	0	49	0	49	49	49	FALSE	FALSE	FALSE	FALSE	0.0414313	ne	NE	NE	FALSE	FALSE	WD repeat domain 74 [Source:HGNC Symbol;Acc:HGNC:25529]
ZNF786	ne	ne	ne	down	-0.459384	0.459974	-0.582611	0.124348	-0.393921	0.144956	-0.674384	0.00655641	ne	ne	ne	down	0	0	0	0	0	19	39	19	29	39	0	23	0	17	23	19	39	19	19	39	FALSE	FALSE	FALSE	FALSE	0.0622268	ne	NE	NE	FALSE	FALSE	zinc finger protein 786 [Source:HGNC Symbol;Acc:HGNC:21806]
LOC728554	ne	ne	NE	ne	-0.458812	0.833456	0.452903	0.726646	0.61689	0.0444837	-0.112774	1	ne	ne	up	ne	0	0	0	0	0	0	0	0	0	0	0	0	0	0	0	0	14	0	0	14	FALSE	FALSE	FALSE	FALSE	0.0678472	ne	NE	NE	FALSE	FALSE	NA
TET1	ne	ne	down	down	-0.458618	0.87052	-0.886418	0.138147	-0.816883	0.00424602	-0.533111	0.000149014	ne	ne	down	down	0	17	0	17	17	29	39	29	39	39	14	17	14	17	17	29	49	29	49	49	FALSE	FALSE	FALSE	FALSE	0.0644728	ne	NE	NE	FALSE	FALSE	tet methylcytosine dioxygenase 1 [Source:HGNC Symbol;Acc:HGNC:29484]
ZNF57	ne	ne	down	ne	-0.458127	0.460448	-0.239811	0.911338	-0.526494	0.0263346	-0.374605	0.231323	ne	ne	down	ne	27	18	27	27	27	59	39	59	59	59	21	18	21	21	21	59	46	59	59	59	FALSE	FALSE	FALSE	FALSE	-0.0165815	ne	NE	NE	FALSE	FALSE	zinc finger protein 57 [Source:HGNC Symbol;Acc:HGNC:13125]
GABARAP	ne	ne	NE	ne	-0.45783	0.761032	0.575795	0.26169	0.726869	0.00401025	0.163145	0.625852	ne	ne	up	ne	22	0	22	22	22	39	0	39	39	39	0	0	0	0	0	39	0	39	39	39	FALSE	FALSE	TRUE	FALSE	-0.0387692	ne	S	NE	TRUE	FALSE	GABA(A) receptor-associated protein [Source:HGNC Symbol;Acc:HGNC:4067]
UBA52	ne	ne	NE	ne	-0.457795	0.864667	0.670474	0.313189	0.735636	0.00823731	0.217757	0.269905	ne	ne	up	ne	0	0	0	0	0	49	19	49	49	49	0	0	0	0	0	19	29	39	39	39	FALSE	FALSE	FALSE	FALSE	-0.0539036	ne	NE	NE	FALSE	FALSE	ubiquitin A-52 residue ribosomal protein fusion product 1 [Source:HGNC Symbol;Acc:HGNC:12458]
LRRC8C	ne	ne	NE	down	-0.457185	0.529986	-0.627216	0.176428	-0.858318	1.41e-06	-0.871498	0.00151126	ne	ne	down	down	0	32	21	32	32	29	29	29	29	29	0	0	0	0	0	29	29	30	30	30	FALSE	FALSE	FALSE	FALSE	-0.209474	down	NE	NE	FALSE	FALSE	leucine-rich repeat containing 8 family member C [Source:HGNC Symbol;Acc:HGNC:25075]
MPHOSPH10	ne	ne	down	down	-0.456971	0.365987	0.0920123	1	-0.484757	0.00523955	-0.436003	0.0443172	ne	ne	down	down	18	26	18	18	26	19	38	19	29	38	0	17	0	0	17	0	49	0	29	49	FALSE	FALSE	TRUE	FALSE	0.0953594	ne	NE	NE	FALSE	FALSE	M-phase phosphoprotein 10 (U3 small nucleolar ribonucleoprotein) [Source:HGNC Symbol;Acc:HGNC:7213]
MRPL23	ne	ne	NE	ne	-0.45605	0.92648	0.618686	0.307444	0.70304	0.0129616	-0.113283	1	ne	ne	up	ne	30	22	30	30	30	29	39	29	39	39	0	0	0	0	0	29	39	29	39	39	FALSE	FALSE	FALSE	FALSE	-0.0127114	ne	NE	NE	FALSE	FALSE	mitochondrial ribosomal protein L23 [Source:HGNC Symbol;Acc:HGNC:10322]
TPM1	ne	ne	down	ne	-0.455179	0.231985	0.152816	1	-0.366661	0.0223721	-0.364688	0.0701513	ne	ne	down	ne	18	21	18	18	21	39	59	49	49	59	23	35	23	23	35	49	58	49	49	58	FALSE	FALSE	FALSE	FALSE	0.942928	up	NE	NE	FALSE	FALSE	tropomyosin 1 (alpha) [Source:HGNC Symbol;Acc:HGNC:12010]
DPCD	ne	ne	NE	ne	-0.454977	0.754803	0.454374	0.586285	0.536562	0.0475411	0.0487908	1	ne	ne	up	ne	0	0	18	18	18	0	29	29	29	29	0	0	0	0	0	0	29	29	29	29	FALSE	FALSE	FALSE	FALSE	0.0351462	ne	NE	NE	FALSE	FALSE	deleted in primary ciliary dyskinesia homolog (mouse) [Source:HGNC Symbol;Acc:HGNC:24542]
NEDD8	ne	ne	NE	ne	-0.454908	0.797847	0.598903	0.39931	0.806809	0.0137256	0.224735	0.357924	ne	ne	up	ne	0	0	0	0	0	0	0	0	0	0	0	0	0	0	0	0	0	0	0	0	FALSE	FALSE	TRUE	FALSE	-0.0002534	ne	NE	NE	TRUE	FALSE	neural precursor cell expressed, developmentally down-regulated 8 [Source:HGNC Symbol;Acc:HGNC:7732]
ABCD2	ne	ne	NE	ne	-0.453625	1	-0.511571	0.884387	-2.04812	0.0306369	-0.583764	1	ne	ne	down	ne	0	0	18	18	18	39	29	39	39	39	0	0	0	0	0	39	29	39	39	39	FALSE	FALSE	TRUE	FALSE	-1.17789	ne	NE	NE	FALSE	TRUE	ATP binding cassette subfamily D member 2 [Source:HGNC Symbol;Acc:HGNC:66]
FASTKD2	ne	ne	down	down	-0.453463	0.236085	-0.466317	0.116947	-0.570474	0.00071276	-0.420596	0.00767333	ne	ne	down	down	22	17	22	22	22	69	59	69	69	69	26	14	26	26	26	59	56	59	59	59	FALSE	FALSE	FALSE	FALSE	0.0678592	ne	NE	NE	FALSE	FALSE	FAST kinase domains 2 [Source:HGNC Symbol;Acc:HGNC:29160]
CACNB4	ne	ne	down	ne	-0.452312	1	-0.399527	0.839538	-0.777782	0.0458227	0.00164776	1	ne	ne	down	ne	0	22	0	17	22	39	49	49	49	49	25	26	25	25	26	29	49	39	49	49	FALSE	FALSE	FALSE	FALSE	-0.31201	down	NE	NE	FALSE	FALSE	calcium channel, voltage-dependent, beta 4 subunit [Source:HGNC Symbol;Acc:HGNC:1404]
KLF16	ne	down	ne	ne	-0.451925	0.460448	-0.713994	0.0214652	0.186052	0.607919	-0.514744	0.679854	ne	down	ne	ne	0	0	0	0	0	15	29	39	39	39	17	0	17	17	17	14	39	19	39	39	FALSE	FALSE	FALSE	FALSE	0.0797689	ne	NE	NE	FALSE	FALSE	Kruppel-like factor 16 [Source:HGNC Symbol;Acc:HGNC:16857]
MFSD2A	ne	ne	ne	down	-0.451003	0.525699	-0.502328	0.125244	-0.384748	0.143067	-0.748272	1.59e-06	ne	ne	ne	down	0	27	0	18	27	29	39	29	29	39	31	26	31	31	31	29	39	29	29	39	FALSE	FALSE	FALSE	FALSE	0.664724	up	NE	NE	FALSE	FALSE	major facilitator superfamily domain containing 2A [Source:HGNC Symbol;Acc:HGNC:25897]
MN1	ne	ne	ne	down	-0.450984	0.214599	-0.396184	0.231551	-0.0714119	1	-0.384676	0.00341858	ne	ne	ne	down	18	22	18	20	22	29	39	49	49	49	21	29	21	21	29	29	49	46	46	49	FALSE	FALSE	FALSE	FALSE	-0.157642	down	NE	E	FALSE	FALSE	meningioma (disrupted in balanced translocation) 1 [Source:HGNC Symbol;Acc:HGNC:7180]
RPL39	ne	ne	NE	ne	-0.45014	0.832615	0.649586	0.212898	0.611205	0.0254218	0.205947	0.417421	ne	ne	up	ne	0	0	0	0	0	39	39	39	39	39	0	0	0	0	0	46	39	46	46	46	FALSE	FALSE	FALSE	FALSE	-0.0727344	ne	NE	NE	TRUE	FALSE	ribosomal protein L39 [Source:HGNC Symbol;Acc:HGNC:10350]
IVNS1ABP	ne	ne	down	down	-0.449926	0.257833	-0.315302	0.423365	-0.489487	0.00582356	-0.384588	0.00128216	ne	ne	down	down	18	23	18	18	23	39	39	39	39	39	27	26	27	27	27	39	29	39	39	39	FALSE	FALSE	FALSE	FALSE	0.190405	up	NE	NE	FALSE	FALSE	influenza virus NS1A binding protein [Source:HGNC Symbol;Acc:HGNC:16951]
DDX59	ne	ne	down	ne	-0.449779	0.355851	-0.130322	1	-0.400286	0.0295932	-0.342299	0.087585	ne	ne	down	ne	20	22	20	20	22	29	30	29	30	30	20	21	21	21	21	28	29	29	29	29	FALSE	FALSE	TRUE	FALSE	0.0226	ne	NE	NE	FALSE	FALSE	DEAD (Asp-Glu-Ala-Asp) box polypeptide 59 [Source:HGNC Symbol;Acc:HGNC:25360]
E2F8	ne	ne	down	ne	-0.449272	0.83552	-0.702834	0.215286	-1.03433	2.43e-08	-0.491021	0.209775	ne	ne	down	ne	0	22	0	22	22	39	50	39	39	50	25	15	33	33	33	36	49	36	46	49	FALSE	FALSE	FALSE	FALSE	0.136537	ne	NE	NE	FALSE	FALSE	E2F transcription factor 8 [Source:HGNC Symbol;Acc:HGNC:24727]
B3GNT5	ne	down	down	down	-0.448979	0.669359	-0.697292	0.044589	-1.07977	0.000123304	-0.579403	0.00159781	ne	down	down	down	16	22	16	22	22	39	31	39	39	39	15	27	27	27	27	39	29	39	39	39	FALSE	FALSE	FALSE	FALSE	0.165129	up	NE	NE	FALSE	FALSE	UDP-GlcNAc:betaGal beta-1,3-N-acetylglucosaminyltransferase 5 [Source:HGNC Symbol;Acc:HGNC:15684]
NDUFB9	ne	ne	NE	ne	-0.448753	0.683905	0.577676	0.327255	0.536686	0.0371786	0.140035	0.967811	ne	ne	up	ne	25	0	25	25	25	29	29	29	29	29	0	0	0	0	0	38	29	38	38	38	FALSE	FALSE	FALSE	FALSE	0.0268712	ne	NE	NE	FALSE	FALSE	NADH:ubiquinone oxidoreductase subunit B9 [Source:HGNC Symbol;Acc:HGNC:7704]
ARL4C	ne	ne	down	ne	-0.448643	0.406152	-0.126875	1	-0.574619	0.00170723	-0.414439	0.545812	ne	ne	down	ne	0	22	0	0	22	29	49	29	49	49	33	31	33	33	33	29	49	29	49	49	FALSE	FALSE	FALSE	FALSE	0.185736	ne	NE	NE	FALSE	FALSE	ADP ribosylation factor like GTPase 4C [Source:HGNC Symbol;Acc:HGNC:698]
LINC01158	ne	ne	up	ne	-0.44826	0.821533	0.42543	0.571466	0.651885	0.0465875	0.134745	1	ne	ne	up	ne	0	18	0	18	18	29	59	29	29	59	0	25	0	0	25	19	58	19	39	58	FALSE	FALSE	FALSE	FALSE	NA	NA	NE	NE	FALSE	FALSE	long intergenic non-protein coding RNA 1158 [Source:HGNC Symbol;Acc:HGNC:49513]
TCEAL7	ne	ne	ne	down	-0.44804	0.259509	-0.0773229	1	-0.176983	0.462877	-0.409075	0.00440957	ne	ne	ne	down	18	0	18	18	18	29	39	29	29	39	16	0	16	16	16	29	39	29	29	39	FALSE	FALSE	FALSE	FALSE	0.586504	up	NE	NE	FALSE	FALSE	transcription elongation factor A (SII)-like 7 [Source:HGNC Symbol;Acc:HGNC:28336]
BCS1L	ne	ne	NE	ne	-0.447729	0.556104	0.306453	0.768896	0.525756	0.0340707	0.0253623	1	ne	ne	up	ne	23	0	23	23	23	0	0	29	29	29	0	0	0	0	0	0	0	29	29	29	FALSE	FALSE	TRUE	FALSE	-0.159184	ne	NE	NE	FALSE	FALSE	BCS1 homolog, ubiquinol-cytochrome c reductase complex chaperone [Source:HGNC Symbol;Acc:HGNC:1020]
MRPL21	ne	ne	NE	ne	-0.447221	0.786389	0.575231	0.388004	0.539091	0.026401	0.0628799	1	ne	ne	up	ne	22	16	22	22	22	0	29	27	29	29	0	0	0	0	0	18	29	26	29	29	FALSE	FALSE	FALSE	FALSE	0.0253039	ne	NE	NE	FALSE	FALSE	mitochondrial ribosomal protein L21 [Source:HGNC Symbol;Acc:HGNC:14479]
OTUD6B	ne	ne	NE	down	-0.446825	0.874662	-0.504147	0.36068	-1.05364	0.000177289	-0.492316	0.01271	ne	ne	down	down	17	0	17	17	17	0	19	29	29	29	0	0	0	0	0	0	39	29	29	39	FALSE	FALSE	FALSE	FALSE	0.102999	ne	NE	NE	FALSE	FALSE	OTU domain containing 6B [Source:HGNC Symbol;Acc:HGNC:24281]
BTN2A1	ne	ne	down	ne	-0.446698	0.304005	-0.303003	0.515526	-0.649733	7.05e-05	-0.363287	0.0655315	ne	ne	down	ne	0	0	0	0	0	59	39	59	59	59	22	0	22	22	22	59	39	59	59	59	FALSE	FALSE	FALSE	FALSE	-0.0921758	ne	NE	NE	FALSE	TRUE	butyrophilin subfamily 2 member A1 [Source:HGNC Symbol;Acc:HGNC:1136]
TRAPPC2L	ne	ne	up	ne	-0.446487	0.812214	0.616112	0.286344	0.584365	0.0229299	0.0274939	1	ne	ne	up	ne	0	0	0	0	0	39	38	39	39	39	17	0	17	17	17	32	29	32	32	32	FALSE	FALSE	TRUE	FALSE	0.0432237	ne	NE	NE	FALSE	FALSE	trafficking protein particle complex 2-like [Source:HGNC Symbol;Acc:HGNC:30887]
CDC6	ne	ne	down	down	-0.444891	0.259509	-0.192862	0.839847	-0.464945	0.00426725	-0.437719	0.0408596	ne	ne	down	down	0	21	0	21	21	39	39	39	39	39	0	17	0	17	17	39	39	39	39	39	FALSE	FALSE	TRUE	FALSE	0.309802	up	NE	NE	FALSE	FALSE	cell division cycle 6 [Source:HGNC Symbol;Acc:HGNC:1744]
C5orf30	ne	ne	down	down	-0.443884	0.421982	-0.48222	0.121552	-0.911896	6.37e-08	-0.395852	0.0372887	ne	ne	down	down	17	0	17	17	17	29	60	29	39	60	24	21	24	24	24	49	69	49	49	69	FALSE	FALSE	TRUE	FALSE	0.0250206	ne	NE	NE	FALSE	FALSE	chromosome 5 open reading frame 30 [Source:HGNC Symbol;Acc:HGNC:25052]
DNAAF2	ne	ne	NE	ne	-0.443826	0.400273	-0.435466	0.225511	-0.419302	0.0314261	-0.42551	0.0618143	ne	ne	down	ne	0	0	0	0	0	29	19	29	29	29	0	0	0	0	0	29	29	29	29	29	FALSE	FALSE	FALSE	FALSE	NA	NA	NE	NE	FALSE	FALSE	dynein, axonemal, assembly factor 2 [Source:HGNC Symbol;Acc:HGNC:20188]
NRK	ne	ne	down	ne	-0.443603	0.883999	0.192066	1	-0.634179	0.0245269	0.00703577	1	ne	ne	down	ne	27	0	30	30	30	39	49	39	39	49	26	17	26	26	26	49	46	49	49	49	FALSE	FALSE	FALSE	FALSE	1.05331	up	NE	NE	FALSE	FALSE	Nik related kinase [Source:HGNC Symbol;Acc:HGNC:25391]
ZNF764	ne	ne	NE	ne	-0.442945	0.550572	-0.535481	0.172123	-0.49046	0.0215364	-0.534573	0.0607913	ne	ne	down	ne	0	0	0	0	0	29	29	29	29	29	0	0	0	0	0	19	29	19	29	29	FALSE	FALSE	FALSE	FALSE	-0.0682377	ne	NE	NE	FALSE	FALSE	zinc finger protein 764 [Source:HGNC Symbol;Acc:HGNC:28200]
MLH3	ne	ne	down	ne	-0.442012	0.378283	-0.261635	0.708881	-0.600988	0.00424848	-0.319998	0.145926	ne	ne	down	ne	0	20	0	20	20	29	39	29	39	39	17	0	21	21	21	29	49	29	49	49	FALSE	FALSE	TRUE	FALSE	0.14844	up	NE	NE	FALSE	FALSE	mutL homolog 3 [Source:HGNC Symbol;Acc:HGNC:7128]
TMEM256	ne	ne	NE	ne	-0.440802	0.948388	0.861622	0.264961	0.887625	0.0285349	0.169051	1	ne	ne	up	ne	0	0	0	0	0	0	0	0	0	0	0	0	0	0	0	0	0	0	0	0	FALSE	FALSE	FALSE	FALSE	NA	NA	NE	NE	FALSE	FALSE	transmembrane protein 256 [Source:HGNC Symbol;Acc:HGNC:28618]
NDUFB11	ne	ne	up	ne	-0.440278	0.858835	0.764649	0.139193	0.861814	0.000948467	0.0547254	1	ne	ne	up	ne	0	22	0	0	22	29	29	29	29	29	0	21	0	15	21	29	29	29	29	29	FALSE	FALSE	TRUE	FALSE	-0.0104096	ne	NE	NE	FALSE	FALSE	NADH:ubiquinone oxidoreductase subunit B11 [Source:HGNC Symbol;Acc:HGNC:20372]
SMIM3	ne	ne	ne	down	-0.43941	0.52221	-0.00432056	1	-0.00839143	1	-0.499312	0.0165102	ne	ne	ne	down	18	17	18	18	18	19	39	29	39	39	27	0	27	27	27	19	36	29	36	36	FALSE	FALSE	FALSE	FALSE	NA	NA	NE	NE	FALSE	FALSE	small integral membrane protein 3 [Source:HGNC Symbol;Acc:HGNC:30248]
SLITRK5	ne	down	NE	down	-0.439343	0.538935	-0.73662	0.00237273	-0.751124	0.000452589	-0.625555	0.00447162	ne	down	down	down	0	0	0	0	0	29	49	29	49	49	0	0	0	0	0	29	48	29	48	48	FALSE	FALSE	FALSE	FALSE	1.05828	up	NE	NE	FALSE	FALSE	SLIT and NTRK like family member 5 [Source:HGNC Symbol;Acc:HGNC:20295]
EMC9	ne	ne	NE	ne	-0.439213	0.957442	0.549936	0.586232	0.960139	0.000489904	0.196712	1	ne	ne	up	ne	0	0	0	0	0	29	0	29	29	29	0	0	0	0	0	29	0	29	29	29	FALSE	FALSE	FALSE	FALSE	NA	NA	NE	NE	FALSE	FALSE	ER membrane protein complex subunit 9 [Source:HGNC Symbol;Acc:HGNC:20273]
RRP15	ne	ne	down	ne	-0.438779	0.304005	-0.204008	0.807429	-0.517692	0.00210821	-0.300742	0.100108	ne	ne	down	ne	17	21	17	17	21	39	49	39	39	49	21	31	21	21	31	39	49	39	39	49	FALSE	FALSE	TRUE	FALSE	0.147724	up	NE	NE	FALSE	FALSE	ribosomal RNA processing 15 homolog [Source:HGNC Symbol;Acc:HGNC:24255]
FDFT1	ne	ne	ne	down	-0.437807	0.368035	0.0372821	1	-0.178609	0.420222	-0.386733	0.000574611	ne	ne	ne	down	0	23	0	23	23	29	49	29	49	49	0	23	0	23	23	29	39	29	39	39	FALSE	FALSE	TRUE	FALSE	0.229134	up	NE	NE	FALSE	FALSE	farnesyl-diphosphate farnesyltransferase 1 [Source:HGNC Symbol;Acc:HGNC:3629]
UMPS	ne	ne	down	down	-0.43631	0.300499	-0.193457	0.907248	-0.397152	0.0252263	-0.387579	0.022418	ne	ne	down	down	0	22	0	22	22	0	39	0	29	39	17	0	17	17	17	0	38	0	19	38	FALSE	FALSE	FALSE	FALSE	0.0959631	ne	NE	NE	FALSE	FALSE	uridine monophosphate synthetase [Source:HGNC Symbol;Acc:HGNC:12563]
AK4	ne	ne	down	ne	-0.435858	0.75041	-0.563449	0.464822	-0.556692	0.0141754	-0.391849	0.508586	ne	ne	down	ne	27	36	27	36	36	29	30	29	29	30	0	26	23	26	26	36	39	36	36	39	FALSE	FALSE	FALSE	TRUE	-0.817928	down	NE	NE	FALSE	FALSE	adenylate kinase 4 [Source:HGNC Symbol;Acc:HGNC:363]
ITPRIPL2	ne	ne	down	ne	-0.435664	0.526346	-0.463838	0.469505	-0.611885	0.0104671	-0.276563	0.744586	ne	ne	down	ne	28	0	28	28	28	29	49	29	39	49	0	27	14	27	27	19	49	29	29	49	FALSE	FALSE	FALSE	FALSE	-0.214093	down	NE	NE	FALSE	FALSE	inositol 1,4,5-trisphosphate receptor interacting protein-like 2 [Source:HGNC Symbol;Acc:HGNC:27257]
KIN	ne	ne	down	ne	-0.435439	0.375777	-0.169167	0.973356	-0.394596	0.0346533	-0.361516	0.0922521	ne	ne	down	ne	0	0	0	0	0	29	39	39	39	39	0	23	0	0	23	29	39	29	39	39	FALSE	FALSE	TRUE	FALSE	0.0916274	ne	NE	NE	FALSE	FALSE	Kin17 DNA and RNA binding protein [Source:HGNC Symbol;Acc:HGNC:6327]
TMEM204	ne	ne	up	ne	-0.435083	1	0.180507	1	1.03371	0.0208936	0.670216	1	ne	ne	up	ne	17	18	33	33	33	40	29	40	40	40	26	0	26	26	26	49	49	49	49	49	FALSE	FALSE	TRUE	FALSE	-0.729576	down	NE	NE	FALSE	FALSE	transmembrane protein 204 [Source:HGNC Symbol;Acc:HGNC:14158]
GNG5	ne	ne	up	ne	-0.434945	0.659359	0.3104	0.66859	0.562755	0.0437938	0.0889003	1	ne	ne	up	ne	21	14	21	21	21	29	49	39	49	49	17	21	17	21	21	0	49	29	49	49	FALSE	FALSE	FALSE	FALSE	0.0209697	ne	NE	NE	FALSE	FALSE	guanine nucleotide binding protein (G protein), gamma 5 [Source:HGNC Symbol;Acc:HGNC:4408]
LRRN3	ne	ne	down	ne	-0.433879	0.493732	-0.270705	0.67999	-0.704611	0.000986743	-0.270766	0.172771	ne	ne	down	ne	17	17	17	17	17	28	39	29	39	39	0	17	0	17	17	29	39	29	29	39	FALSE	FALSE	TRUE	FALSE	1.24098	up	NE	NE	FALSE	FALSE	leucine rich repeat neuronal 3 [Source:HGNC Symbol;Acc:HGNC:17200]
MSX1	ne	ne	ne	down	-0.432851	0.902042	0.179499	1	0.519081	0.0714851	-1.12104	0.00535214	ne	ne	ne	down	22	17	22	22	22	15	39	29	39	39	0	25	0	0	25	0	49	29	39	49	FALSE	FALSE	FALSE	FALSE	-2.02475	down	NE	NE	FALSE	FALSE	msh homeobox 1 [Source:HGNC Symbol;Acc:HGNC:7391]
NMU	ne	ne	up	ne	-0.43266	0.714766	0.487984	0.442966	0.555965	0.0455381	0.24822	0.710428	ne	ne	up	ne	15	14	15	15	15	19	29	19	19	29	17	17	17	17	17	29	39	29	29	39	FALSE	FALSE	FALSE	FALSE	0.494239	up	NE	E	FALSE	FALSE	neuromedin U [Source:HGNC Symbol;Acc:HGNC:7859]
COMMD8	ne	ne	down	ne	-0.432199	0.526346	-0.074351	1	-0.531926	0.0107322	-0.521273	0.0757521	ne	ne	down	ne	15	23	15	23	23	39	39	39	39	39	16	0	16	16	16	39	39	39	39	39	FALSE	FALSE	FALSE	FALSE	0.188079	ne	NE	NE	FALSE	FALSE	COMM domain containing 8 [Source:HGNC Symbol;Acc:HGNC:26036]
ZFP37	ne	ne	down	down	-0.431487	0.912484	-0.601159	0.172766	-1.16301	2.43e-05	-0.717131	0.000779436	ne	ne	down	down	0	20	0	20	20	19	39	39	39	39	0	17	17	17	17	16	36	39	39	39	FALSE	FALSE	FALSE	FALSE	-0.0593579	ne	NE	NE	FALSE	FALSE	ZFP37 zinc finger protein [Source:HGNC Symbol;Acc:HGNC:12863]
FAM96B	ne	ne	NE	ne	-0.43147	0.855487	0.479418	0.477064	0.72999	0.0137256	0.0679563	1	ne	ne	up	ne	0	0	0	0	0	0	0	0	0	0	0	0	0	0	0	0	0	0	0	0	FALSE	FALSE	TRUE	FALSE	-0.012817	ne	NE	NE	FALSE	FALSE	family with sequence similarity 96 member B [Source:HGNC Symbol;Acc:HGNC:24261]
PCDHA5	ne	ne	down	ne	-0.431354	1	0.31456	1	-2.04496	0.00458623	-1.03868	1	ne	ne	down	ne	0	0	0	0	0	15	29	15	29	29	21	0	21	21	21	0	0	0	0	0	FALSE	FALSE	FALSE	FALSE	0.0058909	ne	NE	NE	FALSE	FALSE	protocadherin alpha 5 [Source:HGNC Symbol;Acc:HGNC:8671]
C9orf69	ne	ne	up	ne	-0.431073	0.598486	-0.318513	0.57051	0.423499	0.0480319	-0.220763	1	ne	ne	up	ne	14	13	14	14	14	19	49	19	38	49	0	26	0	26	26	14	59	14	49	59	FALSE	FALSE	FALSE	FALSE	0.122646	ne	NE	NE	FALSE	FALSE	chromosome 9 open reading frame 69 [Source:HGNC Symbol;Acc:HGNC:31009]
DIDO1	ne	ne	down	down	-0.430955	0.376958	-0.527266	0.142653	-0.570735	0.0156564	-0.46512	0.000167445	ne	ne	down	down	0	18	0	15	18	29	49	39	39	49	0	32	0	26	32	39	49	39	39	49	FALSE	FALSE	TRUE	FALSE	-0.0457588	ne	NE	NE	FALSE	FALSE	death inducer-obliterator 1 [Source:HGNC Symbol;Acc:HGNC:2680]
SEPW1	ne	ne	up	ne	-0.43015	0.829801	0.596046	0.303351	0.718161	0.00431204	0.118604	1	ne	ne	up	ne	21	20	21	21	21	0	49	0	49	49	21	29	21	29	29	14	36	29	36	36	FALSE	FALSE	TRUE	FALSE	0.0501553	ne	NE	NE	FALSE	FALSE	selenoprotein W, 1 [Source:HGNC Symbol;Acc:HGNC:10752]
NSMCE1	ne	ne	up	ne	-0.430095	0.855521	0.507155	0.527134	0.61893	0.00968756	0.0423868	1	ne	ne	up	ne	0	17	0	0	17	39	38	39	39	39	17	0	17	17	17	39	49	39	39	49	FALSE	FALSE	TRUE	FALSE	0.0581908	ne	NE	NE	FALSE	FALSE	NSE1 homolog, SMC5-SMC6 complex component [Source:HGNC Symbol;Acc:HGNC:29897]
ZBTB24	ne	ne	NE	down	-0.429855	0.680398	-0.64732	0.0856738	-1.02343	0.000177289	-0.531676	0.018274	ne	ne	down	down	13	0	13	13	13	39	39	39	39	39	0	0	0	0	0	39	38	39	39	39	FALSE	FALSE	TRUE	FALSE	0.0774439	ne	NE	NE	FALSE	FALSE	zinc finger and BTB domain containing 24 [Source:HGNC Symbol;Acc:HGNC:21143]
SOX9	ne	ne	down	down	-0.429803	0.291695	-0.587632	0.0785905	-0.583656	0.000168005	-0.779236	3.98e-07	ne	ne	down	down	0	17	18	18	18	0	39	29	39	39	0	21	0	0	21	46	49	46	46	49	FALSE	FALSE	FALSE	FALSE	-0.164519	down	NE	NE	FALSE	FALSE	SRY-box 9 [Source:HGNC Symbol;Acc:HGNC:11204]
GCLM	ne	ne	down	ne	-0.428711	0.812214	-0.522619	0.212081	-0.724856	0.000462848	-0.456616	0.2008	ne	ne	down	ne	0	18	0	0	18	19	29	19	29	29	0	33	0	33	33	26	29	26	29	29	FALSE	FALSE	FALSE	FALSE	0.1214	ne	NE	NE	FALSE	FALSE	glutamate-cysteine ligase, modifier subunit [Source:HGNC Symbol;Acc:HGNC:4312]
ZNF330	ne	ne	down	ne	-0.428435	0.392838	-0.148935	1	-0.493026	0.00859585	-0.271215	0.672241	ne	ne	down	ne	0	23	0	23	23	28	39	28	29	39	0	21	13	13	21	26	38	26	26	38	FALSE	FALSE	FALSE	FALSE	-0.0005293	ne	NE	NE	FALSE	FALSE	zinc finger protein 330 [Source:HGNC Symbol;Acc:HGNC:15462]
ZNHIT6	ne	ne	down	ne	-0.42819	0.38899	-0.183615	0.928911	-0.462056	0.00922345	-0.260423	0.299896	ne	ne	down	ne	17	22	17	21	22	49	39	49	49	49	21	26	21	21	26	46	39	46	46	46	FALSE	FALSE	FALSE	FALSE	0.0936216	ne	NE	NE	FALSE	FALSE	zinc finger, HIT-type containing 6 [Source:HGNC Symbol;Acc:HGNC:26089]
U2AF1L4	ne	ne	NE	ne	-0.425623	0.750783	0.336552	0.754647	0.656386	0.0363253	0.454698	0.201861	ne	ne	up	ne	0	0	0	0	0	29	0	29	29	29	0	0	0	0	0	29	0	29	29	29	FALSE	FALSE	FALSE	FALSE	-0.0880809	ne	NE	NE	FALSE	FALSE	U2 small nuclear RNA auxiliary factor 1-like 4 [Source:HGNC Symbol;Acc:HGNC:23020]
BAG5	ne	ne	down	down	-0.42441	0.399567	-0.533291	0.0533138	-0.702374	0.000183926	-0.460891	8.26e-05	ne	ne	down	down	0	17	25	25	25	29	29	49	49	49	0	0	31	31	31	28	29	49	49	49	FALSE	FALSE	TRUE	FALSE	0.137783	up	NE	NE	FALSE	FALSE	BCL2 associated athanogene 5 [Source:HGNC Symbol;Acc:HGNC:941]
DYRK3	ne	ne	down	ne	-0.424127	0.73929	-0.457078	0.564055	-0.699737	0.01698	-0.450326	0.716369	ne	ne	down	ne	18	29	18	18	29	19	49	19	29	49	0	33	17	33	33	39	49	39	39	49	FALSE	FALSE	FALSE	FALSE	-0.0077224	ne	NE	NE	FALSE	FALSE	dual specificity tyrosine-(Y)-phosphorylation regulated kinase 3 [Source:HGNC Symbol;Acc:HGNC:3094]
MTF2	ne	down	down	down	-0.422826	0.550708	-0.583413	0.0445776	-0.729475	3.96e-05	-0.441278	0.00172393	ne	down	down	down	14	23	14	14	23	29	49	29	39	49	27	31	27	27	31	39	49	39	39	49	FALSE	FALSE	TRUE	FALSE	0.0340584	ne	NE	NE	FALSE	FALSE	metal response element binding transcription factor 2 [Source:HGNC Symbol;Acc:HGNC:29535]
UVSSA	ne	ne	down	ne	-0.422444	0.714766	-0.549633	0.201659	-0.69346	0.031655	-0.282616	0.518644	ne	ne	down	ne	0	38	26	38	38	49	39	49	49	49	36	33	36	36	36	38	46	38	46	46	FALSE	FALSE	FALSE	FALSE	NA	NA	NE	NE	FALSE	FALSE	UV stimulated scaffold protein A [Source:HGNC Symbol;Acc:HGNC:29304]
ZNF879	ne	ne	down	ne	-0.42099	0.598902	-0.464172	0.326034	-0.683044	0.00404897	-0.372017	0.358395	ne	ne	down	ne	0	26	0	26	26	19	39	29	39	39	0	33	0	33	33	19	49	26	49	49	FALSE	FALSE	FALSE	FALSE	0.033645	ne	NE	NE	FALSE	FALSE	zinc finger protein 879 [Source:HGNC Symbol;Acc:HGNC:37273]
MARS2	ne	ne	NE	ne	-0.42084	0.5565	-0.528247	0.131948	-0.767366	7.07e-05	-0.3234	0.335908	ne	ne	down	ne	0	0	0	0	0	0	0	0	0	0	0	0	0	0	0	0	0	0	0	0	FALSE	FALSE	FALSE	FALSE	NA	NA	NE	NE	FALSE	TRUE	NA
SLC2A1	ne	ne	ne	down	-0.420654	0.280075	-0.328627	0.443942	-0.0908399	1	-0.360175	0.0220784	ne	ne	ne	down	18	28	18	18	28	0	39	0	0	39	17	17	17	17	17	39	39	39	39	39	TRUE	FALSE	FALSE	TRUE	0.381951	up	NE	NE	TRUE	FALSE	solute carrier family 2 (facilitated glucose transporter), member 1 [Source:HGNC Symbol;Acc:HGNC:11005]
HRH2	ne	ne	down	ne	-0.420446	1	-0.915329	0.572276	-2.5561	0.00724652	-0.425107	1	ne	ne	down	ne	15	25	15	15	25	29	49	29	49	49	25	42	25	25	42	29	49	29	49	49	FALSE	FALSE	TRUE	FALSE	0.774778	up	NE	S	TRUE	FALSE	histamine receptor H2 [Source:HGNC Symbol;Acc:HGNC:5183]
MVK	ne	ne	ne	down	-0.420314	0.65473	-0.182438	1	-0.10554	1	-0.873962	2.12e-06	ne	ne	ne	down	0	23	18	18	23	29	29	29	29	29	21	13	21	21	21	29	27	29	29	29	FALSE	FALSE	TRUE	FALSE	0.21852	up	NE	NE	FALSE	FALSE	mevalonate kinase [Source:HGNC Symbol;Acc:HGNC:7530]
NDUFA1	ne	ne	NE	ne	-0.418921	0.841206	0.714149	0.163909	0.540579	0.0373808	0.0649216	1	ne	ne	up	ne	0	0	0	0	0	29	29	29	29	29	0	0	0	0	0	28	14	28	28	28	FALSE	FALSE	FALSE	FALSE	-0.0700278	ne	NE	NE	FALSE	FALSE	NADH:ubiquinone oxidoreductase subunit A1 [Source:HGNC Symbol;Acc:HGNC:7683]
ZNF829	ne	ne	down	down	-0.418833	0.605816	-0.302117	0.749918	-0.806739	0.000115326	-0.529581	0.011908	ne	ne	down	down	22	22	22	22	22	29	19	39	39	39	19	21	26	26	26	29	19	36	36	36	FALSE	FALSE	FALSE	FALSE	0.0134129	ne	NE	NE	FALSE	FALSE	zinc finger protein 829 [Source:HGNC Symbol;Acc:HGNC:34032]
TRMT10C	ne	ne	down	ne	-0.418349	0.438501	0.0989371	1	-0.376824	0.0421221	-0.282609	0.210377	ne	ne	down	ne	14	0	14	14	14	29	29	29	29	29	13	0	13	13	13	29	29	29	29	29	FALSE	FALSE	FALSE	FALSE	NA	NA	NE	NE	FALSE	FALSE	tRNA methyltransferase 10C, mitochondrial RNase P subunit [Source:HGNC Symbol;Acc:HGNC:26022]
FHL3	ne	ne	up	ne	-0.418305	0.563003	-0.00274428	1	0.4514	0.0180379	-0.00554337	1	ne	ne	up	ne	0	0	0	0	0	49	39	49	49	49	25	0	25	25	25	49	39	49	49	49	FALSE	FALSE	FALSE	FALSE	0.0060477	ne	NE	NE	FALSE	FALSE	four and a half LIM domains 3 [Source:HGNC Symbol;Acc:HGNC:3704]
FDX1L	ne	ne	NE	ne	-0.417333	0.794541	0.507331	0.571868	0.714483	0.0318007	-0.0429355	1	ne	ne	up	ne	0	0	0	0	0	0	0	0	0	0	0	0	0	0	0	0	0	0	0	0	FALSE	FALSE	TRUE	FALSE	-0.0827185	ne	NE	NE	FALSE	FALSE	ferredoxin 1-like [Source:HGNC Symbol;Acc:HGNC:30546]
PSME2	ne	ne	NE	ne	-0.416816	0.800528	0.549072	0.307444	0.513252	0.0371786	0.0858918	1	ne	ne	up	ne	0	0	0	0	0	29	0	29	29	29	0	0	0	0	0	29	0	29	29	29	FALSE	FALSE	FALSE	FALSE	-0.135534	down	NE	NE	FALSE	FALSE	proteasome activator subunit 2 [Source:HGNC Symbol;Acc:HGNC:9569]
NDUFS3	ne	ne	NE	ne	-0.416619	0.843883	0.521519	0.453968	0.615296	0.0422554	0.0860776	1	ne	ne	up	ne	0	0	0	0	0	0	0	0	0	0	0	0	0	0	0	0	0	0	0	0	FALSE	FALSE	FALSE	FALSE	-0.0428304	ne	NE	NE	TRUE	FALSE	NADH:ubiquinone oxidoreductase core subunit S3 [Source:HGNC Symbol;Acc:HGNC:7710]
POU3F1	ne	ne	ne	down	-0.41661	0.550708	-0.526258	0.14737	0.304031	0.309933	-0.502151	0.0154044	ne	ne	ne	down	30	23	30	30	30	29	39	29	39	39	41	27	41	41	41	39	59	39	59	59	FALSE	FALSE	FALSE	FALSE	0.864196	up	NE	E	FALSE	FALSE	POU class 3 homeobox 1 [Source:HGNC Symbol;Acc:HGNC:9214]
DEXI	ne	ne	up	ne	-0.416301	0.922177	0.210685	1	0.651077	0.00447389	-0.164921	1	ne	ne	up	ne	0	18	28	28	28	16	49	49	49	49	0	29	27	27	29	29	49	46	49	49	FALSE	FALSE	FALSE	FALSE	0.0301689	ne	NE	NE	FALSE	FALSE	Dexi homolog (mouse) [Source:HGNC Symbol;Acc:HGNC:13267]
FAM26E	ne	ne	NE	down	-0.416117	0.461873	-0.534941	0.198256	-0.601141	0.0059422	-0.527174	0.000940723	ne	ne	down	down	23	0	23	23	23	39	0	39	39	39	0	0	0	0	0	39	0	39	39	39	FALSE	FALSE	FALSE	FALSE	1.00806	up	NE	NE	FALSE	FALSE	family with sequence similarity 26 member E [Source:HGNC Symbol;Acc:HGNC:21568]
PSMD5	ne	ne	NE	ne	-0.416046	0.446042	-0.442347	0.381316	-0.461801	0.0253308	-0.354307	0.106199	ne	ne	down	ne	0	0	0	0	0	19	49	30	49	49	0	0	0	0	0	19	49	29	49	49	FALSE	FALSE	FALSE	FALSE	-0.437295	down	NE	NE	FALSE	FALSE	proteasome 26S subunit, non-ATPase 5 [Source:HGNC Symbol;Acc:HGNC:9563]
PRSS23	ne	ne	down	ne	-0.414203	0.309123	-0.325489	0.429962	-1.07549	2.7e-13	-0.648883	0.368447	ne	ne	down	ne	0	24	13	18	24	29	39	29	29	39	16	28	16	28	28	28	39	29	29	39	FALSE	FALSE	TRUE	FALSE	-0.049818	ne	NE	NE	FALSE	FALSE	protease, serine 23 [Source:HGNC Symbol;Acc:HGNC:14370]
CISH	ne	ne	ne	down	-0.412729	0.514265	-0.454036	0.248605	-0.0146962	1	-0.645477	0.0087162	ne	ne	ne	down	20	0	20	20	20	29	39	39	39	39	20	13	20	20	20	0	39	48	48	48	FALSE	FALSE	TRUE	FALSE	-0.105439	ne	NE	NE	FALSE	FALSE	cytokine inducible SH2-containing protein [Source:HGNC Symbol;Acc:HGNC:1984]
HINT2	ne	ne	NE	ne	-0.412637	0.980511	0.761906	0.253983	0.659439	0.0177783	0.253946	0.383418	ne	ne	up	ne	0	17	0	17	17	39	16	39	39	39	0	0	0	0	0	39	0	39	39	39	FALSE	FALSE	TRUE	FALSE	-0.120594	ne	NE	NE	FALSE	FALSE	histidine triad nucleotide binding protein 2 [Source:HGNC Symbol;Acc:HGNC:18344]
NUAK2	ne	ne	down	ne	-0.411973	0.462803	-0.143022	1	-1.00734	2.11e-09	-0.237371	0.637638	ne	ne	down	ne	0	27	17	18	27	39	40	39	40	40	17	28	17	17	28	39	49	39	49	49	FALSE	FALSE	FALSE	FALSE	0.256432	ne	NE	NE	FALSE	FALSE	NUAK family, SNF1-like kinase, 2 [Source:HGNC Symbol;Acc:HGNC:29558]
SDHAF1	ne	ne	up	ne	-0.411253	0.930565	0.37652	0.839538	0.604361	0.0304331	0.0996373	1	ne	ne	up	ne	0	0	0	0	0	49	39	49	49	49	0	23	0	23	23	39	39	39	39	39	FALSE	FALSE	TRUE	FALSE	-0.0237473	ne	NE	NE	FALSE	FALSE	succinate dehydrogenase complex assembly factor 1 [Source:HGNC Symbol;Acc:HGNC:33867]
FBXL5	ne	ne	NE	ne	-0.410613	0.385223	-0.446546	0.279543	-0.426692	0.0183584	-0.251209	0.302947	ne	ne	down	ne	13	17	13	17	17	29	59	40	40	59	0	0	0	0	0	29	59	39	49	59	FALSE	FALSE	TRUE	FALSE	-0.082523	ne	NE	NE	FALSE	FALSE	F-box and leucine-rich repeat protein 5 [Source:HGNC Symbol;Acc:HGNC:13602]
RPL37A	ne	ne	up	ne	-0.40942	0.931122	0.704357	0.258932	0.724912	0.00600165	0.205128	0.371506	ne	ne	up	ne	0	26	0	26	26	29	39	29	39	39	13	17	13	17	17	29	49	29	39	49	FALSE	FALSE	FALSE	TRUE	-0.0567987	ne	NE	NE	FALSE	FALSE	ribosomal protein L37a [Source:HGNC Symbol;Acc:HGNC:10348]
PEX3	ne	ne	down	ne	-0.408983	0.532485	-0.36391	0.465083	-0.482242	0.0178693	-0.27318	0.607012	ne	ne	down	ne	0	0	0	0	0	0	38	19	38	38	0	13	0	0	13	19	39	19	39	39	FALSE	FALSE	TRUE	FALSE	0.0311359	ne	NE	NE	FALSE	FALSE	peroxisomal biogenesis factor 3 [Source:HGNC Symbol;Acc:HGNC:8858]
WBP5	ne	ne	ne	down	-0.408742	0.371799	0.134111	1	-0.241536	0.287737	-0.395746	0.0239621	ne	ne	ne	down	13	17	13	17	17	29	29	29	29	29	22	26	22	26	26	28	29	29	29	29	FALSE	FALSE	TRUE	FALSE	0.329453	up	NE	NE	FALSE	FALSE	WW domain binding protein 5 [Source:HGNC Symbol;Acc:HGNC:30084]
TBK1	ne	ne	down	down	-0.408126	0.561253	-0.317889	0.579386	-0.67717	0.00116802	-0.395923	0.0284956	ne	ne	down	down	0	23	0	0	23	29	39	29	39	39	0	17	0	0	17	29	39	29	39	39	FALSE	FALSE	FALSE	FALSE	0.0564872	ne	NE	NE	FALSE	FALSE	TANK-binding kinase 1 [Source:HGNC Symbol;Acc:HGNC:11584]
NDUFB10	ne	ne	NE	ne	-0.406801	0.864413	0.635954	0.227996	0.51488	0.0398148	-0.14553	0.912263	ne	ne	up	ne	42	0	42	42	42	29	0	29	29	29	0	0	0	0	0	0	0	0	0	0	FALSE	FALSE	TRUE	FALSE	-0.0824899	ne	NE	NE	TRUE	FALSE	NADH:ubiquinone oxidoreductase subunit B10 [Source:HGNC Symbol;Acc:HGNC:7696]
WDR83OS	ne	ne	NE	ne	-0.405815	1	0.763109	0.275508	0.823974	0.00936612	0.197723	0.731691	ne	ne	up	ne	0	0	0	0	0	0	0	0	0	0	0	0	0	0	0	29	0	29	29	29	FALSE	FALSE	FALSE	FALSE	NA	NA	NE	NE	FALSE	FALSE	WD repeat domain 83 opposite strand [Source:HGNC Symbol;Acc:HGNC:30203]
FZD5	ne	ne	down	down	-0.40545	0.685215	-0.582902	0.103862	-0.452753	0.032459	-0.520878	0.00413843	ne	ne	down	down	0	14	0	14	14	29	39	29	39	39	0	0	14	14	14	29	39	29	29	39	FALSE	FALSE	FALSE	TRUE	0.363096	up	NE	NE	FALSE	FALSE	frizzled class receptor 5 [Source:HGNC Symbol;Acc:HGNC:4043]
FAM210A	ne	ne	down	down	-0.405117	0.481252	-0.361542	0.46384	-0.500918	0.0219986	-0.542844	0.00278229	ne	ne	down	down	0	22	23	23	23	39	59	39	59	59	0	25	0	25	25	39	59	39	59	59	FALSE	FALSE	FALSE	FALSE	NA	NA	NE	NE	FALSE	FALSE	family with sequence similarity 210 member A [Source:HGNC Symbol;Acc:HGNC:28346]
TNIP2	ne	ne	up	ne	-0.404714	0.758561	0.201118	1	0.503324	0.0323414	-0.105509	1	ne	ne	up	ne	0	13	0	0	13	39	59	49	49	59	22	21	22	22	22	39	59	59	59	59	FALSE	FALSE	FALSE	FALSE	-0.103688	ne	NE	NE	FALSE	FALSE	TNFAIP3 interacting protein 2 [Source:HGNC Symbol;Acc:HGNC:19118]
PMVK	ne	ne	up	ne	-0.404329	0.888465	0.604803	0.221415	0.690116	0.00266578	0.0360056	1	ne	ne	up	ne	34	26	34	34	34	29	39	29	29	39	20	28	20	28	28	29	39	29	39	39	FALSE	FALSE	FALSE	FALSE	-0.0256541	ne	NE	NE	FALSE	FALSE	phosphomevalonate kinase [Source:HGNC Symbol;Acc:HGNC:9141]
ARNTL2	ne	ne	down	ne	-0.402711	0.813227	-0.464097	0.276463	-0.530963	0.00840675	-0.20986	0.896391	ne	ne	down	ne	26	0	26	26	26	49	39	49	49	49	25	17	25	25	25	39	19	39	39	39	FALSE	FALSE	FALSE	TRUE	0.542405	ne	NE	NE	FALSE	FALSE	aryl hydrocarbon receptor nuclear translocator like 2 [Source:HGNC Symbol;Acc:HGNC:18984]
DYRK2	ne	ne	down	down	-0.402611	0.672925	-0.619939	0.0823586	-0.592545	0.000823097	-0.350173	0.0157859	ne	ne	down	down	18	24	18	24	24	19	69	29	39	69	26	23	26	26	26	0	59	29	49	59	FALSE	FALSE	FALSE	TRUE	-0.0001401	ne	NE	NE	FALSE	FALSE	dual specificity tyrosine-(Y)-phosphorylation regulated kinase 2 [Source:HGNC Symbol;Acc:HGNC:3093]
GRIN2B	ne	down	down	ne	-0.402412	1	-1.48305	0.00804513	-2.18436	0.0090701	-0.325918	1	ne	down	down	ne	0	24	0	24	24	29	59	29	59	59	19	31	19	21	31	26	59	26	59	59	FALSE	FALSE	FALSE	FALSE	-1.3282	ne	NE	S	TRUE	TRUE	glutamate receptor, ionotropic, N-methyl D-aspartate 2B [Source:HGNC Symbol;Acc:HGNC:4586]
ISM1	ne	ne	NE	ne	-0.402225	0.608814	-0.508826	0.872354	-0.520193	0.0338705	-0.859854	0.288749	ne	ne	down	ne	0	17	0	17	17	39	39	39	39	39	0	0	0	0	0	29	39	29	39	39	FALSE	FALSE	FALSE	TRUE	0.813472	up	NE	NE	FALSE	FALSE	isthmin 1, angiogenesis inhibitor [Source:HGNC Symbol;Acc:HGNC:16213]
RBP1	ne	ne	up	ne	-0.40067	0.918423	0.749498	0.112162	0.708104	0.00439285	0.094605	1	ne	ne	up	ne	0	30	0	30	30	39	39	39	39	39	0	24	0	24	24	39	29	39	39	39	FALSE	FALSE	FALSE	FALSE	-0.224206	down	NE	NE	FALSE	FALSE	retinol binding protein 1 [Source:HGNC Symbol;Acc:HGNC:9919]
RPL32	ne	ne	up	ne	-0.40063	0.916397	0.623992	0.26009	0.59713	0.0127911	0.149028	0.632401	ne	ne	up	ne	26	27	26	26	27	30	60	30	39	60	17	21	17	21	21	29	69	29	39	69	FALSE	FALSE	FALSE	FALSE	-0.0639246	ne	NE	NE	FALSE	FALSE	ribosomal protein L32 [Source:HGNC Symbol;Acc:HGNC:10336]
EHD4	ne	ne	down	ne	-0.399419	0.472904	-0.497115	0.126419	-0.685817	0.000177076	-0.522166	0.0929412	ne	ne	down	ne	0	22	0	14	22	0	39	19	39	39	0	22	13	22	22	19	39	19	29	39	FALSE	FALSE	FALSE	FALSE	0.251819	up	NE	NE	FALSE	FALSE	EH domain containing 4 [Source:HGNC Symbol;Acc:HGNC:3245]
EIF6	ne	ne	NE	ne	-0.398521	0.896187	0.580397	0.359225	0.73084	0.00870277	0.100764	1	ne	ne	up	ne	0	0	0	0	0	29	0	29	29	29	0	0	0	0	0	29	0	29	29	29	FALSE	FALSE	TRUE	FALSE	0.106178	up	NE	NE	FALSE	FALSE	eukaryotic translation initiation factor 6 [Source:HGNC Symbol;Acc:HGNC:6159]
FNDC4	ne	ne	up	ne	-0.397799	0.978209	-0.0427276	1	0.589464	0.0464065	-0.110764	1	ne	ne	up	ne	26	0	26	26	26	38	0	38	38	38	21	0	23	23	23	29	0	29	29	29	FALSE	FALSE	FALSE	FALSE	-0.260995	down	NE	NE	FALSE	FALSE	fibronectin type III domain containing 4 [Source:HGNC Symbol;Acc:HGNC:20239]
ALDH1B1	ne	ne	down	down	-0.397192	0.408518	-0.277116	0.558422	-0.430148	0.010858	-0.360147	0.0167202	ne	ne	down	down	20	20	20	20	20	0	48	49	49	49	19	0	19	19	19	19	48	49	49	49	FALSE	FALSE	FALSE	TRUE	0.0192082	ne	NE	NE	FALSE	FALSE	aldehyde dehydrogenase 1 family member B1 [Source:HGNC Symbol;Acc:HGNC:407]
OTULIN	ne	ne	down	down	-0.397004	0.640191	-0.461414	0.139193	-0.777007	4.81e-06	-0.544838	0.0155939	ne	ne	down	down	0	18	0	0	18	39	39	39	39	39	17	29	17	17	29	39	39	39	39	39	FALSE	FALSE	FALSE	FALSE	NA	NA	NE	NE	FALSE	FALSE	OTU deubiquitinase with linear linkage specificity [Source:HGNC Symbol;Acc:HGNC:25118]
TGDS	ne	ne	down	ne	-0.396925	0.513523	-0.213181	0.911338	-0.453122	0.0365358	-0.170193	1	ne	ne	down	ne	0	0	0	0	0	39	39	39	39	39	14	0	14	14	14	39	36	39	39	39	FALSE	FALSE	TRUE	FALSE	0.0098484	ne	S	NE	TRUE	FALSE	TDP-glucose 4,6-dehydratase [Source:HGNC Symbol;Acc:HGNC:20324]
KIAA1586	ne	ne	down	ne	-0.396488	0.592478	-0.158198	1	-0.554095	0.0276803	-0.332055	0.0626292	ne	ne	down	ne	0	13	0	13	13	0	49	0	40	49	0	21	0	0	21	14	48	14	29	48	FALSE	FALSE	FALSE	FALSE	0.0745946	ne	NE	NE	FALSE	FALSE	KIAA1586 [Source:HGNC Symbol;Acc:HGNC:21360]
ZNF530	ne	ne	NE	ne	-0.396254	0.681442	-0.375093	0.450445	-0.7402	0.00221342	-0.230405	0.821843	ne	ne	down	ne	0	0	0	0	0	39	29	39	39	39	0	0	0	0	0	48	29	48	48	48	FALSE	FALSE	FALSE	FALSE	0.194681	ne	NE	NE	FALSE	FALSE	zinc finger protein 530 [Source:HGNC Symbol;Acc:HGNC:29297]
PPP1R3B	ne	ne	down	down	-0.3954	0.805714	-0.729023	0.0575697	-0.539879	0.00958398	-0.766363	3.02e-07	ne	ne	down	down	28	18	28	28	28	15	39	29	39	39	26	31	26	26	31	0	39	39	39	39	FALSE	FALSE	FALSE	TRUE	-0.229721	down	NE	NE	FALSE	FALSE	protein phosphatase 1 regulatory subunit 3B [Source:HGNC Symbol;Acc:HGNC:14942]
PAQR5	ne	ne	down	ne	-0.395235	1	0.354013	1	-0.972609	0.0401157	0.436022	1	ne	ne	down	ne	18	21	18	21	21	30	40	30	30	40	17	17	23	23	23	49	39	49	49	49	FALSE	FALSE	FALSE	FALSE	0.145437	ne	NE	NE	FALSE	FALSE	progestin and adipoQ receptor family member V [Source:HGNC Symbol;Acc:HGNC:29645]
RHOC	ne	ne	up	ne	-0.394344	0.790537	0.29972	0.794252	0.529678	0.0251705	-0.0115684	1	ne	ne	up	ne	14	0	14	14	14	39	30	39	39	39	27	17	27	27	27	29	39	29	29	39	FALSE	FALSE	FALSE	FALSE	-0.25863	down	NE	NE	FALSE	FALSE	ras homolog family member C [Source:HGNC Symbol;Acc:HGNC:669]
LOC441666	ne	ne	down	down	-0.394197	0.990924	-0.613014	0.307444	-0.996823	0.00272932	-0.690873	1.29e-08	ne	ne	down	down	0	21	0	21	21	19	49	19	29	49	21	13	21	21	21	14	49	14	25	49	FALSE	FALSE	FALSE	FALSE	0.176823	up	NE	NE	FALSE	FALSE	NA
CCNJ	ne	ne	down	down	-0.39371	0.725392	-0.647458	0.0672932	-0.835923	0.000415833	-0.456014	0.0110241	ne	ne	down	down	23	13	23	23	23	0	59	49	49	59	0	27	0	27	27	39	59	39	39	59	FALSE	FALSE	FALSE	FALSE	0.144603	up	NE	NE	FALSE	FALSE	cyclin J [Source:HGNC Symbol;Acc:HGNC:23434]
HSD17B10	ne	ne	up	ne	-0.39353	0.872448	0.524082	0.456136	0.584246	0.00985083	-0.00857107	1	ne	ne	up	ne	26	0	26	26	26	29	19	39	39	39	36	21	36	36	36	19	29	38	38	38	FALSE	FALSE	FALSE	FALSE	0.0148819	ne	NE	NE	FALSE	FALSE	hydroxysteroid (17-beta) dehydrogenase 10 [Source:HGNC Symbol;Acc:HGNC:4800]
TADA1	ne	ne	down	down	-0.392891	0.474271	-0.457296	0.14737	-0.556526	0.00219194	-0.373077	0.0347157	ne	ne	down	down	0	22	22	22	22	29	49	29	39	49	23	17	23	23	23	29	39	29	36	39	FALSE	FALSE	FALSE	FALSE	0.0492688	ne	NE	NE	FALSE	FALSE	transcriptional adaptor 1 [Source:HGNC Symbol;Acc:HGNC:30631]
APOA1BP	ne	ne	up	ne	-0.392285	0.866651	0.520154	0.421277	0.567277	0.0159179	0.0185593	1	ne	ne	up	ne	26	0	26	26	26	29	0	29	29	29	20	0	20	20	20	29	26	29	29	29	FALSE	FALSE	FALSE	FALSE	0.0597496	ne	NE	NE	FALSE	FALSE	apolipoprotein A-I binding protein [Source:HGNC Symbol;Acc:HGNC:18453]
FOSL2	ne	ne	down	down	-0.391665	0.741127	-0.812095	0.0634415	-1.54824	2.18e-15	-1.09969	3.62e-05	ne	ne	down	down	21	23	21	21	23	49	39	49	49	49	26	32	26	26	32	49	39	49	49	49	TRUE	FALSE	FALSE	FALSE	0.254818	up	NE	NE	FALSE	FALSE	FOS-like antigen 2 [Source:HGNC Symbol;Acc:HGNC:3798]
UQCC2	ne	ne	up	ne	-0.390983	0.951287	0.536153	0.393285	0.681066	0.00815325	-0.121916	1	ne	ne	up	ne	0	21	0	15	21	29	29	39	39	39	21	16	29	29	29	29	39	49	49	49	FALSE	FALSE	FALSE	FALSE	NA	NA	NE	NE	FALSE	FALSE	ubiquinol-cytochrome c reductase complex assembly factor 2 [Source:HGNC Symbol;Acc:HGNC:21237]
PRMT9	ne	ne	down	ne	-0.390912	0.643778	-0.474653	0.271063	-0.475619	0.0238817	-0.420116	0.0714832	ne	ne	down	ne	0	23	13	23	23	30	49	30	48	49	0	17	26	26	26	19	49	29	49	49	FALSE	FALSE	TRUE	FALSE	NA	NA	NE	NE	FALSE	FALSE	protein arginine methyltransferase 9 [Source:HGNC Symbol;Acc:HGNC:25099]
RNASEL	ne	down	down	down	-0.390884	1	-0.867902	0.04286	-0.957645	0.00428222	-0.770985	0.0355616	ne	down	down	down	0	0	17	17	17	29	59	38	38	59	0	31	25	25	31	29	59	39	39	59	FALSE	FALSE	TRUE	FALSE	-0.427612	down	NE	NE	FALSE	FALSE	ribonuclease L (2',5'-oligoisoadenylate synthetase-dependent) [Source:HGNC Symbol;Acc:HGNC:10050]
PP7080	ne	ne	ne	down	-0.390249	0.668448	-0.0982387	1	0.0355819	1	-0.462404	0.0313192	ne	ne	ne	down	0	30	0	30	30	25	29	25	29	29	0	32	0	0	32	29	29	29	29	29	FALSE	FALSE	FALSE	FALSE	-0.042478	ne	NE	NE	FALSE	FALSE	uncharacterized LOC25845 [Source:EntrezGene;Acc:25845]
BLZF1	ne	ne	down	down	-0.390213	0.866651	-0.73593	0.0719802	-1.05296	7.87e-06	-0.551367	0.00198728	ne	ne	down	down	24	20	24	24	24	29	39	29	39	39	26	27	26	27	27	39	39	39	39	39	FALSE	FALSE	TRUE	FALSE	-0.0333693	ne	NE	NE	FALSE	FALSE	basic leucine zipper nuclear factor 1 [Source:HGNC Symbol;Acc:HGNC:1065]
UPP1	ne	ne	up	ne	-0.38999	0.779816	0.426497	0.609286	0.639227	0.020495	0.288075	0.390308	ne	ne	up	ne	13	32	13	32	32	29	59	29	29	59	0	30	0	30	30	29	59	29	29	59	FALSE	FALSE	FALSE	FALSE	-0.136394	ne	NE	NE	FALSE	FALSE	uridine phosphorylase 1 [Source:HGNC Symbol;Acc:HGNC:12576]
ATF1	ne	ne	down	down	-0.389812	0.775814	-0.611548	0.0654828	-0.889947	2.94e-06	-0.617896	4.54e-05	ne	ne	down	down	0	0	0	0	0	15	38	15	38	38	0	34	0	0	34	0	39	0	39	39	FALSE	FALSE	TRUE	FALSE	0.0736206	ne	NE	NE	FALSE	FALSE	activating transcription factor 1 [Source:HGNC Symbol;Acc:HGNC:783]
HRCT1	ne	ne	down	ne	-0.389461	1	-4.43762	0.115721	-2.25532	0.0458365	-1.54743	0.666971	ne	ne	down	ne	0	14	0	14	14	39	29	39	39	39	27	0	27	27	27	39	29	39	39	39	FALSE	FALSE	FALSE	FALSE	-0.492829	ne	NE	NE	FALSE	FALSE	histidine rich carboxyl terminus 1 [Source:HGNC Symbol;Acc:HGNC:33872]
CCDC85B	ne	ne	up	ne	-0.389119	1	0.0364293	1	0.727465	0.0252263	-0.279648	1	ne	ne	up	ne	24	0	24	24	24	29	0	29	29	29	23	0	23	23	23	29	0	29	29	29	FALSE	FALSE	TRUE	FALSE	0.0574286	ne	NE	NE	FALSE	FALSE	coiled-coil domain containing 85B [Source:HGNC Symbol;Acc:HGNC:24926]
MAP3K9	ne	down	down	ne	-0.38893	1	-1.01054	0.0461384	-0.720195	0.0284286	-0.506509	0.531713	ne	down	down	ne	0	21	22	22	22	29	49	39	49	49	21	22	21	22	22	29	49	38	49	49	FALSE	FALSE	FALSE	FALSE	0.96471	up	NE	NE	TRUE	FALSE	mitogen-activated protein kinase kinase kinase 9 [Source:HGNC Symbol;Acc:HGNC:6861]
HHLA3	ne	ne	up	ne	-0.388844	0.832615	0.508806	0.354835	0.769486	0.0147882	-0.0294623	1	ne	ne	up	ne	0	17	0	0	17	0	29	0	29	29	0	13	0	13	13	20	39	20	29	39	FALSE	FALSE	FALSE	FALSE	-0.113435	ne	NE	NE	FALSE	FALSE	HERV-H LTR-associating 3 [Source:HGNC Symbol;Acc:HGNC:4906]
SNX17	ne	ne	up	ne	-0.388043	0.782516	0.348742	0.659189	0.459311	0.0340935	0.0646663	1	ne	ne	up	ne	0	0	0	0	0	0	0	0	0	0	0	0	14	14	14	0	0	29	29	29	FALSE	FALSE	TRUE	FALSE	-0.0067805	ne	NE	NE	FALSE	FALSE	sorting nexin 17 [Source:HGNC Symbol;Acc:HGNC:14979]
FBXL15	ne	ne	NE	ne	-0.387397	0.98223	0.655257	0.284939	0.813334	0.0238479	0.224966	1	ne	ne	up	ne	23	0	23	23	23	0	0	0	0	0	0	0	0	0	0	20	0	20	20	20	FALSE	FALSE	FALSE	FALSE	-0.149178	ne	NE	NE	FALSE	FALSE	F-box and leucine-rich repeat protein 15 [Source:HGNC Symbol;Acc:HGNC:28155]
KBTBD4	ne	down	down	ne	-0.387008	0.607849	-0.594548	0.0345615	-0.687271	0.00421681	-0.358315	0.170806	ne	down	down	ne	0	0	0	0	0	30	0	30	30	30	25	0	25	25	25	29	0	29	29	29	FALSE	FALSE	FALSE	FALSE	-0.0436601	ne	NE	NE	FALSE	FALSE	kelch repeat and BTB (POZ) domain containing 4 [Source:HGNC Symbol;Acc:HGNC:23761]
ZNF771	ne	ne	up	ne	-0.386779	0.989544	0.303024	0.928911	0.893827	0.0105391	-0.312708	1	ne	ne	up	ne	0	0	0	0	0	29	0	39	39	39	21	0	21	21	21	29	19	46	46	46	FALSE	FALSE	FALSE	FALSE	0.17369	ne	NE	NE	FALSE	FALSE	zinc finger protein 771 [Source:HGNC Symbol;Acc:HGNC:29653]
EIF5A2	ne	ne	down	ne	-0.386732	1	-0.38338	0.740694	-0.802484	0.000106215	-0.473633	0.199485	ne	ne	down	ne	0	0	0	0	0	29	29	29	29	29	0	26	0	26	26	29	29	29	29	29	FALSE	FALSE	FALSE	TRUE	0.048911	ne	NE	NE	FALSE	FALSE	eukaryotic translation initiation factor 5A2 [Source:HGNC Symbol;Acc:HGNC:3301]
ZNF518B	ne	ne	down	ne	-0.38668	0.832809	-0.530127	0.333355	-0.847611	0.000588081	-0.294324	0.104412	ne	ne	down	ne	0	30	0	0	30	29	49	29	49	49	24	17	24	24	24	29	49	29	49	49	FALSE	FALSE	FALSE	FALSE	0.0668354	ne	NE	NE	FALSE	FALSE	zinc finger protein 518B [Source:HGNC Symbol;Acc:HGNC:29365]
MICALL1	ne	ne	ne	down	-0.385735	0.554387	-0.300132	0.586232	-0.0213661	1	-0.417195	0.0464765	ne	ne	ne	down	0	0	26	26	26	19	29	19	19	29	0	26	0	0	26	14	29	14	14	29	FALSE	FALSE	FALSE	FALSE	0.0494018	ne	NE	NE	FALSE	FALSE	MICAL like 1 [Source:HGNC Symbol;Acc:HGNC:29804]
UAP1	ne	ne	down	ne	-0.385656	0.44853	-0.161048	0.984303	-0.651836	0.000126539	-0.335688	0.394045	ne	ne	down	ne	22	18	28	28	28	29	29	29	29	29	0	20	17	17	20	29	29	29	29	29	FALSE	FALSE	FALSE	FALSE	-0.0090992	ne	NE	NE	FALSE	FALSE	UDP-N-acetylglucosamine pyrophosphorylase 1 [Source:HGNC Symbol;Acc:HGNC:12457]
LAMTOR2	ne	ne	NE	ne	-0.385512	0.959084	0.498732	0.407214	0.604138	0.0201166	-0.0156417	1	ne	ne	up	ne	13	0	18	18	18	19	0	19	19	19	0	0	0	0	0	24	0	24	24	24	FALSE	FALSE	FALSE	FALSE	-0.120464	ne	NE	NE	FALSE	FALSE	late endosomal/lysosomal adaptor, MAPK and MTOR activator 2 [Source:HGNC Symbol;Acc:HGNC:29796]
NOL4L	ne	down	down	down	-0.385302	0.515575	-0.733208	0.00777131	-0.446538	0.00713521	-0.581107	1.37e-06	ne	down	down	down	21	39	30	37	39	49	50	49	49	50	29	49	29	43	49	49	56	49	49	56	FALSE	FALSE	FALSE	FALSE	NA	NA	NE	NE	FALSE	FALSE	nucleolar protein 4-like [Source:HGNC Symbol;Acc:HGNC:16106]
TWISTNB	ne	ne	down	ne	-0.384952	0.601344	-0.375446	0.383481	-0.936546	1.29e-05	-0.350378	0.0804553	ne	ne	down	ne	31	13	31	31	31	39	39	39	39	39	24	0	24	24	24	39	39	39	39	39	FALSE	FALSE	TRUE	FALSE	0.224613	up	NE	NE	FALSE	FALSE	TWIST neighbor [Source:HGNC Symbol;Acc:HGNC:18027]
LOC100288798	ne	ne	NE	ne	-0.384666	1	0.131869	1	0.848106	0.0487616	-0.510064	0.90142	ne	ne	up	ne	0	0	0	0	0	0	0	0	0	0	0	0	0	0	0	0	0	0	0	0	FALSE	FALSE	FALSE	FALSE	NA	NA	NE	NE	FALSE	FALSE	NA
CMTM7	ne	ne	up	ne	-0.384084	0.832615	0.252888	0.898982	0.493767	0.0494137	-0.060121	1	ne	ne	up	ne	0	13	0	0	13	19	39	49	49	49	17	21	17	17	21	29	39	49	49	49	FALSE	FALSE	FALSE	FALSE	0.0182455	ne	NE	NE	FALSE	FALSE	CKLF-like MARVEL transmembrane domain containing 7 [Source:HGNC Symbol;Acc:HGNC:19178]
C12orf43	ne	ne	down	ne	-0.383202	0.607689	-0.128057	1	-0.520963	0.0337039	-0.341608	1	ne	ne	down	ne	0	18	0	0	18	49	39	49	49	49	25	0	25	25	25	48	39	48	48	48	FALSE	FALSE	TRUE	FALSE	-0.0332475	ne	NE	NE	FALSE	FALSE	chromosome 12 open reading frame 43 [Source:HGNC Symbol;Acc:HGNC:25719]
ANKEF1	ne	ne	down	ne	-0.382977	0.855487	-0.391558	0.5561	-0.651199	0.0300554	-0.178337	1	ne	ne	down	ne	0	32	13	32	32	0	39	29	29	39	0	30	0	30	30	39	38	39	39	39	FALSE	FALSE	FALSE	FALSE	NA	NA	NE	NE	FALSE	FALSE	ankyrin repeat and EF-hand domain containing 1 [Source:HGNC Symbol;Acc:HGNC:15803]
KCNMB1	ne	ne	ne	down	-0.381583	0.916684	0.3376	0.870064	-0.820225	0.086288	-0.919321	0.0495213	ne	ne	ne	down	0	28	0	0	28	0	29	0	29	29	0	27	0	0	27	19	39	19	19	39	FALSE	FALSE	FALSE	FALSE	0.293368	ne	NE	NE	FALSE	FALSE	potassium channel subfamily M regulatory beta subunit 1 [Source:HGNC Symbol;Acc:HGNC:6285]
POGK	ne	ne	down	down	-0.380304	0.498704	-0.410099	0.205616	-0.42394	0.0110272	-0.328922	0.0173674	ne	ne	down	down	17	0	17	17	17	19	29	39	39	39	25	27	25	25	27	14	29	29	29	29	FALSE	FALSE	FALSE	TRUE	-0.017412	ne	NE	NE	FALSE	FALSE	pogo transposable element with KRAB domain [Source:HGNC Symbol;Acc:HGNC:18800]
TWIST1	ne	ne	ne	down	-0.379841	0.728497	-0.052765	1	0.107121	0.968383	-0.80024	0.000989291	ne	ne	ne	down	0	28	0	28	28	29	39	29	29	39	0	22	0	22	22	39	39	39	39	39	TRUE	FALSE	FALSE	FALSE	-0.40876	down	NE	NE	FALSE	FALSE	twist family bHLH transcription factor 1 [Source:HGNC Symbol;Acc:HGNC:12428]
DCLRE1B	ne	down	down	down	-0.379784	0.643284	-0.624291	0.0281153	-0.722218	0.000452649	-0.51899	0.00122142	ne	down	down	down	0	0	13	13	13	0	49	0	49	49	0	0	23	23	23	0	46	0	46	46	FALSE	FALSE	TRUE	FALSE	0.0556478	ne	NE	NE	FALSE	FALSE	DNA cross-link repair 1B [Source:HGNC Symbol;Acc:HGNC:17641]
LOC440028	ne	ne	down	ne	-0.379606	0.893401	-0.645032	0.327947	-0.900671	0.000319882	-0.646475	0.051755	ne	ne	down	ne	0	0	0	0	0	39	39	39	39	39	13	0	13	13	13	39	39	39	39	39	FALSE	FALSE	FALSE	FALSE	0.289791	ne	NE	NE	FALSE	FALSE	NA
RPS14	ne	ne	up	ne	-0.379581	0.93185	0.575803	0.307444	0.656941	0.00666128	0.200866	0.31026	ne	ne	up	ne	24	18	24	24	24	29	38	29	38	38	23	17	23	23	23	29	39	29	39	39	FALSE	FALSE	TRUE	FALSE	-0.0420965	ne	NE	NE	FALSE	FALSE	ribosomal protein S14 [Source:HGNC Symbol;Acc:HGNC:10387]
RNASEH2A	ne	ne	NE	ne	-0.379538	0.867235	0.521721	0.424319	0.573259	0.0316351	-0.0144583	1	ne	ne	up	ne	0	0	0	0	0	19	0	19	19	19	0	0	0	0	0	0	19	0	19	19	FALSE	FALSE	TRUE	FALSE	0.0312673	ne	NE	NE	FALSE	FALSE	ribonuclease H2 subunit A [Source:HGNC Symbol;Acc:HGNC:18518]
FBLIM1	ne	ne	ne	down	-0.379315	0.630703	-0.584255	0.0771525	-0.234156	0.349433	-0.910768	1.15e-07	ne	ne	ne	down	18	27	18	27	27	49	29	49	49	49	32	21	32	32	32	49	28	49	49	49	FALSE	FALSE	FALSE	FALSE	0.0694869	ne	NE	NE	FALSE	FALSE	filamin binding LIM protein 1 [Source:HGNC Symbol;Acc:HGNC:24686]
MSANTD4	ne	ne	down	down	-0.378423	0.777184	-0.486699	0.160824	-0.757459	0.00142072	-0.514007	0.000606468	ne	ne	down	down	0	0	0	0	0	29	38	39	39	39	0	22	32	32	32	29	38	39	39	39	FALSE	FALSE	FALSE	FALSE	NA	NA	NE	NE	FALSE	FALSE	Myb/SANT-like DNA-binding domain containing 4 with coiled-coils [Source:HGNC Symbol;Acc:HGNC:29383]
PSMB6	ne	ne	up	ne	-0.37739	0.832615	0.523265	0.471064	0.595601	0.0311701	0.0748915	1	ne	ne	up	ne	25	0	25	25	25	0	0	39	39	39	0	17	39	39	39	14	0	39	39	39	FALSE	FALSE	TRUE	FALSE	0.0020007	ne	NE	NE	TRUE	FALSE	proteasome subunit beta 6 [Source:HGNC Symbol;Acc:HGNC:9543]
FAM114A1	ne	ne	down	ne	-0.376681	0.569506	-0.393707	0.347247	-0.5945	0.00091812	-0.448391	0.706766	ne	ne	down	ne	0	22	17	22	22	39	49	39	39	49	31	27	31	31	31	0	49	39	39	49	FALSE	FALSE	FALSE	FALSE	-0.168762	ne	NE	NE	FALSE	FALSE	family with sequence similarity 114 member A1 [Source:HGNC Symbol;Acc:HGNC:25087]
ZNF444	ne	ne	up	ne	-0.376443	0.974048	0.432094	0.594002	0.834487	0.00602282	0.090241	1	ne	ne	up	ne	0	23	0	0	23	39	39	39	39	39	0	22	0	17	22	39	29	39	39	39	FALSE	FALSE	TRUE	FALSE	-0.101144	ne	NE	NE	FALSE	FALSE	zinc finger protein 444 [Source:HGNC Symbol;Acc:HGNC:16052]
ZNFX1	ne	ne	NE	NE	-0.375551	0.754937	-0.699734	0.0584718	-1.0684	1.18e-08	-0.556728	0.00864898	ne	ne	down	down	0	0	0	0	0	0	0	0	0	0	0	0	0	0	0	0	0	0	0	0	FALSE	FALSE	FALSE	FALSE	0.024539	ne	NE	NE	FALSE	FALSE	zinc finger, NFX1-type containing 1 [Source:HGNC Symbol;Acc:HGNC:29271]
ADORA1	ne	ne	ne	down	-0.375543	0.750149	-0.323918	0.705025	-0.00556112	1	-0.660551	0.0215723	ne	ne	ne	down	22	22	22	22	22	29	49	30	30	49	15	35	15	31	35	38	39	38	39	39	FALSE	FALSE	FALSE	FALSE	-0.121639	ne	NE	NE	FALSE	FALSE	adenosine A1 receptor [Source:HGNC Symbol;Acc:HGNC:262]
VEGFB	ne	ne	NE	ne	-0.374692	0.971081	0.531243	0.465956	0.709739	0.0280686	-0.0997831	1	ne	ne	up	ne	0	0	0	0	0	0	0	0	0	0	0	0	0	0	0	29	0	29	29	29	FALSE	FALSE	FALSE	FALSE	0.0490094	ne	NE	NE	FALSE	FALSE	vascular endothelial growth factor B [Source:HGNC Symbol;Acc:HGNC:12681]
MEX3A	ne	ne	down	ne	-0.373662	0.44465	-0.360172	0.403145	-0.472716	0.00228454	-0.296578	0.059018	ne	ne	down	ne	0	0	13	13	13	0	24	0	24	24	27	0	27	27	27	59	19	59	59	59	FALSE	FALSE	FALSE	TRUE	0.0329554	ne	NE	NE	FALSE	FALSE	mex-3 RNA binding family member A [Source:HGNC Symbol;Acc:HGNC:33482]
LAGE3	ne	ne	NE	ne	-0.3733	1	0.442179	0.769877	0.989499	0.00413455	0.123715	1	ne	ne	up	ne	0	0	0	0	0	29	39	29	39	39	0	0	0	0	0	29	39	29	39	39	FALSE	FALSE	FALSE	FALSE	-0.0538972	ne	NE	NE	FALSE	FALSE	L antigen family member 3 [Source:HGNC Symbol;Acc:HGNC:26058]
ATF3	ne	ne	down	down	-0.37327	0.672869	-0.249586	0.850127	-0.690816	0.000318699	-0.497312	0.0264663	ne	ne	down	down	0	20	14	14	20	39	49	39	39	49	17	26	27	27	27	36	39	36	36	39	FALSE	FALSE	FALSE	FALSE	1.13876	up	NE	NE	TRUE	FALSE	activating transcription factor 3 [Source:HGNC Symbol;Acc:HGNC:785]
SH3TC2	ne	ne	down	down	-0.373143	0.812703	-0.800917	0.0997435	-1.12263	0.000188685	-1.02726	0.000490091	ne	ne	down	down	25	22	25	25	25	49	49	49	49	49	26	22	26	26	26	39	59	39	39	59	FALSE	FALSE	FALSE	FALSE	-0.573801	ne	NE	NE	FALSE	FALSE	SH3 domain and tetratricopeptide repeats 2 [Source:HGNC Symbol;Acc:HGNC:29427]
FAM127A	ne	ne	up	ne	-0.373045	0.805015	0.222494	0.899747	0.595095	0.00461645	-0.158223	1	ne	ne	up	ne	0	0	13	13	13	0	30	15	30	30	0	27	23	27	27	19	19	19	19	19	FALSE	FALSE	FALSE	FALSE	-0.0956684	ne	NE	NE	FALSE	FALSE	family with sequence similarity 127 member A [Source:HGNC Symbol;Acc:HGNC:2569]
TXNDC17	ne	ne	NE	ne	-0.372746	0.844355	0.50568	0.495088	0.501599	0.0378609	-0.0225313	1	ne	ne	up	ne	22	0	22	22	22	15	0	15	15	15	0	0	0	0	0	28	0	28	28	28	FALSE	FALSE	FALSE	FALSE	0.0355357	ne	NE	NE	FALSE	FALSE	thioredoxin domain containing 17 [Source:HGNC Symbol;Acc:HGNC:28218]
B9D2	ne	ne	NE	ne	-0.372518	1	0.516058	0.520585	1.03296	0.00617959	0.193841	1	ne	ne	up	ne	0	0	0	0	0	39	38	39	39	39	0	0	0	0	0	29	15	29	29	29	FALSE	FALSE	TRUE	FALSE	-0.0148859	ne	NE	NE	FALSE	FALSE	B9 protein domain 2 [Source:HGNC Symbol;Acc:HGNC:28636]
RPS11	ne	ne	up	ne	-0.372449	0.965529	0.573543	0.275394	0.67386	0.00566514	0.157304	0.61973	ne	ne	up	ne	17	0	17	17	17	0	0	0	0	0	17	0	17	17	17	0	0	0	0	0	FALSE	FALSE	FALSE	FALSE	-0.088403	ne	NE	NE	FALSE	FALSE	ribosomal protein S11 [Source:HGNC Symbol;Acc:HGNC:10384]
PARP9	ne	ne	ne	down	-0.371361	0.649698	-0.334102	0.473234	-0.448562	0.0628105	-0.440255	0.00992433	ne	ne	ne	down	0	0	0	0	0	40	39	40	40	40	26	14	26	26	26	49	39	49	49	49	FALSE	FALSE	TRUE	FALSE	-0.656774	down	NE	NE	FALSE	TRUE	poly(ADP-ribose) polymerase family member 9 [Source:HGNC Symbol;Acc:HGNC:24118]
MRPL12	ne	ne	NE	ne	-0.371292	0.955137	0.563927	0.401523	0.475588	0.0483441	-0.160923	1	ne	ne	up	ne	0	0	0	0	0	0	0	0	0	0	0	0	0	0	0	0	0	0	0	0	FALSE	FALSE	TRUE	FALSE	0.0957727	ne	NE	NE	FALSE	FALSE	mitochondrial ribosomal protein L12 [Source:HGNC Symbol;Acc:HGNC:10378]
SH3BGRL3	ne	ne	up	ne	-0.370989	0.906871	0.436799	0.485091	0.755719	0.00870277	0.0368363	1	ne	ne	up	ne	13	18	13	13	18	29	30	29	29	30	23	13	23	23	23	29	23	29	29	29	FALSE	FALSE	FALSE	FALSE	0.0018466	ne	NE	NE	TRUE	FALSE	SH3 domain binding glutamate-rich protein like 3 [Source:HGNC Symbol;Acc:HGNC:15568]
ZNF865	ne	ne	up	ne	-0.370897	1	0.0906288	1	0.587247	0.02889	-0.0818688	1	ne	ne	up	ne	18	0	18	18	18	50	0	50	50	50	23	0	23	23	23	46	0	48	48	48	FALSE	FALSE	TRUE	FALSE	-0.107306	ne	NE	NE	FALSE	FALSE	zinc finger protein 865 [Source:HGNC Symbol;Acc:HGNC:38705]
NFKB1	ne	ne	down	down	-0.370278	0.596088	-0.40427	0.313828	-0.612867	0.000505627	-0.410301	0.0276804	ne	ne	down	down	18	27	18	22	27	49	49	49	49	49	21	24	21	24	24	49	39	49	49	49	FALSE	FALSE	TRUE	FALSE	0.111466	up	NE	NE	TRUE	FALSE	nuclear factor of kappa light polypeptide gene enhancer in B-cells 1 [Source:HGNC Symbol;Acc:HGNC:7794]
GCNT2	ne	ne	down	down	-0.370186	0.929615	-0.522364	0.250149	-0.854859	0.0105391	-0.574044	0.0351495	ne	ne	down	down	29	18	29	29	29	39	39	39	39	39	28	31	28	28	31	46	49	46	46	49	FALSE	FALSE	FALSE	FALSE	-0.17641	ne	NE	NE	FALSE	FALSE	glucosaminyl (N-acetyl) transferase 2, I-branching enzyme (I blood group) [Source:HGNC Symbol;Acc:HGNC:4204]
GRASP	ne	ne	ne	down	-0.37009	0.82326	-0.696793	0.106617	0.0814663	1	-0.731912	0.0200477	ne	ne	ne	down	17	0	17	17	17	29	49	29	49	49	26	0	26	26	26	27	49	27	49	49	FALSE	FALSE	FALSE	FALSE	-0.364099	down	NE	NE	FALSE	FALSE	GRP1 (general receptor for phosphoinositides 1)-associated scaffold protein [Source:HGNC Symbol;Acc:HGNC:18707]
GSTK1	ne	ne	up	ne	-0.370031	0.77205	0.285592	0.759545	0.50137	0.0352795	0.0936255	1	ne	ne	up	ne	18	13	18	18	18	39	30	39	39	39	17	17	22	22	22	39	29	39	39	39	FALSE	FALSE	FALSE	FALSE	-0.208675	down	NE	NE	FALSE	FALSE	glutathione S-transferase kappa 1 [Source:HGNC Symbol;Acc:HGNC:16906]
TP53TG1	ne	ne	up	ne	-0.369993	0.988831	0.388929	0.597763	0.566862	0.0197468	0.021339	1	ne	ne	up	ne	0	13	27	27	27	0	29	19	19	29	0	23	0	23	23	0	19	0	19	19	FALSE	FALSE	FALSE	FALSE	-0.0087527	ne	NE	NE	FALSE	FALSE	TP53 target 1 (non-protein coding) [Source:HGNC Symbol;Acc:HGNC:17026]
HINT1	ne	ne	up	ne	-0.369326	0.859024	0.462611	0.456738	0.524595	0.0354966	0.0745276	1	ne	ne	up	ne	0	0	0	0	0	28	39	28	39	39	0	25	0	25	25	34	49	34	34	49	FALSE	FALSE	TRUE	FALSE	0.0863372	ne	NE	NE	FALSE	FALSE	histidine triad nucleotide binding protein 1 [Source:HGNC Symbol;Acc:HGNC:4912]
MRPS26	ne	ne	NE	ne	-0.369082	1	0.376524	0.813279	0.620722	0.0492402	-0.107144	1	ne	ne	up	ne	0	0	0	0	0	0	15	0	15	15	0	0	0	0	0	29	14	29	29	29	FALSE	FALSE	TRUE	FALSE	0.0632546	ne	NE	NE	FALSE	FALSE	mitochondrial ribosomal protein S26 [Source:HGNC Symbol;Acc:HGNC:14045]
POP1	ne	ne	down	down	-0.367948	0.612874	-0.530795	0.0919254	-0.722057	0.000168185	-0.635644	0.000183483	ne	ne	down	down	0	22	0	22	22	39	49	39	39	49	0	22	26	26	26	39	49	39	39	49	FALSE	FALSE	TRUE	FALSE	0.0287553	ne	NE	NE	FALSE	FALSE	POP1 homolog, ribonuclease P/MRP subunit [Source:HGNC Symbol;Acc:HGNC:30129]
CYP51A1	ne	ne	down	down	-0.367509	0.424932	-0.255807	0.586232	-0.515545	0.000711264	-0.495025	6.35e-05	ne	ne	down	down	0	30	0	0	30	29	39	29	29	39	27	23	27	27	27	29	38	29	29	38	FALSE	FALSE	FALSE	FALSE	0.32422	up	NE	NE	FALSE	FALSE	cytochrome P450 family 51 subfamily A member 1 [Source:HGNC Symbol;Acc:HGNC:2649]
ABHD13	ne	ne	down	down	-0.367047	1	-0.618212	0.145876	-0.916719	4.27e-06	-0.490815	0.0149036	ne	ne	down	down	22	18	22	22	22	0	29	40	40	40	0	26	0	26	26	0	29	39	39	39	FALSE	FALSE	TRUE	FALSE	0.102098	ne	NE	NE	FALSE	FALSE	abhydrolase domain containing 13 [Source:HGNC Symbol;Acc:HGNC:20293]
COMMD4	ne	ne	NE	ne	-0.366301	0.974722	0.543885	0.40831	0.709135	0.004792	0.00443984	1	ne	ne	up	ne	0	0	0	0	0	0	0	19	19	19	0	0	0	0	0	0	19	0	14	19	FALSE	FALSE	FALSE	FALSE	0.077844	ne	NE	NE	FALSE	FALSE	COMM domain containing 4 [Source:HGNC Symbol;Acc:HGNC:26027]
SULT1A2	ne	ne	up	ne	-0.366219	1	0.0783048	1	0.991452	0.0173285	0.10352	1	ne	ne	up	ne	0	22	0	22	22	15	30	15	15	30	0	37	0	13	37	0	49	0	49	49	FALSE	FALSE	FALSE	FALSE	-0.567985	down	NE	NE	FALSE	FALSE	sulfotransferase family 1A member 2 [Source:HGNC Symbol;Acc:HGNC:11454]
NAA10	ne	ne	up	ne	-0.365903	0.870219	0.633483	0.26743	0.586578	0.0164024	0.0635178	1	ne	ne	up	ne	0	0	0	0	0	29	0	29	29	29	17	0	17	17	17	29	0	29	29	29	FALSE	FALSE	TRUE	FALSE	-0.020995	ne	NE	NE	FALSE	FALSE	N(alpha)-acetyltransferase 10, NatA catalytic subunit [Source:HGNC Symbol;Acc:HGNC:18704]
NDN	ne	ne	up	ne	-0.365873	0.852751	0.316464	0.707363	0.472969	0.0209382	-0.119255	1	ne	ne	up	ne	18	20	18	18	20	19	29	19	19	29	0	30	0	0	30	39	39	39	39	39	FALSE	FALSE	FALSE	FALSE	0.0321743	ne	NE	NE	FALSE	FALSE	necdin, MAGE family member [Source:HGNC Symbol;Acc:HGNC:7675]
ZNF22	ne	ne	down	down	-0.365246	0.532485	-0.36651	0.359424	-0.519468	0.00249117	-0.395121	0.00707809	ne	ne	down	down	14	40	14	40	40	39	19	39	39	39	0	20	0	20	20	39	49	39	49	49	FALSE	FALSE	FALSE	FALSE	0.462847	up	NE	NE	FALSE	FALSE	zinc finger protein 22 [Source:HGNC Symbol;Acc:HGNC:13012]
FTH1	ne	ne	up	ne	-0.364782	0.910589	0.522042	0.270826	0.592327	0.0110584	0.14458	0.792374	ne	ne	up	ne	0	14	0	14	14	19	39	19	38	39	0	21	0	21	21	19	39	38	39	39	FALSE	FALSE	FALSE	FALSE	-0.151208	down	S	NE	TRUE	FALSE	ferritin, heavy polypeptide 1 [Source:HGNC Symbol;Acc:HGNC:3976]
RFK	ne	ne	down	ne	-0.364742	0.663311	-0.305496	0.578177	-0.753118	0.000156288	-0.502314	0.279497	ne	ne	down	ne	0	0	0	0	0	29	40	29	29	40	23	27	23	23	27	29	49	29	29	49	FALSE	FALSE	FALSE	TRUE	0.0520988	ne	NE	NE	FALSE	FALSE	riboflavin kinase [Source:HGNC Symbol;Acc:HGNC:30324]
ZNF33A	ne	ne	NE	ne	-0.364679	0.711914	-0.358293	0.58906	-0.646267	0.00843104	-0.173533	0.687905	ne	ne	down	ne	0	0	0	0	0	29	39	29	29	39	0	0	0	0	0	29	39	29	29	39	FALSE	FALSE	FALSE	FALSE	-0.0835116	ne	NE	NE	FALSE	FALSE	zinc finger protein 33A [Source:HGNC Symbol;Acc:HGNC:13096]
ZNF343	ne	ne	down	ne	-0.364593	0.607849	-0.227703	0.759311	-0.607317	0.00113452	-0.376755	0.0606159	ne	ne	down	ne	0	18	17	18	18	36	49	36	49	49	0	21	17	21	21	39	49	39	49	49	FALSE	FALSE	FALSE	FALSE	0.0428811	ne	NE	NE	FALSE	FALSE	zinc finger protein 343 [Source:HGNC Symbol;Acc:HGNC:16017]
RASSF5	ne	ne	ne	down	-0.36459	1	-1.01952	0.148946	-0.0668759	1	-1.35797	0.00176694	ne	ne	ne	down	22	24	32	32	32	39	49	49	49	49	36	32	36	36	36	39	49	49	49	49	FALSE	FALSE	FALSE	FALSE	-0.483684	ne	NE	NE	FALSE	FALSE	Ras association (RalGDS/AF-6) domain family member 5 [Source:HGNC Symbol;Acc:HGNC:17609]
RPL30	ne	ne	up	ne	-0.363928	0.966835	0.536466	0.363175	0.462292	0.0441903	0.158936	0.616318	ne	ne	up	ne	0	0	0	0	0	0	0	0	0	0	17	0	17	17	17	0	0	0	0	0	FALSE	FALSE	FALSE	FALSE	-0.046031	ne	NE	NE	FALSE	FALSE	ribosomal protein L30 [Source:HGNC Symbol;Acc:HGNC:10333]
ZNHIT1	ne	ne	up	ne	-0.363709	1	0.428308	0.607437	0.777102	0.000561246	0.0034585	1	ne	ne	up	ne	0	0	0	0	0	29	0	29	29	29	23	0	23	23	23	29	0	29	29	29	FALSE	FALSE	TRUE	FALSE	-0.090982	ne	NE	NE	FALSE	FALSE	zinc finger, HIT-type containing 1 [Source:HGNC Symbol;Acc:HGNC:21688]
ZNF559	ne	ne	NE	down	-0.363488	0.629254	-0.183122	0.997191	-0.500734	0.0126692	-0.477826	0.0315416	ne	ne	down	down	0	0	0	0	0	19	0	19	19	19	0	0	0	0	0	0	29	0	29	29	FALSE	FALSE	FALSE	FALSE	0.0110666	ne	NE	NE	FALSE	FALSE	zinc finger protein 559 [Source:HGNC Symbol;Acc:HGNC:28197]
RAB24	ne	ne	NE	ne	-0.362894	0.926417	0.573206	0.426672	0.597881	0.0198622	0.228089	0.5363	ne	ne	up	ne	0	0	0	0	0	38	29	39	39	39	0	0	0	0	0	26	29	39	39	39	FALSE	FALSE	FALSE	FALSE	-0.226347	down	NE	NE	FALSE	FALSE	RAB24, member RAS oncogene family [Source:HGNC Symbol;Acc:HGNC:9765]
C16orf13	ne	ne	NE	ne	-0.362422	1	0.534346	0.444955	1.00948	0.000216975	0.105182	1	ne	ne	up	ne	0	0	0	0	0	36	0	36	36	36	0	0	0	0	0	39	0	39	39	39	FALSE	FALSE	TRUE	FALSE	-0.0070959	ne	NE	NE	FALSE	FALSE	chromosome 16 open reading frame 13 [Source:HGNC Symbol;Acc:HGNC:14141]
CHD1	ne	ne	down	down	-0.360783	0.938902	-0.633773	0.119921	-0.996393	8.83e-05	-0.551378	7.13e-07	ne	ne	down	down	0	27	26	27	27	39	30	39	39	39	23	19	26	26	26	39	29	39	39	39	FALSE	FALSE	FALSE	FALSE	0.138228	up	NE	NE	FALSE	FALSE	chromodomain helicase DNA binding protein 1 [Source:HGNC Symbol;Acc:HGNC:1915]
FYCO1	ne	down	down	ne	-0.360751	0.860668	-0.771789	0.0423959	-1.27967	2.57e-05	-0.309405	0.626562	ne	down	down	ne	13	27	20	22	27	59	39	59	59	59	22	21	22	22	22	49	49	49	49	49	FALSE	FALSE	TRUE	FALSE	-0.088129	ne	NE	NE	FALSE	FALSE	FYVE and coiled-coil domain containing 1 [Source:HGNC Symbol;Acc:HGNC:14673]
TMCC3	ne	down	ne	ne	-0.360722	1	-0.848366	0.025462	0.0726723	1	-0.557155	0.453033	ne	down	ne	ne	26	20	26	26	26	48	49	48	48	49	31	37	31	37	37	49	49	49	49	49	TRUE	FALSE	FALSE	FALSE	1.12876	up	NE	NE	FALSE	FALSE	transmembrane and coiled-coil domain family 3 [Source:HGNC Symbol;Acc:HGNC:29199]
HK2	ne	ne	down	ne	-0.359702	0.57155	-0.311469	0.493119	-0.539605	0.0113437	-0.146532	0.881224	ne	ne	down	ne	17	22	17	17	22	39	49	40	40	49	0	21	0	0	21	39	49	39	39	49	FALSE	FALSE	TRUE	FALSE	0.494624	up	NE	NE	FALSE	FALSE	hexokinase 2 [Source:HGNC Symbol;Acc:HGNC:4923]
DTD2	ne	ne	down	ne	-0.359407	0.598486	-0.173153	0.995735	-0.48997	0.0093613	-0.330758	0.117593	ne	ne	down	ne	22	0	22	22	22	49	40	49	49	49	0	21	0	17	21	38	36	38	38	38	FALSE	FALSE	FALSE	FALSE	NA	NA	NE	NE	FALSE	FALSE	D-tyrosyl-tRNA deacylase 2 (putative) [Source:HGNC Symbol;Acc:HGNC:20277]
RAPGEF5	ne	down	down	down	-0.358933	1	-0.955167	0.0492553	-0.735112	0.0214243	-0.95734	0.000309609	ne	down	down	down	22	26	22	22	26	40	39	40	40	40	26	33	26	26	33	39	39	39	39	39	FALSE	FALSE	FALSE	TRUE	0.129628	ne	NE	NE	FALSE	FALSE	Rap guanine nucleotide exchange factor 5 [Source:HGNC Symbol;Acc:HGNC:16862]
MYOZ3	ne	ne	down	ne	-0.358641	0.858571	-0.754911	0.193699	-0.628386	0.049606	-0.72717	0.471894	ne	ne	down	ne	0	18	0	17	18	39	49	39	39	49	0	25	0	0	25	29	49	29	49	49	FALSE	FALSE	TRUE	FALSE	-0.45634	down	NE	NE	FALSE	FALSE	myozenin 3 [Source:HGNC Symbol;Acc:HGNC:18565]
CUEDC2	ne	ne	NE	ne	-0.358488	0.959323	0.470514	0.443326	0.512839	0.0342757	-0.102611	1	ne	ne	up	ne	22	0	22	22	22	30	0	30	30	30	0	0	0	0	0	39	0	39	39	39	FALSE	FALSE	TRUE	FALSE	-0.105401	down	NE	NE	FALSE	FALSE	CUE domain containing 2 [Source:HGNC Symbol;Acc:HGNC:28352]
PSENEN	ne	ne	NE	ne	-0.358148	0.954768	0.596402	0.313189	0.795408	0.00392454	0.307057	0.175303	ne	ne	up	ne	0	0	0	0	0	0	0	0	0	0	0	0	0	0	0	29	0	29	29	29	FALSE	FALSE	TRUE	FALSE	-0.0900928	ne	NE	NE	FALSE	FALSE	presenilin enhancer gamma secretase subunit [Source:HGNC Symbol;Acc:HGNC:30100]
ZNF470	ne	ne	down	ne	-0.358121	0.753935	-0.513381	0.232005	-0.62798	0.0043079	-0.237726	0.465276	ne	ne	down	ne	23	0	23	23	23	29	39	50	50	50	26	17	26	26	26	29	39	39	39	39	FALSE	FALSE	FALSE	FALSE	0.0019558	ne	NE	NE	FALSE	FALSE	zinc finger protein 470 [Source:HGNC Symbol;Acc:HGNC:22220]
PLEKHG2	ne	ne	NE	ne	-0.357477	0.490443	-0.518188	0.106617	-0.365017	0.0396625	-0.218786	0.282758	ne	ne	down	ne	0	23	0	23	23	29	29	29	29	29	0	0	0	0	0	38	29	38	38	38	FALSE	FALSE	TRUE	FALSE	0.0230055	ne	NE	NE	FALSE	FALSE	pleckstrin homology and RhoGEF domain containing G2 [Source:HGNC Symbol;Acc:HGNC:29515]
COX4I1	ne	ne	up	ne	-0.357338	0.989731	0.679134	0.264833	0.719925	0.00678364	0.0596315	1	ne	ne	up	ne	0	0	17	17	17	49	39	49	49	49	0	0	31	31	31	49	39	49	49	49	FALSE	FALSE	FALSE	FALSE	-0.0288875	ne	NE	NE	FALSE	FALSE	cytochrome c oxidase subunit IV isoform 1 [Source:HGNC Symbol;Acc:HGNC:2265]
CHMP2A	ne	ne	up	ne	-0.356451	0.971395	0.490946	0.421997	0.522328	0.017733	0.049289	1	ne	ne	up	ne	0	0	0	0	0	59	0	59	59	59	35	0	35	35	35	59	0	59	59	59	FALSE	FALSE	TRUE	FALSE	-0.235772	down	NE	NE	FALSE	FALSE	charged multivesicular body protein 2A [Source:HGNC Symbol;Acc:HGNC:30216]
EXOSC1	ne	ne	NE	ne	-0.356248	0.887128	0.404765	0.627179	0.572869	0.0474992	0.0965471	1	ne	ne	up	ne	0	0	0	0	0	0	0	39	39	39	0	0	0	0	0	17	0	39	39	39	FALSE	FALSE	TRUE	FALSE	-0.091074	ne	NE	NE	FALSE	FALSE	exosome component 1 [Source:HGNC Symbol;Acc:HGNC:17286]
SYTL2	ne	ne	down	ne	-0.355735	0.77863	-0.273957	0.642233	-0.673359	0.000198456	-0.326727	0.0790553	ne	ne	down	ne	23	21	23	23	23	39	59	39	59	59	26	33	26	27	33	39	48	39	48	48	FALSE	FALSE	FALSE	FALSE	0.334132	ne	NE	NE	FALSE	FALSE	synaptotagmin like 2 [Source:HGNC Symbol;Acc:HGNC:15585]
MARCH2	ne	ne	up	ne	-0.355702	1	0.0568903	1	0.600867	0.0195012	0.0630165	1	ne	ne	up	ne	0	0	0	0	0	19	0	19	19	19	0	23	0	23	23	29	39	29	29	39	FALSE	FALSE	TRUE	FALSE	0.0393419	ne	NE	NE	FALSE	FALSE	membrane associated ring-CH-type finger 2 [Source:HGNC Symbol;Acc:HGNC:28038]
PSMD8	ne	ne	NE	ne	-0.355281	0.85676	0.432508	0.469224	0.450208	0.0478587	0.0849783	1	ne	ne	up	ne	0	0	13	13	13	29	39	39	39	39	0	0	0	0	0	29	29	29	29	29	FALSE	FALSE	TRUE	FALSE	0.0140088	ne	E	NE	TRUE	FALSE	proteasome 26S subunit, non-ATPase 8 [Source:HGNC Symbol;Acc:HGNC:9566]
ZNF784	ne	ne	up	ne	-0.355062	1	0.963452	0.0719802	0.921036	0.00307402	0.25692	0.71936	ne	ne	up	ne	0	0	0	0	0	0	0	15	15	15	31	0	31	31	31	39	0	39	39	39	FALSE	FALSE	TRUE	FALSE	-0.0695616	ne	NE	NE	FALSE	FALSE	zinc finger protein 784 [Source:HGNC Symbol;Acc:HGNC:33111]
SURF1	ne	ne	NE	ne	-0.355043	1	0.75648	0.221415	0.57667	0.0442739	0.255458	0.784323	ne	ne	up	ne	26	0	26	26	26	29	0	29	29	29	0	0	0	0	0	0	0	0	0	0	FALSE	FALSE	FALSE	FALSE	-0.141677	down	NE	E	FALSE	FALSE	surfeit 1 [Source:HGNC Symbol;Acc:HGNC:11474]
TMA7	ne	ne	NE	ne	-0.354881	0.9479	0.587679	0.258932	0.502326	0.038389	-0.0261636	1	ne	ne	up	ne	0	0	0	0	0	0	0	15	15	15	0	0	0	0	0	18	0	18	18	18	FALSE	FALSE	FALSE	FALSE	NA	NA	NE	NE	FALSE	FALSE	translation machinery associated 7 homolog [Source:HGNC Symbol;Acc:HGNC:26932]
EIF3K	ne	ne	NE	ne	-0.354314	0.964197	0.714223	0.190195	0.663264	0.0154068	0.0921447	1	ne	ne	up	ne	0	0	0	0	0	0	39	0	39	39	0	0	0	0	0	35	39	35	39	39	FALSE	FALSE	TRUE	FALSE	-0.0381216	ne	NE	NE	FALSE	FALSE	eukaryotic translation initiation factor 3 subunit K [Source:HGNC Symbol;Acc:HGNC:24656]
SERF2	ne	ne	up	ne	-0.354164	0.997228	0.844987	0.22878	1.04261	0.00215094	0.282373	0.484588	ne	ne	up	ne	0	0	0	0	0	0	0	0	0	0	17	0	17	17	17	29	0	29	29	29	FALSE	FALSE	FALSE	FALSE	-0.101448	ne	NE	NE	FALSE	FALSE	small EDRK-rich factor 2 [Source:HGNC Symbol;Acc:HGNC:10757]
JUND	ne	ne	NE	ne	-0.354071	0.970038	0.714619	0.184532	0.49576	0.0291434	0.0694623	1	ne	ne	up	ne	0	0	0	0	0	19	0	19	19	19	0	0	0	0	0	14	0	14	14	14	FALSE	FALSE	FALSE	FALSE	0.374966	up	NE	NE	TRUE	FALSE	jun D proto-oncogene [Source:HGNC Symbol;Acc:HGNC:6206]
NSUN2	ne	ne	down	ne	-0.353655	0.583884	-0.202829	0.788426	-0.601699	0.000948795	-0.320335	0.299795	ne	ne	down	ne	25	13	25	25	25	29	39	39	39	39	0	23	21	23	23	29	39	39	39	39	FALSE	FALSE	TRUE	FALSE	0.183092	up	NE	NE	FALSE	FALSE	NOP2/Sun RNA methyltransferase family member 2 [Source:HGNC Symbol;Acc:HGNC:25994]
TIMM10B	ne	ne	NE	NE	-0.353613	0.523787	-0.233735	0.709577	-0.432356	0.0128276	-0.319642	0.0379604	ne	ne	down	down	13	0	13	13	13	0	0	0	0	0	0	0	0	0	0	0	0	0	0	0	FALSE	FALSE	FALSE	FALSE	NA	NA	NE	NE	FALSE	FALSE	Mitochondrial import inner membrane translocase subunit Tim10 B [Source:UniProtKB/Swiss-Prot;Acc:Q9Y5J6]
SMIM15	ne	ne	down	down	-0.353423	0.57155	-0.340884	0.429366	-0.622264	0.000347328	-0.390922	0.0378718	ne	ne	down	down	0	0	0	0	0	29	40	29	29	40	0	26	0	26	26	29	39	29	29	39	FALSE	FALSE	FALSE	FALSE	NA	NA	NE	NE	FALSE	FALSE	small integral membrane protein 15 [Source:HGNC Symbol;Acc:HGNC:33861]
ZHX1	ne	down	down	down	-0.353262	0.915396	-0.814417	0.00316448	-0.834115	0.00327246	-0.571326	0.00014516	ne	down	down	down	0	0	0	0	0	28	39	28	29	39	0	17	0	0	17	29	29	29	29	29	FALSE	FALSE	TRUE	FALSE	0.0608735	ne	NE	NE	FALSE	FALSE	zinc fingers and homeoboxes 1 [Source:HGNC Symbol;Acc:HGNC:12871]
DPF1	ne	ne	ne	down	-0.352925	0.701041	-0.382337	0.332985	-0.0577268	1	-0.748669	0.000430602	ne	ne	ne	down	17	17	17	17	17	49	29	49	49	49	24	0	24	24	24	29	19	36	36	36	FALSE	FALSE	FALSE	TRUE	0.079804	ne	NE	NE	FALSE	FALSE	D4, zinc and double PHD fingers family 1 [Source:HGNC Symbol;Acc:HGNC:20225]
NELFE	ne	ne	NE	ne	-0.352921	0.927365	0.390257	0.58279	0.562933	0.0170593	0.0524787	1	ne	ne	up	ne	0	0	0	0	0	0	0	0	0	0	0	0	0	0	0	0	0	0	0	0	FALSE	FALSE	FALSE	FALSE	NA	NA	NE	NE	FALSE	FALSE	negative elongation factor complex member E [Source:HGNC Symbol;Acc:HGNC:13974]
PVR	ne	ne	down	ne	-0.352241	0.649698	-0.34539	0.44128	-0.626206	0.000220943	-0.455048	0.0647543	ne	ne	down	ne	17	0	17	17	17	39	39	39	39	39	0	26	0	26	26	39	38	39	39	39	FALSE	FALSE	FALSE	FALSE	0.129361	ne	NE	NE	FALSE	FALSE	poliovirus receptor [Source:HGNC Symbol;Acc:HGNC:9705]
ZNF660	ne	ne	ne	down	-0.352222	1	-1.01092	0.271954	-1.35315	0.116374	-0.606552	0.000809983	ne	ne	ne	down	17	0	17	17	17	49	48	49	49	49	23	17	23	23	23	58	39	58	58	58	FALSE	FALSE	FALSE	FALSE	0.0837091	ne	NE	NE	FALSE	FALSE	zinc finger protein 660 [Source:HGNC Symbol;Acc:HGNC:26720]
C11orf68	ne	ne	NE	ne	-0.352039	0.954768	0.248762	0.911338	0.706855	0.0137256	0.116512	1	ne	ne	up	ne	0	0	0	0	0	30	0	30	30	30	0	0	0	0	0	0	0	29	29	29	FALSE	FALSE	TRUE	FALSE	-0.0813917	ne	NE	NE	FALSE	FALSE	chromosome 11 open reading frame 68 [Source:HGNC Symbol;Acc:HGNC:28801]
RPL38	ne	ne	up	ne	-0.351363	1	0.663191	0.135295	0.578896	0.0153859	0.0862282	1	ne	ne	up	ne	0	14	0	0	14	28	49	29	29	49	23	17	23	23	23	29	49	29	29	49	FALSE	FALSE	TRUE	FALSE	-0.121963	ne	NE	NE	FALSE	FALSE	ribosomal protein L38 [Source:HGNC Symbol;Acc:HGNC:10349]
CRABP1	ne	ne	up	ne	-0.350364	1	0.488607	0.404985	0.743245	0.0046755	0.0737335	1	ne	ne	up	ne	0	23	0	0	23	19	59	29	59	59	0	35	25	25	35	29	59	29	59	59	FALSE	FALSE	FALSE	FALSE	-1.00129	down	NE	NE	FALSE	FALSE	cellular retinoic acid binding protein 1 [Source:HGNC Symbol;Acc:HGNC:2338]
KRR1	ne	ne	down	ne	-0.350071	0.915056	-0.432394	0.388374	-0.744672	0.00113452	-0.241475	0.508929	ne	ne	down	ne	0	0	0	0	0	29	29	29	29	29	15	21	15	21	21	38	29	38	38	38	FALSE	FALSE	FALSE	FALSE	0.0583605	ne	NE	NE	FALSE	FALSE	KRR1, small subunit (SSU) processome component, homolog (yeast) [Source:HGNC Symbol;Acc:HGNC:5176]
AMD1	ne	ne	down	down	-0.34944	0.672618	-0.422811	0.26009	-0.68998	0.000258162	-0.358568	0.00354472	ne	ne	down	down	18	0	23	23	23	25	49	39	49	49	17	21	17	17	21	26	48	49	49	49	FALSE	FALSE	FALSE	FALSE	0.156412	up	NE	NE	FALSE	FALSE	adenosylmethionine decarboxylase 1 [Source:HGNC Symbol;Acc:HGNC:457]
COX5A	ne	ne	NE	ne	-0.348767	0.941738	0.527911	0.406243	0.557617	0.0323508	0.101988	1	ne	ne	up	ne	0	0	0	0	0	0	19	15	19	19	0	0	0	0	0	18	49	18	49	49	FALSE	FALSE	FALSE	FALSE	0.0147448	ne	NE	NE	FALSE	FALSE	cytochrome c oxidase subunit Va [Source:HGNC Symbol;Acc:HGNC:2267]
HIST1H2BH	ne	ne	up	ne	-0.348724	1	0.547641	0.406449	0.919072	0.00111395	-0.054001	1	ne	ne	up	ne	0	0	0	0	0	0	29	29	29	29	0	21	0	21	21	0	29	19	29	29	FALSE	FALSE	FALSE	FALSE	-0.0638136	ne	NE	NE	FALSE	FALSE	histone cluster 1, H2bh [Source:HGNC Symbol;Acc:HGNC:4755]
ZFP82	ne	ne	down	ne	-0.348602	0.716491	-0.311885	0.567398	-0.526194	0.019711	-0.327753	0.260258	ne	ne	down	ne	0	18	0	18	18	0	30	0	28	30	0	23	0	21	23	0	39	0	39	39	FALSE	FALSE	TRUE	FALSE	0.138765	ne	NE	NE	FALSE	FALSE	ZFP82 zinc finger protein [Source:HGNC Symbol;Acc:HGNC:28682]
C12orf29	ne	ne	down	down	-0.347622	0.704963	-0.181144	0.963286	-0.618774	0.00144414	-0.443547	0.0274481	ne	ne	down	down	0	25	0	0	25	39	29	39	39	39	27	26	27	27	27	38	46	38	46	46	FALSE	FALSE	FALSE	FALSE	0.0811885	ne	NE	NE	FALSE	FALSE	chromosome 12 open reading frame 29 [Source:HGNC Symbol;Acc:HGNC:25322]
HCFC2	ne	ne	down	ne	-0.347488	1	-0.863783	0.106617	-0.593511	0.0486408	-0.0513245	1	ne	ne	down	ne	0	0	0	0	0	0	49	0	29	49	0	13	0	13	13	0	29	0	29	29	FALSE	FALSE	TRUE	FALSE	-0.0347886	ne	NE	NE	FALSE	FALSE	host cell factor C2 [Source:HGNC Symbol;Acc:HGNC:24972]
PIK3R3	ne	ne	down	down	-0.347152	0.547349	-0.412465	0.241508	-0.382897	0.0297541	-0.52596	4.98e-06	ne	ne	down	down	21	24	21	24	24	39	49	39	39	49	26	27	26	26	27	39	49	39	39	49	FALSE	FALSE	TRUE	FALSE	-0.0337706	ne	NE	NE	FALSE	TRUE	phosphoinositide-3-kinase regulatory subunit 3 [Source:EntrezGene;Acc:8503]
UCHL1	ne	ne	up	ne	-0.346704	0.843638	0.420509	0.623265	0.523302	0.034888	0.101007	1	ne	ne	up	ne	0	17	17	17	17	0	29	19	29	29	0	17	23	23	23	0	38	0	28	38	FALSE	FALSE	FALSE	TRUE	0.384764	up	NE	NE	TRUE	FALSE	ubiquitin C-terminal hydrolase L1 [Source:HGNC Symbol;Acc:HGNC:12513]
DHX32	ne	ne	ne	down	-0.34635	0.60287	-0.332237	0.485421	-0.265793	0.229226	-0.349947	0.0323772	ne	ne	ne	down	0	17	0	0	17	39	49	39	49	49	27	0	27	27	27	29	48	39	48	48	FALSE	FALSE	TRUE	FALSE	0.0130405	ne	NE	NE	FALSE	FALSE	DEAH (Asp-Glu-Ala-His) box polypeptide 32 [Source:HGNC Symbol;Acc:HGNC:16717]
PLEKHF2	ne	ne	down	ne	-0.34629	0.82452	-0.406496	0.401721	-0.780547	0.00079209	-0.347577	0.14626	ne	ne	down	ne	21	14	21	21	21	29	39	29	29	39	16	0	17	17	17	29	29	29	29	29	FALSE	FALSE	FALSE	FALSE	-0.103438	ne	E	NE	TRUE	FALSE	pleckstrin homology and FYVE domain containing 2 [Source:HGNC Symbol;Acc:HGNC:20757]
TTC3P1	ne	ne	down	ne	-0.345352	1	-0.678842	0.0867799	-0.832344	0.00171651	-0.42551	0.264845	ne	ne	down	ne	0	13	0	13	13	15	49	15	49	49	0	32	0	17	32	19	59	19	59	59	FALSE	FALSE	FALSE	FALSE	0.0567462	ne	NE	NE	FALSE	FALSE	tetratricopeptide repeat domain 3 pseudogene 1 [Source:HGNC Symbol;Acc:HGNC:23318]
CWC22	ne	ne	down	ne	-0.345135	0.659835	-0.212652	0.827629	-0.644972	0.000456027	-0.403824	0.055433	ne	ne	down	ne	24	21	24	24	24	39	39	39	39	39	23	23	23	23	23	38	39	38	39	39	FALSE	FALSE	FALSE	FALSE	0.0013052	ne	NE	NE	FALSE	FALSE	CWC22 homolog, spliceosome-associated protein [Source:HGNC Symbol;Acc:HGNC:29322]
LIMA1	ne	ne	down	down	-0.345082	0.700941	-0.43408	0.222798	-0.816667	2.78e-06	-0.668076	4.54e-06	ne	ne	down	down	20	26	20	20	26	39	49	39	49	49	30	13	30	30	30	39	39	49	49	49	FALSE	FALSE	FALSE	FALSE	0.127452	up	NE	NE	FALSE	FALSE	LIM domain and actin binding 1 [Source:HGNC Symbol;Acc:HGNC:24636]
NAA15	ne	ne	NE	NE	-0.345043	0.623782	-0.32805	0.471064	-0.587887	0.00159001	-0.381267	0.00251722	ne	ne	down	down	0	0	0	0	0	0	0	0	0	0	0	0	0	0	0	0	0	0	0	0	FALSE	FALSE	FALSE	FALSE	0.150699	up	NE	NE	FALSE	FALSE	N(alpha)-acetyltransferase 15, NatA auxiliary subunit [Source:HGNC Symbol;Acc:HGNC:30782]
PKP2	ne	down	NE	ne	-0.344988	1	-0.927141	0.025462	-0.95413	0.000219093	-0.446943	0.424197	ne	down	down	ne	0	0	0	0	0	39	39	39	39	39	0	0	0	0	0	28	39	28	39	39	FALSE	FALSE	FALSE	TRUE	0.709667	up	NE	NE	FALSE	FALSE	plakophilin 2 [Source:HGNC Symbol;Acc:HGNC:9024]
MRPS18A	ne	ne	up	ne	-0.344938	1	0.362861	0.696539	0.487439	0.0467989	-0.0887657	1	ne	ne	up	ne	0	22	24	24	24	39	39	39	39	39	0	21	17	21	21	28	49	39	49	49	FALSE	FALSE	FALSE	TRUE	-0.0021279	ne	NE	NE	FALSE	FALSE	mitochondrial ribosomal protein S18A [Source:HGNC Symbol;Acc:HGNC:14515]
MSL1	ne	ne	down	ne	-0.343778	0.6851	-0.48282	0.0850917	-0.364339	0.039721	-0.290278	0.112382	ne	ne	down	ne	26	0	26	26	26	29	39	38	39	39	26	27	26	26	27	26	49	36	49	49	FALSE	FALSE	TRUE	FALSE	-0.0102584	ne	NE	NE	FALSE	FALSE	male-specific lethal 1 homolog (Drosophila) [Source:HGNC Symbol;Acc:HGNC:27905]
SHISA9	ne	ne	down	ne	-0.343467	0.645581	0.0511062	1	-0.476445	0.0311783	-0.230492	0.829199	ne	ne	down	ne	14	24	14	14	24	29	39	29	39	39	14	23	14	14	23	19	39	19	39	39	FALSE	FALSE	FALSE	FALSE	-0.376046	ne	NE	NE	FALSE	FALSE	shisa family member 9 [Source:HGNC Symbol;Acc:HGNC:37231]
CSNK2B	ne	ne	NE	ne	-0.343203	0.930336	0.431596	0.462689	0.517525	0.0209308	0.0752425	1	ne	ne	up	ne	0	0	0	0	0	0	0	0	0	0	0	0	0	0	0	0	0	0	0	0	FALSE	FALSE	TRUE	FALSE	0.0007848	ne	NE	NE	TRUE	FALSE	casein kinase 2, beta polypeptide [Source:HGNC Symbol;Acc:HGNC:2460]
TGFB2	ne	ne	down	down	-0.343056	1	-0.587822	0.575246	-1.43628	1.09e-05	-0.639702	0.0332581	ne	ne	down	down	0	0	0	0	0	49	39	49	49	49	0	26	0	0	26	39	39	39	39	39	FALSE	FALSE	TRUE	FALSE	0.192876	ne	NE	NE	FALSE	FALSE	transforming growth factor beta 2 [Source:HGNC Symbol;Acc:HGNC:11768]
CLDN4	ne	ne	down	ne	-0.343006	1	-1.78021	0.471064	-1.25882	0.0499941	-1.35963	0.570514	ne	ne	down	ne	21	17	21	21	21	0	39	19	19	39	27	23	27	27	27	29	38	29	29	38	FALSE	FALSE	FALSE	TRUE	-0.126643	ne	NE	NE	FALSE	FALSE	claudin 4 [Source:HGNC Symbol;Acc:HGNC:2046]
ZNF649	ne	down	down	down	-0.342431	0.694794	-0.564411	0.0432498	-0.643344	0.000452649	-0.483047	0.00139778	ne	down	down	down	0	0	0	0	0	20	47	39	47	47	0	39	0	0	39	0	49	38	49	49	FALSE	FALSE	FALSE	FALSE	0.146685	up	NE	NE	FALSE	FALSE	zinc finger protein 649 [Source:HGNC Symbol;Acc:HGNC:25741]
ATOX1	ne	ne	NE	ne	-0.342314	1	0.686976	0.392651	0.771737	0.00687081	0.0310698	1	ne	ne	up	ne	22	22	22	22	22	29	39	30	39	39	0	0	0	0	0	28	39	29	39	39	FALSE	FALSE	FALSE	FALSE	-0.069765	ne	S	NE	TRUE	FALSE	antioxidant 1 copper chaperone [Source:HGNC Symbol;Acc:HGNC:798]
SALL1	ne	ne	down	ne	-0.342312	0.813182	-0.56876	0.227996	-0.463327	0.0430438	-0.335508	0.0931641	ne	ne	down	ne	0	23	0	23	23	39	39	39	39	39	0	45	0	16	45	39	39	39	39	39	FALSE	FALSE	FALSE	FALSE	-1.02675	down	NE	NE	FALSE	FALSE	spalt-like transcription factor 1 [Source:HGNC Symbol;Acc:HGNC:10524]
TSL	ne	ne	NE	ne	-0.34229	1	0.28626	1	0.827306	0.0323493	-0.118017	1	ne	ne	up	ne	0	0	0	0	0	0	0	0	0	0	0	0	0	0	0	0	0	0	0	0	FALSE	FALSE	FALSE	FALSE	NA	NA	NE	NE	FALSE	FALSE	NA
B9D1	ne	ne	up	ne	-0.3422	1	0.423282	0.599572	0.706352	0.0177086	-0.00957518	1	ne	ne	up	ne	0	0	0	0	0	39	29	39	39	39	0	0	23	23	23	39	19	46	46	46	FALSE	FALSE	FALSE	FALSE	-0.172022	ne	NE	NE	FALSE	FALSE	B9 protein domain 1 [Source:HGNC Symbol;Acc:HGNC:24123]
FBL	ne	ne	up	ne	-0.342078	1	0.642688	0.300145	0.627671	0.0176385	0.11847	1	ne	ne	up	ne	22	0	22	22	22	29	29	29	29	29	23	21	23	23	23	29	29	29	29	29	FALSE	FALSE	TRUE	FALSE	-0.0336664	ne	NE	NE	FALSE	FALSE	fibrillarin [Source:HGNC Symbol;Acc:HGNC:3599]
TFPT	ne	ne	NE	ne	-0.341489	0.936009	0.302958	0.911338	0.605977	0.0123938	-0.301247	0.983723	ne	ne	up	ne	0	0	0	0	0	0	0	0	0	0	0	0	0	0	0	0	0	0	0	0	FALSE	FALSE	FALSE	FALSE	-0.0303706	ne	NE	NE	FALSE	FALSE	TCF3 (E2A) fusion partner (in childhood Leukemia) [Source:HGNC Symbol;Acc:HGNC:13630]
ARPC4	ne	ne	up	ne	-0.340979	0.959927	0.550949	0.41776	0.667517	0.0123478	0.204573	0.470815	ne	ne	up	ne	21	0	21	21	21	29	29	29	29	29	15	16	15	16	16	28	28	28	28	28	FALSE	FALSE	TRUE	FALSE	0.128266	up	NE	NE	FALSE	FALSE	actin related protein 2/3 complex subunit 4 [Source:HGNC Symbol;Acc:HGNC:707]
NAPG	ne	ne	down	ne	-0.340606	0.629356	-0.271544	0.610386	-0.50061	0.00286034	-0.171448	0.718576	ne	ne	down	ne	28	18	28	28	28	39	47	39	39	47	27	24	27	27	27	29	49	29	29	49	FALSE	FALSE	FALSE	TRUE	-0.0735677	ne	NE	NE	FALSE	FALSE	N-ethylmaleimide-sensitive factor attachment protein, gamma [Source:HGNC Symbol;Acc:HGNC:7642]
FER1L4	ne	ne	NE	ne	-0.340057	1	-0.190515	1	0.878491	0.0117923	0.239797	1	ne	ne	up	ne	0	0	0	0	0	0	0	0	0	0	0	0	0	0	0	0	0	0	0	0	FALSE	FALSE	FALSE	FALSE	-0.387521	ne	NE	NE	FALSE	FALSE	fer-1-like family member 4, pseudogene (functional) [Source:HGNC Symbol;Acc:HGNC:15801]
ZNF142	ne	ne	down	down	-0.339728	0.779816	-0.652058	0.0876218	-0.623316	0.00171651	-0.38481	0.0358142	ne	ne	down	down	0	24	0	24	24	29	29	29	29	29	0	23	17	23	23	19	39	19	19	39	FALSE	FALSE	TRUE	FALSE	0.0421538	ne	NE	NE	FALSE	FALSE	zinc finger protein 142 [Source:HGNC Symbol;Acc:HGNC:12927]
LOC100507250	ne	ne	down	ne	-0.339268	1	0.268308	1	-2.74346	0.012177	-0.126758	1	ne	ne	down	ne	0	22	0	22	22	0	40	19	29	40	21	0	21	21	21	0	29	0	0	29	FALSE	FALSE	FALSE	FALSE	NA	NA	NE	NE	FALSE	FALSE	NA
SMARCD3	ne	ne	up	ne	-0.339035	0.85676	0.257329	0.862161	0.583304	0.0178693	0.0704228	1	ne	ne	up	ne	23	18	23	23	23	19	39	19	29	39	17	17	24	24	24	49	39	49	49	49	FALSE	FALSE	FALSE	FALSE	-0.248779	down	NE	NE	FALSE	FALSE	SWI/SNF related, matrix associated, actin dependent regulator of chromatin, subfamily d, member 3 [Source:HGNC Symbol;Acc:HGNC:11108]
LY6G5C	ne	ne	NE	ne	-0.33812	1	0.8657	0.243106	1.81196	0.0170022	-0.015792	1	ne	ne	up	ne	0	0	0	0	0	0	0	0	0	0	0	0	0	0	0	0	0	0	0	0	FALSE	FALSE	FALSE	FALSE	-0.249877	ne	NE	NE	FALSE	FALSE	lymphocyte antigen 6 complex, locus G5C [Source:HGNC Symbol;Acc:HGNC:13932]
LONRF1	ne	down	ne	ne	-0.33809	0.72717	-0.70149	0.00636395	-0.224158	0.312401	-0.182353	0.658688	ne	down	ne	ne	30	0	30	30	30	48	39	48	48	48	27	21	27	27	27	48	39	48	48	48	FALSE	FALSE	FALSE	FALSE	0.0595414	ne	NE	NE	FALSE	FALSE	LON peptidase N-terminal domain and ring finger 1 [Source:HGNC Symbol;Acc:HGNC:26302]
RGS14	ne	ne	up	ne	-0.337916	0.895802	-0.384252	0.552624	0.543728	0.0171025	-0.600918	0.514723	ne	ne	up	ne	18	0	23	23	23	29	0	29	29	29	41	41	41	41	41	19	19	19	19	19	FALSE	FALSE	TRUE	FALSE	-0.325484	down	NE	NE	FALSE	FALSE	regulator of G-protein signaling 14 [Source:HGNC Symbol;Acc:HGNC:9996]
ADPRHL2	ne	ne	up	ne	-0.337452	0.938572	0.51167	0.477593	0.486166	0.0490639	0.127516	1	ne	ne	up	ne	0	0	23	23	23	29	0	39	39	39	13	0	13	13	13	16	0	39	39	39	FALSE	FALSE	TRUE	FALSE	0.012525	ne	NE	NE	FALSE	FALSE	ADP-ribosylhydrolase like 2 [Source:HGNC Symbol;Acc:HGNC:21304]
APOL6	ne	down	down	ne	-0.337363	1	-1.20739	0.00018647	-0.575114	0.0270526	-0.490121	0.204645	ne	down	down	ne	0	18	0	18	18	29	49	29	30	49	27	17	27	27	27	29	49	29	29	49	FALSE	FALSE	FALSE	FALSE	-0.982061	down	NE	NE	FALSE	FALSE	apolipoprotein L6 [Source:HGNC Symbol;Acc:HGNC:14870]
PLAGL2	ne	ne	down	ne	-0.337321	0.659835	-0.539174	0.148852	-0.538573	0.00166494	-0.329258	0.0532962	ne	ne	down	ne	30	20	36	36	36	18	59	59	59	59	24	40	35	40	40	0	58	39	58	58	FALSE	FALSE	FALSE	FALSE	0.0727519	ne	NE	NE	FALSE	FALSE	PLAG1 like zinc finger 2 [Source:HGNC Symbol;Acc:HGNC:9047]
SOX12	ne	ne	up	ne	-0.337046	0.777184	-0.0809148	1	0.573163	0.00454303	-0.239925	0.940285	ne	ne	up	ne	0	17	0	17	17	29	48	39	48	48	0	23	0	23	23	0	39	29	39	39	FALSE	FALSE	TRUE	FALSE	-0.142713	down	NE	NE	FALSE	FALSE	SRY-box 12 [Source:HGNC Symbol;Acc:HGNC:11198]
SUV420H1	ne	ne	down	ne	-0.337036	0.566974	-0.154179	0.98766	-0.502937	0.00666128	-0.177107	0.535836	ne	ne	down	ne	18	26	18	26	26	49	39	49	49	49	31	21	31	31	31	38	49	38	38	49	FALSE	FALSE	FALSE	FALSE	-0.0385216	ne	NE	NE	FALSE	FALSE	NA
FOXN2	ne	ne	down	down	-0.337001	1	-0.911747	0.0575697	-1.08601	0.000230881	-0.516484	0.000282815	ne	ne	down	down	18	0	18	18	18	38	40	38	40	40	0	23	0	23	23	39	39	39	39	39	FALSE	FALSE	TRUE	FALSE	-0.0003903	ne	NE	NE	FALSE	FALSE	forkhead box N2 [Source:HGNC Symbol;Acc:HGNC:5281]
FILIP1L	ne	ne	down	down	-0.336511	0.845942	-0.626782	0.0533138	-1.19562	4.75e-13	-0.956713	2.6e-09	ne	ne	down	down	0	20	0	20	20	39	49	39	39	49	0	21	22	22	22	38	42	38	39	42	FALSE	FALSE	FALSE	FALSE	0.450566	up	NE	NE	FALSE	FALSE	filamin A interacting protein 1-like [Source:HGNC Symbol;Acc:HGNC:24589]
ETS2	ne	down	down	ne	-0.336306	0.699482	-0.6062	0.0486578	-0.470334	0.0139305	-0.45617	0.228966	ne	down	down	ne	0	28	0	28	28	59	49	59	59	59	0	28	0	28	28	56	38	56	56	56	FALSE	FALSE	FALSE	TRUE	-0.156615	down	NE	NE	FALSE	FALSE	v-ets avian erythroblastosis virus E26 oncogene homolog 2 [Source:HGNC Symbol;Acc:HGNC:3489]
PHAX	ne	ne	NE	ne	-0.336142	0.601344	-0.325892	0.475712	-0.681135	0.000115326	-0.323126	0.115432	ne	ne	down	ne	0	22	0	22	22	14	30	14	14	30	0	0	0	0	0	0	29	19	19	29	FALSE	FALSE	FALSE	FALSE	0.139654	up	NE	NE	FALSE	FALSE	phosphorylated adaptor for RNA export [Source:HGNC Symbol;Acc:HGNC:10241]
INSIG1	ne	ne	down	down	-0.335603	0.588368	-0.123012	1	-0.654623	2.09e-05	-0.665067	0.000532686	ne	ne	down	down	18	23	18	18	23	19	39	19	30	39	23	26	23	23	26	29	39	29	35	39	FALSE	FALSE	TRUE	FALSE	-0.55982	down	NE	NE	FALSE	FALSE	insulin induced gene 1 [Source:HGNC Symbol;Acc:HGNC:6083]
PTPDC1	ne	ne	down	ne	-0.335363	0.958827	-0.532769	0.225056	-0.567442	0.00698728	-0.0813562	1	ne	ne	down	ne	27	30	27	30	30	39	50	39	39	50	0	25	23	25	25	29	49	29	29	49	FALSE	FALSE	FALSE	FALSE	-0.136689	ne	NE	NE	FALSE	FALSE	protein tyrosine phosphatase domain containing 1 [Source:HGNC Symbol;Acc:HGNC:30184]
TMEM97	ne	ne	down	ne	-0.33467	0.689464	-0.0194245	1	-0.370599	0.0364165	-0.352972	0.214205	ne	ne	down	ne	0	0	13	13	13	19	29	40	40	40	23	21	23	23	23	0	29	39	39	39	FALSE	FALSE	TRUE	FALSE	0.226246	up	NE	NE	FALSE	FALSE	transmembrane protein 97 [Source:HGNC Symbol;Acc:HGNC:28106]
NDUFA13	ne	ne	NE	ne	-0.334043	1	0.607044	0.26169	0.780104	0.00174366	-0.041727	1	ne	ne	up	ne	0	0	0	0	0	0	0	0	0	0	0	0	0	0	0	0	0	0	0	0	FALSE	FALSE	TRUE	FALSE	-0.0564492	ne	NE	NE	FALSE	FALSE	NADH:ubiquinone oxidoreductase subunit A13 [Source:HGNC Symbol;Acc:HGNC:17194]
PTMS	ne	ne	NE	ne	-0.333676	0.964397	0.475878	0.395326	0.863675	0.000945058	0.0313284	1	ne	ne	up	ne	0	0	0	0	0	29	29	29	29	29	0	0	0	0	0	29	39	29	39	39	FALSE	FALSE	FALSE	FALSE	-0.161988	down	NE	NE	FALSE	FALSE	parathymosin [Source:HGNC Symbol;Acc:HGNC:9629]
KBTBD6	ne	ne	down	ne	-0.333516	0.745282	-0.475371	0.294365	-0.587379	0.02342	-0.401621	0.131117	ne	ne	down	ne	13	13	13	13	13	29	29	29	29	29	0	22	0	0	22	19	34	19	28	34	FALSE	FALSE	TRUE	TRUE	0.0511788	ne	NE	NE	FALSE	FALSE	kelch repeat and BTB (POZ) domain containing 6 [Source:HGNC Symbol;Acc:HGNC:25340]
PSMB4	ne	ne	up	ne	-0.33335	0.986199	0.582567	0.399931	0.588239	0.0185299	0.0841049	1	ne	ne	up	ne	0	13	0	0	13	39	59	39	59	59	0	21	0	21	21	29	59	29	59	59	FALSE	FALSE	FALSE	FALSE	0.0194914	ne	NE	NE	FALSE	FALSE	proteasome subunit beta 4 [Source:HGNC Symbol;Acc:HGNC:9541]
CCDC43	ne	ne	down	ne	-0.333097	0.640191	-0.236595	0.721426	-0.521555	0.00686261	-0.357096	0.103742	ne	ne	down	ne	0	0	0	0	0	0	17	28	28	28	17	0	17	17	17	0	0	28	28	28	FALSE	FALSE	FALSE	FALSE	-0.0102097	ne	NE	NE	FALSE	FALSE	coiled-coil domain containing 43 [Source:HGNC Symbol;Acc:HGNC:26472]
RAB11FIP5	ne	down	down	down	-0.332884	0.893492	-1.46634	4.52e-05	-0.600161	0.0070921	-0.92712	0.00597375	ne	down	down	down	0	25	0	0	25	39	39	39	39	39	0	17	26	26	26	36	39	39	39	39	FALSE	FALSE	FALSE	TRUE	-0.001955	ne	NE	NE	FALSE	FALSE	RAB11 family interacting protein 5 (class I) [Source:HGNC Symbol;Acc:HGNC:24845]
NDUFB8	ne	ne	NE	ne	-0.332425	0.95943	0.469863	0.461097	0.654398	0.00558103	0.0426414	1	ne	ne	up	ne	0	0	0	0	0	0	0	0	0	0	0	0	0	0	0	0	0	0	0	0	FALSE	FALSE	FALSE	FALSE	-0.0539083	ne	E	NE	TRUE	FALSE	NADH:ubiquinone oxidoreductase subunit B8 [Source:HGNC Symbol;Acc:HGNC:7703]
ERAL1	ne	ne	up	ne	-0.332158	0.867301	0.326822	0.668099	0.465114	0.0450584	0.0860552	1	ne	ne	up	ne	0	0	0	0	0	29	0	29	29	29	25	17	25	25	25	29	0	29	29	29	FALSE	FALSE	FALSE	FALSE	-0.0228032	ne	NE	NE	FALSE	FALSE	Era-like 12S mitochondrial rRNA chaperone 1 [Source:HGNC Symbol;Acc:HGNC:3424]
PFN1	ne	ne	NE	ne	-0.332024	0.931122	0.419263	0.469907	0.619598	0.00715503	0.0532079	1	ne	ne	up	ne	0	0	0	0	0	0	0	29	29	29	0	0	0	0	0	24	0	28	28	28	FALSE	FALSE	TRUE	FALSE	-0.0353249	ne	NE	NE	TRUE	FALSE	profilin 1 [Source:HGNC Symbol;Acc:HGNC:8881]
KIF3A	ne	ne	down	ne	-0.331852	1	-0.466675	0.581856	-0.839251	0.0153184	-0.419533	0.0975276	ne	ne	down	ne	18	22	18	22	22	39	49	39	49	49	17	21	17	21	21	38	59	38	59	59	FALSE	FALSE	TRUE	FALSE	-0.033354	ne	NE	NE	FALSE	FALSE	kinesin family member 3A [Source:HGNC Symbol;Acc:HGNC:6319]
NDUFS6	ne	ne	up	ne	-0.331654	1	0.602666	0.332552	0.53358	0.0284093	-0.104159	1	ne	ne	up	ne	0	24	0	0	24	39	29	39	39	39	0	17	16	16	17	39	29	39	39	39	FALSE	FALSE	FALSE	FALSE	0.0798585	ne	NE	NE	FALSE	FALSE	NADH:ubiquinone oxidoreductase subunit S6 [Source:HGNC Symbol;Acc:HGNC:7713]
RPL23A	ne	ne	NE	ne	-0.33137	1	0.543431	0.325188	0.557141	0.0250819	0.132587	0.76764	ne	ne	up	ne	0	0	0	0	0	0	0	0	0	0	0	0	0	0	0	0	0	0	0	0	FALSE	FALSE	FALSE	FALSE	-0.0814591	ne	S	NE	TRUE	FALSE	ribosomal protein L23a [Source:HGNC Symbol;Acc:HGNC:10317]
ZCCHC9	ne	ne	down	ne	-0.331317	0.679948	-0.0485033	1	-0.515477	0.00623423	-0.246769	0.378462	ne	ne	down	ne	0	18	0	0	18	0	39	39	39	39	0	26	0	26	26	0	49	39	49	49	FALSE	FALSE	FALSE	FALSE	-0.0463112	ne	NE	NE	FALSE	FALSE	zinc finger, CCHC domain containing 9 [Source:HGNC Symbol;Acc:HGNC:25424]
ORC2	ne	ne	down	down	-0.331014	0.785364	-0.453586	0.243127	-0.519103	0.00913547	-0.4695	0.00135874	ne	ne	down	down	17	22	17	18	22	39	39	39	39	39	27	23	27	27	27	39	46	39	46	46	FALSE	FALSE	TRUE	FALSE	0.120842	up	NE	NE	FALSE	FALSE	origin recognition complex subunit 2 [Source:HGNC Symbol;Acc:HGNC:8488]
MLF2	ne	ne	up	ne	-0.330757	0.858697	0.334638	0.56646	0.472703	0.0340707	0.000912191	1	ne	ne	up	ne	23	17	23	23	23	19	29	29	29	29	0	27	0	27	27	29	39	29	39	39	FALSE	FALSE	FALSE	FALSE	0.0690109	up	NE	NE	TRUE	FALSE	myeloid leukemia factor 2 [Source:HGNC Symbol;Acc:HGNC:7126]
BNC1	ne	ne	down	ne	-0.330556	1	-1.06614	0.880335	-1.79091	0.00747974	-1.83565	0.221579	ne	ne	down	ne	0	20	0	13	20	49	39	49	49	49	14	27	21	21	27	49	38	49	49	49	FALSE	FALSE	FALSE	FALSE	-1.56928	down	NE	NE	FALSE	FALSE	basonuclin 1 [Source:HGNC Symbol;Acc:HGNC:1081]
NQO2	ne	ne	NE	ne	-0.330539	0.872448	0.418325	0.501056	0.501629	0.0457287	0.145007	1	ne	ne	up	ne	0	0	0	0	0	15	29	15	29	29	0	0	0	0	0	0	29	0	29	29	FALSE	FALSE	FALSE	FALSE	-0.0131923	ne	NE	NE	FALSE	FALSE	NAD(P)H dehydrogenase, quinone 2 [Source:HGNC Symbol;Acc:HGNC:7856]
SNORA6	ne	ne	down	ne	-0.330332	1	-0.241046	1	-1.2751	0.0363616	-0.18259	1	ne	ne	down	ne	0	0	0	0	0	0	0	0	0	0	17	0	17	17	17	0	0	0	0	0	FALSE	FALSE	FALSE	FALSE	-0.395439	ne	NE	NE	FALSE	FALSE	small nucleolar RNA, H/ACA box 6 [Source:HGNC Symbol;Acc:HGNC:32591]
NAGPA	ne	ne	up	ne	-0.33014	1	-0.153792	1	0.579813	0.0253308	-0.419854	0.75795	ne	ne	up	ne	22	18	22	22	22	30	39	59	59	59	13	22	13	13	22	29	39	36	36	39	FALSE	FALSE	FALSE	FALSE	0.0597527	ne	NE	NE	FALSE	FALSE	N-acetylglucosamine-1-phosphodiester alpha-N-acetylglucosaminidase [Source:HGNC Symbol;Acc:HGNC:17378]
TRNT1	ne	ne	down	ne	-0.330114	0.765	-0.213744	0.850792	-0.449323	0.0195012	-0.254791	0.434914	ne	ne	down	ne	0	18	0	18	18	29	29	29	29	29	0	23	0	0	23	29	32	29	32	32	FALSE	FALSE	TRUE	FALSE	0.189867	up	NE	NE	FALSE	FALSE	tRNA nucleotidyl transferase, CCA-adding, 1 [Source:HGNC Symbol;Acc:HGNC:17341]
LOC100506844	ne	ne	NE	ne	-0.33011	0.989544	0.657142	0.264961	0.851875	0.00212846	0.282326	0.751161	ne	ne	up	ne	0	0	0	0	0	0	29	0	0	29	0	0	0	0	0	0	28	29	29	29	FALSE	FALSE	FALSE	FALSE	-0.0189846	ne	NE	NE	FALSE	FALSE	NA
PTRHD1	ne	ne	NE	ne	-0.329427	1	0.573702	0.431736	0.656995	0.0294114	0.102702	1	ne	ne	up	ne	0	0	0	0	0	0	0	0	0	0	0	0	0	0	0	0	0	0	0	0	FALSE	FALSE	FALSE	FALSE	-0.0973772	ne	NE	NE	FALSE	FALSE	peptidyl-tRNA hydrolase domain containing 1 [Source:HGNC Symbol;Acc:HGNC:33782]
HLA-B	ne	ne	NE	ne	-0.329063	1	0.438316	0.513849	0.777898	0.00313994	0.280091	0.695075	ne	ne	up	ne	0	0	0	0	0	0	0	0	0	0	0	0	0	0	0	0	0	0	0	0	FALSE	FALSE	FALSE	TRUE	-0.571604	down	NE	NE	FALSE	FALSE	major histocompatibility complex, class I, B [Source:HGNC Symbol;Acc:HGNC:4932]
C19orf53	ne	ne	up	ne	-0.328419	1	0.494985	0.406207	0.715784	0.00490822	-0.0138435	1	ne	ne	up	ne	0	0	24	24	24	29	49	40	49	49	17	0	24	24	24	29	49	59	59	59	FALSE	FALSE	FALSE	FALSE	-0.0217842	ne	NE	NE	FALSE	FALSE	chromosome 19 open reading frame 53 [Source:HGNC Symbol;Acc:HGNC:24991]
NOC3L	ne	ne	down	ne	-0.328321	0.701836	-0.248533	0.710482	-0.675369	0.00037306	-0.245824	0.25945	ne	ne	down	ne	21	22	24	24	24	15	39	15	29	39	21	0	21	21	21	0	29	0	29	29	FALSE	FALSE	FALSE	FALSE	0.0399283	ne	NE	NE	FALSE	FALSE	NOC3-like DNA replication regulator [Source:HGNC Symbol;Acc:HGNC:24034]
DNAJA1	ne	ne	ne	down	-0.328154	0.655446	-0.0343793	1	-0.24924	0.243214	-0.497906	0.00021513	ne	ne	ne	down	0	28	14	22	28	19	48	19	39	48	0	21	0	0	21	19	29	19	29	29	FALSE	FALSE	TRUE	FALSE	0.247725	up	NE	NE	TRUE	FALSE	DnaJ heat shock protein family (Hsp40) member A1 [Source:HGNC Symbol;Acc:HGNC:5229]
G2E3	ne	ne	down	down	-0.327749	1	-0.586845	0.222798	-0.958858	3.32e-05	-0.391002	0.0300168	ne	ne	down	down	0	18	0	0	18	39	29	39	39	39	0	23	26	26	26	39	29	39	39	39	FALSE	FALSE	TRUE	FALSE	0.0958532	ne	NE	NE	FALSE	FALSE	G2/M-phase specific E3 ubiquitin protein ligase [Source:HGNC Symbol;Acc:HGNC:20338]
NDUFB6	ne	ne	up	ne	-0.327688	0.950487	0.364526	0.620488	0.515999	0.0338215	-0.133169	1	ne	ne	up	ne	0	23	20	20	23	29	49	49	49	49	17	22	20	20	22	29	39	48	48	48	FALSE	FALSE	FALSE	FALSE	-0.0080392	ne	NE	NE	FALSE	FALSE	NADH:ubiquinone oxidoreductase subunit B6 [Source:HGNC Symbol;Acc:HGNC:7701]
PPP1R16B	ne	ne	down	ne	-0.326478	1	-0.61475	0.0897278	-0.809433	0.00106641	-0.38746	0.0599307	ne	ne	down	ne	0	25	0	0	25	50	59	50	50	59	0	27	26	27	27	49	59	49	49	59	FALSE	FALSE	FALSE	FALSE	-0.0661853	ne	NE	NE	FALSE	FALSE	protein phosphatase 1 regulatory subunit 16B [Source:HGNC Symbol;Acc:HGNC:15850]
RAB23	ne	ne	down	down	-0.326264	0.842	-0.573046	0.0592039	-0.516064	0.0102047	-0.407221	0.00871331	ne	ne	down	down	0	0	0	0	0	29	39	29	29	39	32	13	32	32	32	29	39	29	39	39	FALSE	FALSE	TRUE	FALSE	0.0763891	ne	NE	NE	FALSE	FALSE	RAB23, member RAS oncogene family [Source:HGNC Symbol;Acc:HGNC:14263]
TMEM258	ne	ne	NE	ne	-0.326245	1	0.600535	0.431736	0.683825	0.0146445	0.277739	0.359262	ne	ne	up	ne	0	0	0	0	0	0	0	0	0	0	0	0	0	0	0	39	0	39	39	39	FALSE	FALSE	FALSE	FALSE	NA	NA	NE	NE	FALSE	FALSE	transmembrane protein 258 [Source:HGNC Symbol;Acc:HGNC:1164]
KIAA0020	ne	ne	down	ne	-0.32621	0.645691	0.0534005	1	-0.442713	0.00619746	-0.317596	0.0700439	ne	ne	down	ne	0	27	0	17	27	39	49	39	49	49	0	21	0	21	21	39	46	39	46	46	FALSE	FALSE	FALSE	FALSE	0.318606	up	NE	NE	FALSE	FALSE	NA
UQCC3	ne	ne	NE	ne	-0.325304	0.982085	0.478035	0.505917	0.917839	0.000291627	-0.156169	1	ne	ne	up	ne	0	0	0	0	0	0	0	0	0	0	0	0	0	0	0	19	0	19	19	19	FALSE	FALSE	FALSE	FALSE	NA	NA	NE	NE	FALSE	FALSE	ubiquinol-cytochrome c reductase complex assembly factor 3 [Source:HGNC Symbol;Acc:HGNC:34399]
CIPC	ne	ne	down	ne	-0.325088	0.77205	-0.271876	0.704205	-0.665296	0.000123304	-0.174897	0.636203	ne	ne	down	ne	0	0	0	0	0	29	49	39	49	49	23	21	23	23	23	18	39	39	39	39	FALSE	FALSE	FALSE	FALSE	NA	NA	NE	NE	FALSE	FALSE	CLOCK-interacting pacemaker [Source:HGNC Symbol;Acc:HGNC:20365]
DHRS4	ne	ne	up	ne	-0.324961	1	0.585358	0.422719	0.464719	0.020495	0.00088652	1	ne	ne	up	ne	0	17	0	0	17	0	29	0	0	29	0	17	0	0	17	0	26	0	0	26	FALSE	FALSE	FALSE	TRUE	-0.0913499	ne	NE	NE	FALSE	FALSE	dehydrogenase/reductase (SDR family) member 4 [Source:HGNC Symbol;Acc:HGNC:16985]
SAT2	ne	ne	NE	ne	-0.324802	1	0.549537	0.357267	0.597488	0.020405	0.172208	0.793508	ne	ne	up	ne	0	0	0	0	0	29	0	29	29	29	0	0	0	0	0	19	0	19	19	19	FALSE	FALSE	FALSE	FALSE	-0.178844	down	NE	NE	FALSE	FALSE	spermidine/spermine N1-acetyltransferase family member 2 [Source:HGNC Symbol;Acc:HGNC:23160]
UBB	ne	ne	NE	ne	-0.324532	0.980241	0.524509	0.325188	0.552904	0.0126325	0.145251	0.66379	ne	ne	up	ne	0	22	0	22	22	20	19	20	20	20	0	0	0	0	0	29	18	34	34	34	FALSE	FALSE	FALSE	FALSE	-0.040399	ne	NE	NE	TRUE	FALSE	ubiquitin B [Source:HGNC Symbol;Acc:HGNC:12463]
TMEM50B	ne	ne	ne	down	-0.323565	0.754803	-0.176453	0.976483	-0.361795	0.0794269	-0.536983	0.00873534	ne	ne	ne	down	0	0	0	0	0	0	0	0	0	0	0	0	0	0	0	0	14	0	0	14	FALSE	FALSE	FALSE	FALSE	0.0304399	ne	NE	NE	FALSE	FALSE	transmembrane protein 50B [Source:HGNC Symbol;Acc:HGNC:1280]
ZCCHC10	ne	ne	down	ne	-0.3229	0.81178	-0.267512	0.708804	-0.609193	0.00166494	-0.342725	0.324238	ne	ne	down	ne	0	0	0	0	0	0	29	15	29	29	17	0	17	17	17	19	39	19	29	39	FALSE	FALSE	FALSE	FALSE	0.0635584	ne	NE	NE	FALSE	FALSE	zinc finger, CCHC domain containing 10 [Source:HGNC Symbol;Acc:HGNC:25954]
C8orf48	ne	ne	down	ne	-0.322892	1	-0.58188	0.303238	-0.779	0.0104671	-0.589428	0.217796	ne	ne	down	ne	17	28	17	17	28	39	39	39	39	39	0	26	0	26	26	39	39	39	39	39	FALSE	FALSE	FALSE	FALSE	-0.0636475	ne	NE	NE	FALSE	FALSE	chromosome 8 open reading frame 48 [Source:HGNC Symbol;Acc:HGNC:26345]
PRKAA2	ne	ne	down	ne	-0.322832	1	-0.521742	0.546814	-0.767783	0.00422429	-0.369487	0.466763	ne	ne	down	ne	0	27	0	0	27	0	39	15	39	39	21	0	21	21	21	14	39	14	39	39	FALSE	FALSE	FALSE	FALSE	0.53131	up	NE	NE	FALSE	FALSE	protein kinase, AMP-activated, alpha 2 catalytic subunit [Source:HGNC Symbol;Acc:HGNC:9377]
TDG	ne	ne	down	down	-0.322657	0.791139	-0.27987	0.576235	-0.521203	0.0114647	-0.32704	0.0347857	ne	ne	down	down	13	26	13	26	26	39	39	39	39	39	26	23	26	26	26	39	29	39	39	39	FALSE	FALSE	FALSE	FALSE	0.159643	up	NE	NE	FALSE	FALSE	thymine DNA glycosylase [Source:HGNC Symbol;Acc:HGNC:11700]
DEGS1	ne	ne	down	ne	-0.32215	0.619051	-0.434796	0.244396	-0.498292	0.00547323	-0.494443	0.281585	ne	ne	down	ne	0	17	0	13	17	19	49	19	29	49	0	27	0	0	27	29	49	29	29	49	FALSE	FALSE	FALSE	FALSE	0.262446	up	NE	NE	FALSE	FALSE	delta(4)-desaturase, sphingolipid 1 [Source:HGNC Symbol;Acc:HGNC:13709]
RIPK1	ne	ne	down	ne	-0.321897	0.679932	-0.305796	0.491577	-0.471777	0.00823498	-0.299753	0.174232	ne	ne	down	ne	0	27	17	27	27	39	38	39	39	39	17	26	17	17	26	39	29	39	39	39	FALSE	FALSE	TRUE	FALSE	0.0844048	ne	NE	NE	FALSE	FALSE	receptor interacting serine/threonine kinase 1 [Source:HGNC Symbol;Acc:HGNC:10019]
RPL37	ne	ne	up	ne	-0.321873	1	0.599186	0.313902	0.681614	0.0133087	0.136039	0.759366	ne	ne	up	ne	0	0	0	0	0	0	0	0	0	0	37	0	37	37	37	0	0	0	0	0	FALSE	FALSE	TRUE	FALSE	-0.050489	ne	NE	NE	FALSE	FALSE	ribosomal protein L37 [Source:HGNC Symbol;Acc:HGNC:10347]
C9orf72	ne	ne	down	ne	-0.321834	1	-0.586655	0.0897278	-0.612037	0.0214287	-0.301265	0.112344	ne	ne	down	ne	0	13	22	22	22	19	39	19	39	39	0	17	17	17	17	28	39	28	39	39	FALSE	FALSE	TRUE	FALSE	0.070066	ne	NE	NE	FALSE	FALSE	chromosome 9 open reading frame 72 [Source:HGNC Symbol;Acc:HGNC:28337]
RNF181	ne	ne	NE	ne	-0.321417	1	0.718517	0.253983	0.683306	0.0369165	0.223915	0.465952	ne	ne	up	ne	17	0	17	17	17	49	0	49	49	49	0	0	0	0	0	49	0	49	49	49	FALSE	FALSE	FALSE	FALSE	-0.0120718	ne	NE	NE	FALSE	FALSE	ring finger protein 181 [Source:HGNC Symbol;Acc:HGNC:28037]
DDX24	ne	ne	NE	ne	-0.320003	0.646869	0.0380107	1	-0.384181	0.0250819	-0.325239	0.12866	ne	ne	down	ne	0	0	0	0	0	0	0	0	0	0	0	0	0	0	0	0	0	0	0	0	FALSE	FALSE	TRUE	FALSE	0.0875249	ne	S	NE	TRUE	FALSE	DEAD (Asp-Glu-Ala-Asp) box helicase 24 [Source:HGNC Symbol;Acc:HGNC:13266]
TSTA3	ne	ne	NE	ne	-0.319496	0.935918	0.326215	0.659725	0.545474	0.0163292	-0.126779	1	ne	ne	up	ne	0	0	0	0	0	0	0	0	0	0	0	0	0	0	0	14	14	14	14	14	FALSE	FALSE	FALSE	FALSE	0.0228616	ne	NE	NE	FALSE	FALSE	tissue specific transplantation antigen P35B [Source:HGNC Symbol;Acc:HGNC:12390]
MRPL52	ne	ne	NE	ne	-0.319354	1	0.555463	0.335287	0.721044	0.00542072	0.0278982	1	ne	ne	up	ne	0	0	0	0	0	29	0	29	29	29	0	0	0	0	0	28	0	28	28	28	FALSE	FALSE	FALSE	FALSE	0.006877	ne	NE	NE	FALSE	FALSE	mitochondrial ribosomal protein L52 [Source:HGNC Symbol;Acc:HGNC:16655]
PHB	ne	ne	NE	ne	-0.319012	0.953098	0.429475	0.536817	0.465947	0.0357955	-0.035162	1	ne	ne	up	ne	0	23	13	23	23	48	40	48	48	48	0	0	0	0	0	39	49	39	39	49	FALSE	FALSE	TRUE	FALSE	0.0483639	ne	NE	NE	FALSE	FALSE	prohibitin [Source:HGNC Symbol;Acc:HGNC:8912]
LDOC1	ne	ne	up	ne	-0.319011	0.91644	0.177212	1	0.507715	0.0302339	-0.110262	1	ne	ne	up	ne	0	13	0	13	13	19	49	30	30	49	22	0	22	22	22	29	39	39	39	39	FALSE	FALSE	FALSE	FALSE	-0.0828961	ne	NE	NE	FALSE	FALSE	leucine zipper, down-regulated in cancer 1 [Source:HGNC Symbol;Acc:HGNC:6548]
IDH3B	ne	ne	up	ne	-0.318445	0.915982	0.348867	0.582555	0.442209	0.0387683	0.103351	1	ne	ne	up	ne	0	0	0	0	0	39	29	39	39	39	21	17	21	21	21	39	38	39	39	39	FALSE	FALSE	FALSE	FALSE	-0.0819322	ne	NE	NE	FALSE	FALSE	isocitrate dehydrogenase 3 (NAD+) beta [Source:HGNC Symbol;Acc:HGNC:5385]
ZBTB2	ne	down	down	down	-0.318053	0.761032	-0.674211	0.0151997	-0.51183	0.00951438	-0.463636	0.00225446	ne	down	down	down	0	22	0	0	22	39	40	39	39	40	18	17	18	18	18	39	38	39	39	39	FALSE	FALSE	TRUE	FALSE	0.127312	ne	NE	NE	FALSE	FALSE	zinc finger and BTB domain containing 2 [Source:HGNC Symbol;Acc:HGNC:20868]
TAF10	ne	ne	NE	ne	-0.318044	1	0.513101	0.485297	0.659665	0.0172908	0.137928	0.983644	ne	ne	up	ne	0	0	17	17	17	39	0	39	39	39	0	0	0	0	0	39	0	39	39	39	FALSE	FALSE	FALSE	FALSE	0.0181112	ne	NE	NE	FALSE	FALSE	TATA-box binding protein associated factor 10 [Source:HGNC Symbol;Acc:HGNC:11543]
YIF1A	ne	ne	NE	ne	-0.318042	0.967805	0.191131	1	0.584877	0.0110583	0.186472	0.892151	ne	ne	up	ne	0	0	0	0	0	29	0	39	39	39	0	0	0	0	0	29	0	39	39	39	FALSE	FALSE	TRUE	FALSE	0.005891	ne	NE	NE	FALSE	FALSE	Yip1 interacting factor homolog A (S. cerevisiae) [Source:HGNC Symbol;Acc:HGNC:16688]
RANBP6	ne	ne	NE	ne	-0.317894	0.865079	-0.580956	0.0717632	-0.567665	0.00314015	-0.33478	0.0570023	ne	ne	down	ne	0	0	0	0	0	29	39	29	29	39	0	0	0	0	0	0	39	14	39	39	FALSE	FALSE	FALSE	FALSE	-0.0580497	ne	NE	NE	FALSE	FALSE	RAN binding protein 6 [Source:HGNC Symbol;Acc:HGNC:9851]
CAMK2N2	ne	ne	up	ne	-0.31703	1	0.295246	0.973061	0.77255	0.0331796	0.169075	1	ne	ne	up	ne	20	0	20	20	20	0	0	0	0	0	26	21	26	26	26	0	0	39	39	39	FALSE	FALSE	FALSE	FALSE	0.843661	up	NE	NE	FALSE	FALSE	calcium/calmodulin-dependent protein kinase II inhibitor 2 [Source:HGNC Symbol;Acc:HGNC:24197]
TRAM1L1	ne	ne	down	down	-0.316516	1	-0.612554	0.238301	-0.681535	0.0477242	-0.981763	0.0015164	ne	ne	down	down	0	26	24	26	26	29	39	39	39	39	17	23	23	23	23	19	39	39	39	39	FALSE	FALSE	FALSE	FALSE	-0.224538	down	NE	NE	FALSE	FALSE	translocation associated membrane protein 1-like 1 [Source:HGNC Symbol;Acc:HGNC:28371]
BAHD1	ne	down	ne	down	-0.31646	0.716416	-0.628095	0.00929976	-0.177881	0.592772	-0.465889	0.00800074	ne	down	ne	down	21	22	21	22	22	29	29	29	29	29	0	17	0	17	17	29	39	39	39	39	FALSE	FALSE	TRUE	FALSE	0.0677272	ne	NE	NE	FALSE	FALSE	bromo adjacent homology domain containing 1 [Source:HGNC Symbol;Acc:HGNC:29153]
PTPN21	ne	ne	down	ne	-0.316418	1	-0.479384	0.279543	-0.800332	1.66e-05	-0.310047	0.251026	ne	ne	down	ne	0	18	0	18	18	29	39	29	29	39	23	0	23	23	23	28	39	29	29	39	FALSE	FALSE	FALSE	FALSE	0.457403	up	NE	NE	FALSE	FALSE	protein tyrosine phosphatase, non-receptor type 21 [Source:HGNC Symbol;Acc:HGNC:9651]
PSMA7	ne	ne	NE	ne	-0.31628	0.971487	0.472369	0.489187	0.550351	0.0147865	-0.0118776	1	ne	ne	up	ne	0	0	0	0	0	0	29	29	29	29	0	0	0	0	0	14	29	14	29	29	FALSE	FALSE	FALSE	FALSE	0.087323	ne	NE	NE	TRUE	FALSE	proteasome subunit alpha 7 [Source:HGNC Symbol;Acc:HGNC:9536]
GJC1	ne	ne	down	ne	-0.316048	0.876498	-0.545739	0.26009	-0.561329	0.00646338	-0.25256	0.163469	ne	ne	down	ne	0	18	17	18	18	39	29	39	39	39	22	0	22	22	22	39	19	39	39	39	FALSE	FALSE	FALSE	FALSE	0.125462	up	NE	NE	FALSE	FALSE	gap junction protein gamma 1 [Source:HGNC Symbol;Acc:HGNC:4280]
TMEM261	ne	ne	up	ne	-0.315843	0.932235	0.402799	0.497382	0.466563	0.0448181	-0.126079	0.995599	ne	ne	up	ne	17	17	17	17	17	0	39	29	29	39	0	21	0	16	21	19	39	29	29	39	FALSE	FALSE	FALSE	FALSE	NA	NA	NE	NE	FALSE	FALSE	transmembrane protein 261 [Source:HGNC Symbol;Acc:HGNC:30536]
TIAM2	ne	down	down	down	-0.315146	1	-1.10215	0.000229349	-1.11272	0.00967361	-0.547195	0.00233524	ne	down	down	down	18	20	28	28	28	49	49	49	49	49	21	34	32	32	34	49	49	49	49	49	FALSE	FALSE	FALSE	FALSE	-0.0423995	ne	NE	NE	FALSE	FALSE	T-cell lymphoma invasion and metastasis 2 [Source:HGNC Symbol;Acc:HGNC:11806]
NGFRAP1	ne	ne	up	ne	-0.314109	0.931122	0.40755	0.492466	0.487765	0.0443448	-0.149838	0.860171	ne	ne	up	ne	17	0	17	17	17	29	39	29	29	39	0	17	0	0	17	29	39	29	38	39	FALSE	FALSE	FALSE	TRUE	0.0896849	ne	NE	NE	FALSE	FALSE	nerve growth factor receptor (TNFRSF16) associated protein 1 [Source:HGNC Symbol;Acc:HGNC:13388]
PRDX5	ne	ne	up	ne	-0.312991	1	0.713314	0.192107	0.793831	0.000395579	0.103949	1	ne	ne	up	ne	0	14	0	14	14	0	19	0	19	19	0	13	0	13	13	0	28	0	28	28	FALSE	FALSE	TRUE	FALSE	-0.100551	ne	NE	NE	FALSE	FALSE	peroxiredoxin 5 [Source:HGNC Symbol;Acc:HGNC:9355]
MAGEE1	ne	ne	ne	down	-0.312701	0.932824	-0.277457	0.745372	-0.574352	0.0702719	-0.666636	0.0108723	ne	ne	ne	down	18	0	18	18	18	39	29	39	39	39	13	17	13	17	17	39	39	39	39	39	FALSE	FALSE	FALSE	FALSE	-0.0672364	ne	NE	NE	FALSE	FALSE	MAGE family member E1 [Source:HGNC Symbol;Acc:HGNC:24934]
SAC3D1	ne	ne	up	ne	-0.312536	1	0.356235	0.870623	0.633889	0.0257648	-0.339841	1	ne	ne	up	ne	0	0	0	0	0	0	0	0	0	0	32	0	32	32	32	29	0	29	29	29	FALSE	FALSE	FALSE	FALSE	0.068232	ne	NE	NE	FALSE	FALSE	SAC3 domain containing 1 [Source:HGNC Symbol;Acc:HGNC:30179]
MIDN	ne	ne	ne	down	-0.312159	0.655057	-0.371289	0.332049	0.15881	0.573673	-0.492074	0.0400809	ne	ne	ne	down	0	0	14	14	14	15	0	19	19	19	0	0	0	0	0	19	24	19	24	24	FALSE	FALSE	FALSE	FALSE	0.0276348	ne	NE	NE	FALSE	FALSE	midnolin [Source:HGNC Symbol;Acc:HGNC:16298]
ZNF260	ne	ne	down	down	-0.312101	0.989731	-0.529103	0.260445	-0.701384	0.00610327	-0.338707	0.0306901	ne	ne	down	down	0	0	0	0	0	39	59	39	59	59	17	0	17	17	17	39	29	39	39	39	FALSE	FALSE	FALSE	FALSE	0.0978749	ne	NE	NE	FALSE	FALSE	zinc finger protein 260 [Source:HGNC Symbol;Acc:HGNC:13499]
PLEKHG3	ne	ne	down	ne	-0.311287	0.756258	-0.390331	0.306797	-0.920044	8.46e-06	-0.378637	0.121587	ne	ne	down	ne	0	22	0	18	22	39	59	39	49	59	22	38	22	38	38	39	49	39	49	49	FALSE	FALSE	FALSE	TRUE	0.0144972	ne	NE	NE	FALSE	FALSE	pleckstrin homology and RhoGEF domain containing G3 [Source:HGNC Symbol;Acc:HGNC:20364]
PSMD4	ne	ne	up	ne	-0.311283	1	0.653578	0.264961	0.537639	0.0246491	0.110263	1	ne	ne	up	ne	0	0	0	0	0	0	15	0	15	15	0	27	0	0	27	0	19	0	19	19	FALSE	FALSE	TRUE	FALSE	0.0136818	ne	NE	NE	TRUE	FALSE	proteasome 26S subunit, non-ATPase 4 [Source:HGNC Symbol;Acc:HGNC:9561]
TNFRSF21	ne	down	down	down	-0.310418	0.843638	-0.566715	0.0391722	-0.683936	2.81e-05	-0.626229	9.38e-06	ne	down	down	down	0	22	14	14	22	0	49	39	39	49	0	21	0	21	21	39	46	49	49	49	FALSE	FALSE	FALSE	TRUE	0.429743	up	NE	NE	FALSE	FALSE	tumor necrosis factor receptor superfamily member 21 [Source:HGNC Symbol;Acc:HGNC:13469]
NUDT8	ne	ne	up	ne	-0.310221	1	0.34562	0.973741	0.804825	0.014665	0.235323	1	ne	ne	up	ne	28	0	28	28	28	39	0	39	39	39	27	0	27	27	27	49	0	49	49	49	FALSE	FALSE	TRUE	FALSE	-0.0561359	ne	NE	NE	FALSE	FALSE	nudix hydrolase 8 [Source:HGNC Symbol;Acc:HGNC:8055]
IRS1	ne	ne	down	down	-0.310165	0.989731	-0.428732	0.375793	-1.13308	7.6e-11	-0.474726	0.00522363	ne	ne	down	down	0	21	14	14	21	0	29	29	29	29	0	23	14	23	23	24	39	29	39	39	FALSE	FALSE	FALSE	TRUE	1.00279	up	NE	NE	FALSE	FALSE	insulin receptor substrate 1 [Source:HGNC Symbol;Acc:HGNC:6125]
ALDH3B1	ne	ne	up	ne	-0.310061	1	-0.341921	1	0.995874	0.00945578	0.102262	1	ne	ne	up	ne	24	0	24	24	24	39	39	39	39	39	22	0	22	22	22	49	49	49	49	49	FALSE	FALSE	FALSE	FALSE	-0.66543	ne	NE	NE	FALSE	FALSE	aldehyde dehydrogenase 3 family member B1 [Source:HGNC Symbol;Acc:HGNC:410]
MRPL19	ne	ne	down	ne	-0.309966	0.725605	-0.215199	0.766723	-0.535059	0.00321047	-0.334275	0.534543	ne	ne	down	ne	0	17	0	0	17	0	40	39	39	40	0	24	0	17	24	0	39	38	39	39	FALSE	FALSE	TRUE	FALSE	0.0872018	ne	NE	NE	FALSE	FALSE	mitochondrial ribosomal protein L19 [Source:HGNC Symbol;Acc:HGNC:14052]
AP1S3	ne	ne	down	ne	-0.309615	1	-0.31073	0.918379	-1.1138	3.52e-05	-0.604465	0.174908	ne	ne	down	ne	0	18	0	0	18	39	29	39	39	39	17	27	17	17	27	29	49	29	29	49	FALSE	FALSE	FALSE	FALSE	0.495637	up	NE	NE	FALSE	FALSE	adaptor related protein complex 1 sigma 3 subunit [Source:HGNC Symbol;Acc:HGNC:18971]
ADAMTS15	ne	ne	ne	down	-0.309545	0.75719	-0.310785	0.651402	-0.363375	0.0621658	-0.496311	0.0183158	ne	ne	ne	down	0	36	0	22	36	49	39	49	49	49	21	26	21	21	26	49	46	49	49	49	FALSE	FALSE	FALSE	FALSE	0.514502	up	NE	NE	FALSE	FALSE	ADAM metallopeptidase with thrombospondin type 1 motif 15 [Source:HGNC Symbol;Acc:HGNC:16305]
SRPR	ne	ne	ne	down	-0.309485	0.650786	-0.289494	0.504704	-0.222778	0.34299	-0.380982	0.00639954	ne	ne	ne	down	21	14	21	21	21	39	29	39	39	39	0	21	16	21	21	32	29	32	32	32	FALSE	FALSE	FALSE	FALSE	0.0056391	ne	NE	NE	FALSE	FALSE	NA
RNASET2	ne	ne	up	ne	-0.309398	1	0.301052	0.905466	0.606784	0.0404256	-0.047231	1	ne	ne	up	ne	28	26	28	28	28	0	49	29	49	49	0	26	0	26	26	14	58	19	49	58	FALSE	FALSE	TRUE	FALSE	-0.28661	down	NE	NE	FALSE	FALSE	ribonuclease T2 [Source:HGNC Symbol;Acc:HGNC:21686]
SLC20A1	ne	ne	ne	down	-0.308845	0.689273	-0.187478	0.84558	-0.277426	0.120578	-0.307912	0.0235315	ne	ne	ne	down	0	24	26	26	26	39	29	39	39	39	0	13	20	20	20	39	29	39	39	39	FALSE	FALSE	TRUE	FALSE	0.0971531	ne	NE	NE	FALSE	FALSE	solute carrier family 20 (phosphate transporter), member 1 [Source:HGNC Symbol;Acc:HGNC:10946]
RPS7	ne	ne	up	ne	-0.308221	0.979795	0.478461	0.401523	0.471102	0.0469295	0.0959633	1	ne	ne	up	ne	23	0	24	24	24	15	29	19	29	29	0	0	24	24	24	29	29	29	29	29	FALSE	FALSE	FALSE	FALSE	-0.0145799	ne	NE	NE	FALSE	FALSE	ribosomal protein S7 [Source:HGNC Symbol;Acc:HGNC:10440]
GATAD1	ne	ne	down	ne	-0.307997	0.750665	-0.249336	0.708651	-0.515268	0.0178865	-0.11226	1	ne	ne	down	ne	0	17	0	0	17	29	39	39	39	39	0	22	17	22	22	39	46	39	39	46	FALSE	FALSE	TRUE	FALSE	0.0302389	ne	NE	NE	FALSE	FALSE	GATA zinc finger domain containing 1 [Source:HGNC Symbol;Acc:HGNC:29941]
ATP5G2	ne	ne	up	ne	-0.307936	1	0.501251	0.437169	0.668725	0.0116517	0.104993	1	ne	ne	up	ne	13	0	13	13	13	39	29	39	39	39	0	26	0	0	26	29	29	29	29	29	FALSE	FALSE	TRUE	FALSE	-0.0778631	down	NE	NE	FALSE	FALSE	ATP synthase, H+ transporting, mitochondrial Fo complex subunit C2 (subunit 9) [Source:HGNC Symbol;Acc:HGNC:842]
RND2	ne	ne	up	ne	-0.307337	0.997228	0.349247	0.621718	0.790864	0.000244888	0.0994199	1	ne	ne	up	ne	0	18	13	13	18	0	39	0	19	39	0	21	0	0	21	14	39	14	14	39	FALSE	FALSE	FALSE	FALSE	0.260522	up	NE	NE	FALSE	FALSE	Rho family GTPase 2 [Source:HGNC Symbol;Acc:HGNC:18315]
TMEM208	ne	ne	NE	ne	-0.307231	1	0.614098	0.471454	0.67813	0.0414449	-0.0189784	1	ne	ne	up	ne	0	0	16	16	16	0	0	29	29	29	0	0	0	0	0	0	26	29	29	29	FALSE	FALSE	TRUE	FALSE	0.0288866	ne	NE	NE	FALSE	FALSE	transmembrane protein 208 [Source:HGNC Symbol;Acc:HGNC:25015]
MEA1	ne	ne	up	ne	-0.307111	0.930565	0.423863	0.489575	0.430021	0.0471364	-0.0076024	1	ne	ne	up	ne	0	0	0	0	0	0	0	0	0	0	23	0	23	23	23	0	0	0	0	0	FALSE	FALSE	TRUE	FALSE	0.115773	up	NE	NE	FALSE	FALSE	male-enhanced antigen 1 [Source:HGNC Symbol;Acc:HGNC:6986]
IFITM2	ne	ne	NE	ne	-0.306387	1	0.334166	0.637108	0.596584	0.0352293	-0.105821	1	ne	ne	up	ne	0	0	0	0	0	15	0	15	15	15	0	0	0	0	0	14	0	14	14	14	FALSE	FALSE	FALSE	FALSE	0.0480373	ne	NE	NE	FALSE	FALSE	interferon induced transmembrane protein 2 [Source:HGNC Symbol;Acc:HGNC:5413]
CFL1	ne	ne	up	ne	-0.306156	0.971474	0.42366	0.461331	0.457747	0.0303218	-0.0297934	1	ne	ne	up	ne	0	17	17	17	17	49	39	49	49	49	23	0	26	26	26	49	49	49	49	49	FALSE	FALSE	TRUE	FALSE	0.1163	up	NE	NE	TRUE	FALSE	cofilin 1 (non-muscle) [Source:HGNC Symbol;Acc:HGNC:1874]
KLHL9	ne	ne	down	down	-0.303792	0.997228	-0.564197	0.192107	-0.759235	0.00135392	-0.49355	0.00280173	ne	ne	down	down	0	22	0	0	22	37	39	37	37	39	0	17	0	0	17	39	39	39	39	39	FALSE	FALSE	TRUE	FALSE	0.0029974	ne	NE	NE	FALSE	FALSE	kelch like family member 9 [Source:HGNC Symbol;Acc:HGNC:18732]
MSH5-SAPCD1	ne	ne	ne	NE	-0.303699	1	0.173086	1	0.0656378	1	0.94397	0.015793	ne	ne	ne	up	0	0	0	0	0	0	0	0	0	0	0	0	0	0	0	0	0	0	0	0	FALSE	FALSE	FALSE	TRUE	NA	NA	NE	NE	FALSE	FALSE	MSH5-SAPCD1 readthrough (NMD candidate) [Source:HGNC Symbol;Acc:HGNC:41994]
WNT3	ne	ne	ne	NE	-0.303469	0.754803	-0.533228	0.0762835	0.129037	0.807149	-0.472438	0.00484376	ne	ne	ne	down	0	0	0	0	0	0	0	0	0	0	0	0	0	0	0	0	0	0	0	0	FALSE	FALSE	TRUE	FALSE	-0.447748	down	NE	NE	FALSE	FALSE	wingless-type MMTV integration site family member 3 [Source:HGNC Symbol;Acc:HGNC:12782]
MTPAP	ne	ne	down	ne	-0.303263	0.754803	-0.207224	0.847019	-0.417858	0.0236947	-0.10846	1	ne	ne	down	ne	0	21	22	22	22	29	39	39	39	39	21	17	21	21	21	29	36	29	36	36	FALSE	FALSE	TRUE	FALSE	-0.012708	ne	NE	NE	FALSE	FALSE	mitochondrial poly(A) polymerase [Source:HGNC Symbol;Acc:HGNC:25532]
C10orf88	ne	ne	down	ne	-0.302692	0.912484	-0.288397	0.604618	-0.456669	0.0234084	-0.254354	0.5238	ne	ne	down	ne	13	18	13	13	18	39	39	39	39	39	14	0	26	26	26	29	39	29	29	39	FALSE	FALSE	TRUE	FALSE	0.0456836	ne	NE	NE	FALSE	FALSE	chromosome 10 open reading frame 88 [Source:HGNC Symbol;Acc:HGNC:25822]
ZNF235	ne	ne	down	ne	-0.302016	1	-0.333715	0.630969	-0.804847	0.0143758	-0.263178	0.7606	ne	ne	down	ne	0	0	0	0	0	39	39	49	49	49	0	21	0	21	21	39	39	49	49	49	FALSE	FALSE	FALSE	FALSE	0.0349731	ne	NE	NE	FALSE	FALSE	zinc finger protein 235 [Source:HGNC Symbol;Acc:HGNC:12866]
USE1	ne	ne	up	ne	-0.301828	1	0.2742	0.98782	0.554334	0.0464008	-0.102012	1	ne	ne	up	ne	13	0	23	23	23	29	0	37	37	37	13	0	13	13	13	38	0	38	38	38	FALSE	FALSE	FALSE	FALSE	-0.222541	down	NE	NE	FALSE	FALSE	unconventional SNARE in the ER 1 homolog (S. cerevisiae) [Source:HGNC Symbol;Acc:HGNC:30882]
DCK	ne	ne	NE	down	-0.301386	0.948388	-0.467867	0.267203	-0.720719	0.000464387	-0.43099	0.00501322	ne	ne	down	down	0	17	0	0	17	29	39	39	39	39	0	0	0	0	0	29	29	29	29	29	FALSE	FALSE	FALSE	FALSE	0.116365	ne	NE	NE	FALSE	FALSE	deoxycytidine kinase [Source:HGNC Symbol;Acc:HGNC:2704]
SEH1L	ne	ne	down	down	-0.301044	0.717485	-0.276927	0.565122	-0.523103	0.00133742	-0.335175	0.0386576	ne	ne	down	down	18	22	18	22	22	0	39	29	39	39	0	25	0	22	25	19	39	19	39	39	FALSE	FALSE	TRUE	FALSE	0.215376	up	NE	NE	FALSE	FALSE	SEH1 like nucleoporin [Source:HGNC Symbol;Acc:HGNC:30379]
SQLE	ne	ne	down	down	-0.300836	0.655567	-0.329537	0.375543	-0.768091	3.74e-07	-0.652585	0.00017225	ne	ne	down	down	0	23	0	23	23	29	39	29	39	39	16	26	16	26	26	39	39	39	39	39	FALSE	FALSE	TRUE	FALSE	0.277194	up	NE	NE	FALSE	FALSE	squalene epoxidase [Source:HGNC Symbol;Acc:HGNC:11279]
DCLRE1A	ne	ne	down	ne	-0.300777	0.955714	-0.554312	0.184532	-0.584416	0.0105369	-0.331404	0.122417	ne	ne	down	ne	0	18	0	0	18	0	39	29	29	39	0	26	0	26	26	0	39	29	29	39	FALSE	FALSE	TRUE	FALSE	0.15076	up	NE	NE	FALSE	FALSE	DNA cross-link repair 1A [Source:HGNC Symbol;Acc:HGNC:17660]
COX5B	ne	ne	up	ne	-0.300659	1	0.518696	0.478288	0.597308	0.0291906	0.119827	1	ne	ne	up	ne	13	0	13	13	13	29	49	29	49	49	0	14	0	14	14	29	46	29	46	46	FALSE	FALSE	FALSE	FALSE	0.0180912	ne	NE	NE	FALSE	FALSE	cytochrome c oxidase subunit Vb [Source:HGNC Symbol;Acc:HGNC:2269]
NPM3	ne	ne	up	ne	-0.300385	1	0.50183	0.580005	0.529421	0.0238508	0.0847312	1	ne	ne	up	ne	17	0	17	17	17	39	0	39	39	39	17	0	17	17	17	36	0	36	36	36	FALSE	FALSE	TRUE	FALSE	-0.0876577	ne	NE	NE	FALSE	FALSE	nucleophosmin/nucleoplasmin 3 [Source:HGNC Symbol;Acc:HGNC:7931]
RPL39L	ne	ne	up	ne	-0.300075	1	0.369604	0.850575	0.798589	0.00388397	0.208328	1	ne	ne	up	ne	0	0	0	0	0	29	39	29	29	39	0	23	0	0	23	29	29	29	29	29	FALSE	FALSE	FALSE	FALSE	0.40596	up	NE	NE	FALSE	FALSE	ribosomal protein L39 like [Source:HGNC Symbol;Acc:HGNC:17094]
CNST	ne	ne	down	ne	-0.29995	1	-0.364895	0.518103	-0.60374	0.0060766	-0.257391	0.518644	ne	ne	down	ne	13	0	13	13	13	19	39	19	39	39	0	23	31	31	31	29	39	29	39	39	FALSE	FALSE	TRUE	FALSE	0.0946817	ne	NE	NE	FALSE	FALSE	consortin, connexin sorting protein [Source:HGNC Symbol;Acc:HGNC:26486]
GTPBP4	ne	ne	down	ne	-0.299752	0.699638	-0.101032	1	-0.486259	0.00286722	-0.283592	0.0561457	ne	ne	down	ne	0	0	0	0	0	29	39	29	29	39	26	24	26	26	26	29	39	29	29	39	FALSE	FALSE	FALSE	TRUE	0.182026	up	NE	NE	TRUE	FALSE	GTP binding protein 4 [Source:HGNC Symbol;Acc:HGNC:21535]
MORC2	ne	ne	down	ne	-0.299687	0.714766	-0.100157	1	-0.457368	0.0114683	-0.208126	0.331581	ne	ne	down	ne	0	17	0	17	17	39	39	39	39	39	0	14	0	14	14	38	39	38	38	39	FALSE	FALSE	FALSE	FALSE	0.104654	up	NE	NE	FALSE	TRUE	MORC family CW-type zinc finger 2 [Source:HGNC Symbol;Acc:HGNC:23573]
ABL2	ne	ne	down	down	-0.299589	1	-0.492085	0.388374	-0.991691	2.63e-06	-0.376242	0.0232051	ne	ne	down	down	0	0	0	0	0	29	59	29	29	59	0	21	0	0	21	39	49	39	39	49	FALSE	FALSE	FALSE	FALSE	0.0884854	ne	NE	NE	FALSE	FALSE	ABL proto-oncogene 2, non-receptor tyrosine kinase [Source:HGNC Symbol;Acc:HGNC:77]
TAF13	ne	ne	down	ne	-0.299418	0.983669	-0.591886	0.11668	-0.503002	0.032662	-0.458317	0.0654815	ne	ne	down	ne	0	13	0	13	13	39	29	39	39	39	16	16	16	16	16	39	29	39	39	39	FALSE	FALSE	TRUE	FALSE	0.295604	up	NE	E	FALSE	FALSE	TATA-box binding protein associated factor 13 [Source:HGNC Symbol;Acc:HGNC:11546]
RPS18	ne	ne	NE	ne	-0.299339	1	0.543397	0.332049	0.496189	0.0180432	0.191555	0.488161	ne	ne	up	ne	0	0	0	0	0	0	0	0	0	0	0	0	0	0	0	0	0	0	0	0	FALSE	FALSE	TRUE	FALSE	-0.0934255	ne	NE	NE	TRUE	FALSE	ribosomal protein S18 [Source:HGNC Symbol;Acc:HGNC:10401]
GRHL3	ne	ne	down	down	-0.299264	1	-0.897333	0.147015	-0.993752	0.00424166	-1.21831	0.00464456	ne	ne	down	down	13	22	13	21	22	39	39	39	39	39	23	24	23	23	24	39	49	39	49	49	FALSE	FALSE	FALSE	FALSE	9.33e-05	ne	NE	NE	FALSE	FALSE	grainyhead-like transcription factor 3 [Source:HGNC Symbol;Acc:HGNC:25839]
OVGP1	ne	ne	up	ne	-0.298905	1	0.317693	1	1.25989	0.016674	0.61465	0.800893	ne	ne	up	ne	22	17	22	22	22	39	27	39	39	39	17	36	17	36	36	29	26	48	48	48	FALSE	FALSE	FALSE	FALSE	-0.30502	ne	NE	NE	FALSE	FALSE	oviductal glycoprotein 1 [Source:HGNC Symbol;Acc:HGNC:8524]
PMF1	ne	ne	NE	ne	-0.298575	1	0.646645	0.264833	0.970347	0.00140579	0.189446	0.882965	ne	ne	up	ne	0	0	0	0	0	0	0	0	0	0	0	0	0	0	0	0	0	0	0	0	FALSE	FALSE	FALSE	FALSE	0.12884	ne	NE	NE	FALSE	FALSE	polyamine-modulated factor 1 [Source:HGNC Symbol;Acc:HGNC:9112]
LRRTM4	ne	ne	down	ne	-0.298449	1	-0.680208	0.506678	-0.68008	0.0345041	-0.449528	1	ne	ne	down	ne	18	13	18	18	18	19	29	29	29	29	17	21	17	21	21	19	29	19	29	29	FALSE	FALSE	TRUE	FALSE	0.0526815	ne	NE	NE	FALSE	FALSE	leucine rich repeat transmembrane neuronal 4 [Source:HGNC Symbol;Acc:HGNC:19411]
LINC00346	ne	ne	down	ne	-0.298367	1	-0.0420052	1	-1.34568	0.0365482	-1.06562	1	ne	ne	down	ne	0	21	0	21	21	29	49	29	49	49	0	17	0	0	17	29	39	29	39	39	FALSE	FALSE	FALSE	FALSE	NA	NA	NE	NE	FALSE	FALSE	long intergenic non-protein coding RNA 346 [Source:HGNC Symbol;Acc:HGNC:27492]
PPP1R35	ne	ne	up	ne	-0.298353	1	0.371067	0.720222	0.809055	0.02342	0.147418	1	ne	ne	up	ne	18	0	18	18	18	39	0	39	39	39	23	27	23	27	27	49	49	49	49	49	FALSE	FALSE	FALSE	FALSE	NA	NA	NE	NE	FALSE	FALSE	protein phosphatase 1 regulatory subunit 35 [Source:HGNC Symbol;Acc:HGNC:28320]
RPL10	ne	ne	up	ne	-0.298069	1	0.617706	0.27769	0.730851	0.0103696	0.245199	0.115658	ne	ne	up	ne	0	0	0	0	0	49	0	49	49	49	21	0	21	21	21	49	0	49	49	49	FALSE	FALSE	FALSE	FALSE	-0.104581	ne	NE	NE	FALSE	FALSE	ribosomal protein L10 [Source:HGNC Symbol;Acc:HGNC:10298]
PPP4C	ne	ne	NE	ne	-0.296696	1	0.396782	0.639343	0.607757	0.00357288	0.072903	1	ne	ne	up	ne	0	0	0	0	0	29	0	29	29	29	0	0	0	0	0	29	29	29	29	29	FALSE	FALSE	FALSE	FALSE	0.0284874	ne	NE	NE	FALSE	FALSE	protein phosphatase 4 catalytic subunit [Source:HGNC Symbol;Acc:HGNC:9319]
STRA13	ne	ne	up	ne	-0.296459	1	0.519255	0.473234	0.8797	0.0045548	0.00512994	1	ne	ne	up	ne	0	22	0	22	22	0	39	0	39	39	0	23	0	23	23	0	38	19	38	38	FALSE	FALSE	FALSE	FALSE	0.0056312	ne	NE	NE	FALSE	FALSE	stimulated by retinoic acid 13 [Source:HGNC Symbol;Acc:HGNC:11422]
CDK2AP2	ne	ne	NE	ne	-0.295954	1	0.332893	0.80362	0.615754	0.0149424	-0.224553	1	ne	ne	up	ne	21	0	21	21	21	19	0	19	19	19	0	0	0	0	0	19	29	19	29	29	FALSE	FALSE	TRUE	FALSE	0.127208	ne	NE	NE	FALSE	FALSE	cyclin-dependent kinase 2 associated protein 2 [Source:HGNC Symbol;Acc:HGNC:30833]
N4BP1	ne	ne	down	ne	-0.295891	0.837874	-0.357027	0.431323	-0.401795	0.0174629	-0.25937	0.29822	ne	ne	down	ne	26	36	26	26	36	49	39	59	59	59	21	36	21	21	36	48	49	59	59	59	FALSE	FALSE	TRUE	FALSE	0.0612385	ne	NE	NE	FALSE	FALSE	NEDD4 binding protein 1 [Source:HGNC Symbol;Acc:HGNC:29850]
DDX17	ne	ne	down	ne	-0.29565	0.797847	-0.448504	0.225511	-0.582155	0.00103391	-0.242622	0.33488	ne	ne	down	ne	20	22	20	20	22	39	39	39	39	39	19	21	19	21	21	36	38	36	36	38	FALSE	FALSE	TRUE	FALSE	-0.0535135	ne	NE	NE	FALSE	FALSE	DEAD (Asp-Glu-Ala-Asp) box helicase 17 [Source:HGNC Symbol;Acc:HGNC:2740]
PRRT1	ne	ne	NE	ne	-0.295607	1	0.151355	1	1.08984	0.00449217	0.404141	0.882489	ne	ne	up	ne	0	0	0	0	0	0	0	0	0	0	0	0	0	0	0	0	0	0	0	0	FALSE	FALSE	FALSE	FALSE	-0.886354	down	NE	NE	FALSE	FALSE	proline-rich transmembrane protein 1 [Source:HGNC Symbol;Acc:HGNC:13943]
HSD17B8	ne	ne	NE	ne	-0.295448	1	0.501679	0.478448	0.746934	0.0250819	0.232254	0.970058	ne	ne	up	ne	0	0	0	0	0	0	0	0	0	0	0	0	0	0	0	0	0	0	0	0	FALSE	FALSE	TRUE	FALSE	-0.6537	down	NE	NE	FALSE	TRUE	hydroxysteroid (17-beta) dehydrogenase 8 [Source:HGNC Symbol;Acc:HGNC:3554]
LOC100507156	ne	ne	down	ne	-0.294968	1	-0.141245	1	-1.67934	0.0146445	-0.418435	1	ne	ne	down	ne	0	0	0	0	0	50	49	50	50	50	21	17	21	21	21	46	49	49	49	49	FALSE	FALSE	FALSE	FALSE	NA	NA	NE	NE	FALSE	FALSE	NA
RPS4X	ne	ne	up	ne	-0.294595	1	0.564855	0.264961	0.491739	0.0307206	0.150181	0.977291	ne	ne	up	ne	18	28	18	18	28	29	39	29	29	39	0	28	0	0	28	29	39	29	29	39	FALSE	FALSE	FALSE	TRUE	-0.0073154	ne	NE	NE	FALSE	FALSE	ribosomal protein S4, X-linked [Source:HGNC Symbol;Acc:HGNC:10424]
TMEM147	ne	ne	up	ne	-0.293413	1	0.461775	0.611731	0.710297	0.0155223	0.0475378	1	ne	ne	up	ne	20	0	20	20	20	29	38	29	38	38	21	0	21	21	21	0	0	0	0	0	FALSE	FALSE	TRUE	FALSE	0.0134592	ne	NE	NE	FALSE	FALSE	transmembrane protein 147 [Source:HGNC Symbol;Acc:HGNC:30414]
POLR2I	ne	ne	NE	ne	-0.293344	1	0.532876	0.40068	0.808002	0.00765925	0.0995613	1	ne	ne	up	ne	30	22	30	30	30	29	59	29	59	59	0	0	0	0	0	0	19	0	19	19	FALSE	FALSE	TRUE	FALSE	-0.0431089	ne	NE	NE	FALSE	FALSE	polymerase (RNA) II (DNA directed) polypeptide I, 14.5kDa [Source:HGNC Symbol;Acc:HGNC:9196]
TMED3	ne	ne	up	ne	-0.293092	1	0.414998	0.574723	0.542734	0.0293033	0.0822803	1	ne	ne	up	ne	0	31	21	31	31	39	39	39	39	39	0	37	31	31	37	39	39	39	39	39	FALSE	FALSE	TRUE	FALSE	-0.0722523	ne	NE	NE	FALSE	FALSE	transmembrane p24 trafficking protein 3 [Source:HGNC Symbol;Acc:HGNC:28889]
ALG11	ne	ne	down	ne	-0.292791	1	-0.606782	0.598763	-1.25653	0.00226427	-0.518111	0.366138	ne	ne	down	ne	22	0	22	22	22	29	0	29	29	29	22	0	22	22	22	28	0	28	28	28	FALSE	FALSE	FALSE	FALSE	0.118133	ne	NE	NE	FALSE	FALSE	ALG11, alpha-1,2-mannosyltransferase [Source:HGNC Symbol;Acc:HGNC:32456]
PNKD	ne	ne	up	ne	-0.292518	1	0.520543	0.514441	0.504968	0.0446936	0.0385414	1	ne	ne	up	ne	0	0	0	0	0	39	49	39	49	49	0	0	23	23	23	39	35	39	39	39	FALSE	FALSE	TRUE	FALSE	-0.103029	ne	NE	NE	FALSE	FALSE	paroxysmal nonkinesigenic dyskinesia [Source:HGNC Symbol;Acc:HGNC:9153]
ARHGAP29	ne	down	down	down	-0.291537	1	-0.741236	0.0320303	-1.22351	4.11e-08	-0.745192	1.47e-08	ne	down	down	down	18	28	24	24	28	49	59	49	59	59	0	34	23	32	34	49	59	49	59	59	FALSE	FALSE	FALSE	TRUE	-0.415985	down	NE	NE	FALSE	FALSE	Rho GTPase activating protein 29 [Source:HGNC Symbol;Acc:HGNC:30207]
MRPL43	ne	ne	NE	ne	-0.29143	1	0.289004	0.767504	0.509726	0.022896	-0.0922271	1	ne	ne	up	ne	0	0	0	0	0	39	0	39	39	39	0	0	0	0	0	39	0	39	39	39	FALSE	FALSE	FALSE	FALSE	-0.0779461	ne	NE	NE	FALSE	FALSE	mitochondrial ribosomal protein L43 [Source:HGNC Symbol;Acc:HGNC:14517]
DAB2	ne	ne	down	ne	-0.291065	0.777447	-0.221874	0.916787	-0.406938	0.0119325	-0.12373	1	ne	ne	down	ne	0	21	0	0	21	29	39	30	39	39	23	22	23	23	23	29	39	29	29	39	FALSE	FALSE	TRUE	FALSE	0.0898125	ne	E	NE	TRUE	FALSE	Dab, mitogen-responsive phosphoprotein, homolog 2 (Drosophila) [Source:HGNC Symbol;Acc:HGNC:2662]
PNPT1	ne	ne	down	ne	-0.290911	0.82326	-0.151081	1	-0.502108	0.0183941	-0.192281	0.540037	ne	ne	down	ne	0	18	0	18	18	39	49	39	49	49	0	32	0	32	32	49	59	49	59	59	FALSE	FALSE	TRUE	FALSE	0.217898	up	NE	NE	FALSE	FALSE	polyribonucleotide nucleotidyltransferase 1 [Source:HGNC Symbol;Acc:HGNC:23166]
ZFP28	ne	ne	down	ne	-0.290573	0.929053	-0.384016	0.418186	-0.681259	0.00056437	-0.368964	0.0922521	ne	ne	down	ne	0	25	22	22	25	30	39	30	39	39	26	19	26	26	26	36	36	38	38	38	FALSE	FALSE	FALSE	FALSE	0.0359763	ne	NE	NE	FALSE	FALSE	ZFP28 zinc finger protein [Source:HGNC Symbol;Acc:HGNC:17801]
ZNF561	ne	ne	NE	ne	-0.290195	0.786079	-0.356687	0.421206	-0.599971	0.00161774	-0.182491	0.536102	ne	ne	down	ne	0	0	0	0	0	0	39	0	29	39	0	0	0	0	0	19	39	19	28	39	FALSE	FALSE	TRUE	FALSE	0.0820157	ne	NE	NE	FALSE	FALSE	zinc finger protein 561 [Source:HGNC Symbol;Acc:HGNC:28684]
GNE	ne	ne	down	ne	-0.289888	0.935715	-0.3869	0.441112	-0.696985	0.000429527	-0.344527	0.0608671	ne	ne	down	ne	13	24	13	24	24	29	29	29	29	29	0	17	0	0	17	29	29	29	29	29	FALSE	FALSE	FALSE	FALSE	0.115382	ne	NE	NE	FALSE	FALSE	glucosamine (UDP-N-acetyl)-2-epimerase/N-acetylmannosamine kinase [Source:HGNC Symbol;Acc:HGNC:23657]
ATAD5	ne	ne	down	ne	-0.289614	1	-0.586107	0.259009	-0.908511	0.00199257	-0.382271	0.119813	ne	ne	down	ne	0	0	0	0	0	0	39	0	19	39	17	17	17	17	17	0	21	0	19	21	FALSE	FALSE	TRUE	FALSE	0.0869729	ne	NE	NE	FALSE	FALSE	ATPase family, AAA domain containing 5 [Source:HGNC Symbol;Acc:HGNC:25752]
FANK1	ne	ne	up	ne	-0.289327	1	0.124912	1	0.782581	0.0366155	-0.224368	1	ne	ne	up	ne	20	0	20	20	20	57	29	57	57	57	30	21	30	30	30	59	49	59	59	59	FALSE	FALSE	FALSE	FALSE	-0.10596	ne	NE	NE	FALSE	FALSE	fibronectin type III and ankyrin repeat domains 1 [Source:HGNC Symbol;Acc:HGNC:23527]
LOC100506476	ne	ne	up	ne	-0.28917	1	0.500322	0.576235	0.685864	0.0219186	0.196291	1	ne	ne	up	ne	0	31	0	0	31	29	29	29	29	29	23	17	23	23	23	29	29	29	29	29	FALSE	FALSE	FALSE	FALSE	NA	NA	NE	NE	FALSE	FALSE	NA
MSH6	ne	ne	down	down	-0.288975	0.711001	-0.283424	0.527054	-0.448491	0.023658	-0.413967	0.00958663	ne	ne	down	down	0	25	0	25	25	15	59	15	59	59	27	33	27	27	33	18	56	18	56	56	FALSE	FALSE	TRUE	FALSE	0.103418	up	NE	NE	TRUE	FALSE	mutS homolog 6 [Source:HGNC Symbol;Acc:HGNC:7329]
FAM127B	ne	ne	up	ne	-0.28855	1	0.187243	0.945712	0.647366	0.00588728	-0.183851	0.891424	ne	ne	up	ne	0	22	0	0	22	40	49	40	49	49	0	0	14	14	14	39	39	39	39	39	FALSE	FALSE	FALSE	FALSE	-0.115785	ne	NE	NE	FALSE	FALSE	family with sequence similarity 127 member B [Source:HGNC Symbol;Acc:HGNC:24514]
ISOC2	ne	ne	up	ne	-0.288488	1	0.35455	0.78713	0.852446	0.000712266	0.00464487	1	ne	ne	up	ne	18	0	18	18	18	14	29	14	29	29	24	0	24	24	24	49	29	49	49	49	FALSE	FALSE	FALSE	FALSE	0.0680437	ne	NE	NE	FALSE	FALSE	isochorismatase domain containing 2 [Source:HGNC Symbol;Acc:HGNC:26278]
FAM24B	ne	ne	NE	ne	-0.288118	1	0.63935	0.984662	1.15291	0.0115205	0.807834	0.995353	ne	ne	up	ne	0	0	0	0	0	0	0	0	0	0	0	0	0	0	0	0	0	0	0	0	FALSE	FALSE	FALSE	FALSE	-1.42152	ne	NE	NE	FALSE	FALSE	family with sequence similarity 24 member B [Source:HGNC Symbol;Acc:HGNC:23475]
FBXO45	ne	ne	down	down	-0.287484	0.852585	-0.24619	0.682356	-0.533236	0.00753509	-0.426678	0.00494242	ne	ne	down	down	0	17	0	17	17	0	47	39	47	47	0	17	0	0	17	0	39	39	39	39	FALSE	FALSE	TRUE	FALSE	0.138795	up	NE	NE	FALSE	TRUE	F-box protein 45 [Source:HGNC Symbol;Acc:HGNC:29148]
TRAPPC1	ne	ne	NE	ne	-0.28673	1	0.520728	0.382999	0.729267	0.0124263	0.0257515	1	ne	ne	up	ne	0	0	0	0	0	30	0	30	30	30	0	0	0	0	0	26	0	26	26	26	FALSE	FALSE	TRUE	FALSE	-0.137776	down	NE	NE	FALSE	FALSE	trafficking protein particle complex 1 [Source:HGNC Symbol;Acc:HGNC:19894]
ATRAID	ne	ne	up	ne	-0.286384	1	0.269383	0.787492	0.497059	0.0455381	0.0947335	1	ne	ne	up	ne	0	0	0	0	0	29	0	29	29	29	21	0	21	21	21	28	0	28	28	28	FALSE	FALSE	FALSE	FALSE	NA	NA	NE	NE	FALSE	FALSE	all-trans retinoic acid induced differentiation factor [Source:HGNC Symbol;Acc:HGNC:24090]
RNASEH2C	ne	ne	up	ne	-0.28607	1	0.583214	0.26169	1.00186	1.91e-05	0.183258	0.894518	ne	ne	up	ne	0	23	0	23	23	30	37	30	37	37	0	26	0	13	26	36	39	36	39	39	FALSE	FALSE	TRUE	FALSE	-0.0970869	ne	NE	NE	FALSE	FALSE	ribonuclease H2 subunit C [Source:HGNC Symbol;Acc:HGNC:24116]
ZNF549	ne	ne	down	down	-0.286058	1	-0.607656	0.0986022	-0.97206	4.73e-05	-0.519727	0.00270343	ne	ne	down	down	0	22	0	14	22	0	38	29	38	38	17	0	17	17	17	19	36	19	36	36	FALSE	FALSE	FALSE	FALSE	0.0528501	ne	NE	NE	FALSE	FALSE	zinc finger protein 549 [Source:HGNC Symbol;Acc:HGNC:26632]
ATP6V0B	ne	ne	up	ne	-0.28558	1	0.346357	0.720222	0.561474	0.0329657	0.113315	1	ne	ne	up	ne	0	0	0	0	0	0	0	0	0	0	23	0	23	23	23	15	0	15	15	15	FALSE	FALSE	TRUE	FALSE	0.136535	up	NE	NE	FALSE	FALSE	ATPase, H+ transporting, lysosomal 21kDa, V0 subunit b [Source:HGNC Symbol;Acc:HGNC:861]
RASSF8	ne	ne	down	down	-0.285305	1	-0.792972	0.124946	-0.883704	0.000382381	-0.555852	4.58e-06	ne	ne	down	down	13	23	13	15	23	29	48	29	48	48	31	31	31	31	31	29	39	29	39	39	FALSE	FALSE	FALSE	FALSE	0.114449	ne	NE	NE	FALSE	FALSE	Ras association (RalGDS/AF-6) domain family (N-terminal) member 8 [Source:HGNC Symbol;Acc:HGNC:13232]
ZNF280B	ne	ne	NE	ne	-0.285137	1	-0.612419	0.106617	-0.628234	0.00117436	-0.203121	0.695075	ne	ne	down	ne	0	0	0	0	0	0	0	0	0	0	0	0	0	0	0	0	0	0	0	0	FALSE	FALSE	FALSE	FALSE	-0.045512	ne	NE	NE	FALSE	FALSE	zinc finger protein 280B [Source:HGNC Symbol;Acc:HGNC:23022]
STC1	ne	ne	down	ne	-0.284663	1	-0.577761	0.431323	-0.822851	2.63e-06	-0.721376	0.0909988	ne	ne	down	ne	0	21	0	18	21	29	39	29	39	39	0	26	21	26	26	29	39	29	39	39	FALSE	FALSE	FALSE	FALSE	-0.0519727	ne	NE	NE	FALSE	FALSE	stanniocalcin 1 [Source:HGNC Symbol;Acc:HGNC:11373]
C11orf31	ne	ne	up	ne	-0.284198	1	0.624091	0.271063	0.732787	0.000639422	0.000487839	1	ne	ne	up	ne	0	0	0	0	0	39	39	39	39	39	21	0	24	24	24	39	39	39	39	39	FALSE	FALSE	FALSE	FALSE	-0.010347	ne	NE	NE	FALSE	FALSE	chromosome 11 open reading frame 31 [Source:HGNC Symbol;Acc:HGNC:18251]
SPOPL	ne	ne	down	ne	-0.283131	1	-0.504561	0.47696	-0.947048	0.00449758	-0.368968	0.139668	ne	ne	down	ne	0	22	0	22	22	29	29	39	39	39	21	14	21	21	21	29	29	39	39	39	FALSE	FALSE	FALSE	TRUE	0.125711	up	NE	NE	FALSE	FALSE	speckle type POZ protein like [Source:HGNC Symbol;Acc:HGNC:27934]
HMBS	ne	ne	up	ne	-0.282189	1	0.407616	0.597832	0.619419	0.00686261	0.0473894	1	ne	ne	up	ne	13	0	18	18	18	50	39	50	50	50	21	0	21	21	21	39	29	39	39	39	FALSE	FALSE	FALSE	FALSE	-0.0883978	ne	NE	NE	FALSE	FALSE	hydroxymethylbilane synthase [Source:HGNC Symbol;Acc:HGNC:4982]
SOX8	ne	ne	NE	ne	-0.281842	1	-0.238261	0.992144	0.641648	0.00314015	-0.198434	1	ne	ne	up	ne	0	0	0	0	0	29	37	29	29	37	0	0	0	0	0	29	39	29	29	39	FALSE	FALSE	TRUE	FALSE	0.166273	ne	NE	NE	FALSE	FALSE	SRY-box 8 [Source:HGNC Symbol;Acc:HGNC:11203]
ZBED5	ne	ne	down	ne	-0.281479	0.777184	-0.286598	0.527134	-0.421565	0.0161594	-0.22116	0.311719	ne	ne	down	ne	0	21	18	18	21	0	39	0	29	39	21	19	21	21	21	24	39	24	24	39	FALSE	FALSE	FALSE	TRUE	-0.133662	ne	NE	NE	FALSE	FALSE	zinc finger, BED-type containing 5 [Source:HGNC Symbol;Acc:HGNC:30803]
INSL3	ne	ne	up	ne	-0.280781	1	0.704385	0.945933	1.98533	0.00913547	-0.0954503	1	ne	ne	up	ne	0	23	0	23	23	0	29	0	29	29	31	27	31	31	31	29	49	29	29	49	FALSE	FALSE	FALSE	FALSE	-0.434352	ne	NE	NE	FALSE	TRUE	insulin like 3 [Source:HGNC Symbol;Acc:HGNC:6086]
AAAS	ne	ne	up	ne	-0.280181	0.967906	0.299547	0.660987	0.552953	0.0172908	0.109695	1	ne	ne	up	ne	0	0	0	0	0	39	30	39	39	39	0	26	0	26	26	39	19	39	39	39	FALSE	FALSE	FALSE	FALSE	-0.090119	ne	NE	NE	FALSE	FALSE	aladin WD repeat nucleoporin [Source:HGNC Symbol;Acc:HGNC:13666]
FIS1	ne	ne	NE	ne	-0.280178	1	0.584676	0.295721	0.576364	0.0154438	0.0169544	1	ne	ne	up	ne	0	18	0	0	18	29	0	39	39	39	0	0	0	0	0	39	29	39	39	39	FALSE	FALSE	TRUE	FALSE	-0.0503533	ne	NE	NE	FALSE	FALSE	fission, mitochondrial 1 [Source:HGNC Symbol;Acc:HGNC:21689]
RAB9B	ne	ne	down	ne	-0.280122	1	-0.717928	0.093005	-0.921155	0.000326086	-0.400821	0.740586	ne	ne	down	ne	0	21	0	21	21	29	39	29	39	39	0	26	0	26	26	29	39	29	39	39	FALSE	FALSE	FALSE	FALSE	-0.139721	ne	NE	NE	FALSE	FALSE	RAB9B, member RAS oncogene family [Source:HGNC Symbol;Acc:HGNC:14090]
PLEKHB1	ne	ne	up	ne	-0.279641	1	0.0905104	1	0.522631	0.0285553	-0.0575342	1	ne	ne	up	ne	22	25	22	25	25	29	49	49	49	49	14	22	14	21	22	19	39	46	46	46	FALSE	FALSE	TRUE	FALSE	-0.713088	down	NE	NE	FALSE	FALSE	pleckstrin homology domain containing B1 [Source:HGNC Symbol;Acc:HGNC:19079]
ZNF841	ne	ne	down	ne	-0.279086	1	-0.266787	0.856394	-0.717288	0.00784782	-0.000979682	1	ne	ne	down	ne	0	18	0	0	18	19	39	19	19	39	0	30	25	27	30	0	29	14	19	29	FALSE	FALSE	FALSE	FALSE	0.0007377	ne	NE	NE	FALSE	FALSE	zinc finger protein 841 [Source:HGNC Symbol;Acc:HGNC:27611]
CDK4	ne	ne	up	ne	-0.278757	1	0.352947	0.626212	0.477998	0.0223079	0.0898497	1	ne	ne	up	ne	0	0	0	0	0	29	0	29	29	29	24	0	24	24	24	28	0	28	28	28	FALSE	FALSE	TRUE	FALSE	0.100221	up	NE	NE	FALSE	FALSE	cyclin-dependent kinase 4 [Source:HGNC Symbol;Acc:HGNC:1773]
LOC283299	ne	NE	ne	ne	-0.27808	1	-2.37776	0.0391722	-1.28261	0.396596	-0.328535	1	ne	down	ne	ne	0	0	0	0	0	0	0	0	0	0	0	0	0	0	0	0	0	0	0	0	FALSE	FALSE	FALSE	FALSE	0.117099	ne	NE	NE	FALSE	FALSE	NA
GNPNAT1	ne	ne	down	ne	-0.277898	0.797847	-0.163846	0.945129	-0.35517	0.0439677	-0.223573	0.297684	ne	ne	down	ne	0	22	0	0	22	29	39	29	39	39	23	21	23	23	23	29	36	29	36	36	FALSE	FALSE	FALSE	FALSE	0.0082833	ne	NE	NE	FALSE	FALSE	glucosamine-phosphate N-acetyltransferase 1 [Source:HGNC Symbol;Acc:HGNC:19980]
ZNF506	ne	ne	down	ne	-0.277531	1	-0.376509	0.527134	-0.785603	0.00378821	-0.312385	0.339158	ne	ne	down	ne	0	0	0	0	0	15	29	15	19	29	0	16	0	0	16	19	29	19	19	29	FALSE	FALSE	TRUE	FALSE	0.0877459	ne	NE	NE	FALSE	FALSE	zinc finger protein 506 [Source:HGNC Symbol;Acc:HGNC:23780]
C10orf12	ne	ne	down	ne	-0.276996	1	-0.500546	0.525672	-0.918375	0.00488899	-0.0496414	1	ne	ne	down	ne	17	17	17	17	17	39	49	49	49	49	17	25	17	17	25	39	49	49	49	49	FALSE	FALSE	FALSE	FALSE	0.112782	ne	NE	NE	FALSE	FALSE	chromosome 10 open reading frame 12 [Source:HGNC Symbol;Acc:HGNC:23420]
CHMP4A	ne	ne	NE	ne	-0.276217	1	0.557357	0.263274	0.510066	0.0240059	0.0670749	1	ne	ne	up	ne	0	0	0	0	0	0	0	0	0	0	0	0	0	0	0	0	0	0	0	0	FALSE	FALSE	FALSE	FALSE	0.080937	ne	NE	NE	TRUE	FALSE	charged multivesicular body protein 4A [Source:HGNC Symbol;Acc:HGNC:20274]
RPL27A	ne	ne	NE	ne	-0.276039	1	0.555979	0.294365	0.49891	0.020085	0.101443	1	ne	ne	up	ne	21	0	21	21	21	39	14	39	39	39	0	0	0	0	0	29	0	29	29	29	FALSE	FALSE	FALSE	FALSE	-0.0467582	ne	NE	NE	FALSE	FALSE	ribosomal protein L27a [Source:HGNC Symbol;Acc:HGNC:10329]
JTB	ne	ne	NE	ne	-0.275955	1	0.508059	0.481426	0.588911	0.0296287	0.167935	0.87829	ne	ne	up	ne	14	0	14	14	14	0	0	29	29	29	0	0	0	0	0	29	0	29	29	29	FALSE	FALSE	TRUE	FALSE	0.0077311	ne	NE	NE	FALSE	FALSE	jumping translocation breakpoint [Source:HGNC Symbol;Acc:HGNC:6201]
C5orf66	ne	ne	NE	ne	-0.275881	1	-0.593138	0.250919	-0.828313	0.00690905	-0.29529	1	ne	ne	down	ne	0	0	0	0	0	19	69	19	29	69	0	0	0	0	0	14	59	14	39	59	FALSE	FALSE	FALSE	FALSE	NA	NA	NE	NE	FALSE	FALSE	chromosome 5 open reading frame 66 [Source:HGNC Symbol;Acc:HGNC:48332]
PLCL2	ne	ne	ne	down	-0.275354	0.931122	-0.495869	0.178944	-0.185935	0.804258	-0.647411	0.000699531	ne	ne	ne	down	21	28	21	28	28	59	58	59	59	59	0	32	21	21	32	59	59	59	59	59	FALSE	FALSE	FALSE	FALSE	-0.17265	down	NE	NE	FALSE	TRUE	phospholipase C like 2 [Source:HGNC Symbol;Acc:HGNC:9064]
CRLF3	ne	ne	down	ne	-0.275044	1	-0.336864	0.565122	-0.709932	0.000258162	-0.32013	0.222233	ne	ne	down	ne	30	17	30	30	30	0	29	19	19	29	0	23	0	23	23	15	36	19	24	36	FALSE	FALSE	TRUE	FALSE	0.0789404	ne	NE	NE	FALSE	FALSE	cytokine receptor-like factor 3 [Source:HGNC Symbol;Acc:HGNC:17177]
ACSL4	ne	ne	down	down	-0.275039	1	-0.489838	0.348722	-0.778641	0.000157599	-0.555722	0.00744405	ne	ne	down	down	17	0	17	17	17	39	39	39	39	39	0	26	0	26	26	39	39	39	39	39	FALSE	FALSE	FALSE	FALSE	0.327887	up	NE	NE	FALSE	FALSE	acyl-CoA synthetase long-chain family member 4 [Source:HGNC Symbol;Acc:HGNC:3571]
NAV1	ne	ne	down	ne	-0.274843	0.848283	-0.417679	0.588191	-0.465361	0.0238671	-0.207735	0.357924	ne	ne	down	ne	24	32	24	24	32	29	49	37	49	49	24	31	35	35	35	39	49	39	49	49	FALSE	FALSE	FALSE	FALSE	0.0560534	ne	NE	NE	FALSE	FALSE	neuron navigator 1 [Source:HGNC Symbol;Acc:HGNC:15989]
DBF4	ne	ne	down	ne	-0.274829	0.785364	-0.18543	0.902709	-0.404949	0.027719	-0.290748	0.067207	ne	ne	down	ne	0	23	0	0	23	39	29	39	39	39	26	25	26	26	26	36	29	36	36	36	FALSE	FALSE	TRUE	FALSE	0.107153	up	NE	NE	FALSE	FALSE	DBF4 zinc finger [Source:HGNC Symbol;Acc:HGNC:17364]
C12orf10	ne	ne	up	ne	-0.274751	1	0.36333	0.733635	0.71789	0.00421681	0.0998471	1	ne	ne	up	ne	0	18	0	18	18	39	19	39	39	39	23	15	23	23	23	39	19	39	39	39	FALSE	FALSE	FALSE	FALSE	-0.112768	ne	NE	NE	FALSE	FALSE	chromosome 12 open reading frame 10 [Source:HGNC Symbol;Acc:HGNC:17590]
ZYX	ne	ne	ne	down	-0.274664	0.867235	-0.108856	1	0.250331	0.297817	-0.417339	0.0102887	ne	ne	ne	down	13	0	13	13	13	29	0	29	29	29	17	16	17	17	17	29	0	29	29	29	FALSE	FALSE	FALSE	FALSE	0.280176	up	NE	NE	FALSE	FALSE	zyxin [Source:HGNC Symbol;Acc:HGNC:13200]
FZD2	ne	ne	ne	down	-0.274558	0.832615	-0.471497	0.102382	0.0306665	1	-0.531702	0.0410606	ne	ne	ne	down	0	18	17	17	18	37	39	37	39	39	0	17	17	17	17	39	49	39	49	49	FALSE	FALSE	FALSE	FALSE	-0.205543	down	NE	NE	FALSE	FALSE	frizzled class receptor 2 [Source:HGNC Symbol;Acc:HGNC:4040]
HAS2	ne	ne	down	down	-0.274224	1	-0.761513	0.190944	-1.05132	0.000214963	-0.919879	0.0160071	ne	ne	down	down	0	0	0	0	0	19	48	19	48	48	0	26	0	26	26	19	48	19	48	48	FALSE	FALSE	FALSE	TRUE	-1.95673	down	NE	NE	FALSE	FALSE	hyaluronan synthase 2 [Source:HGNC Symbol;Acc:HGNC:4819]
ZNF738	ne	ne	NE	ne	-0.273228	0.996419	-0.316739	0.639162	-0.609558	0.00730706	-0.216294	0.33543	ne	ne	down	ne	0	0	0	0	0	0	29	0	29	29	0	0	0	0	0	0	29	14	29	29	FALSE	FALSE	FALSE	FALSE	-0.0183505	ne	NE	NE	FALSE	FALSE	zinc finger protein 738 [Source:HGNC Symbol;Acc:HGNC:32469]
KLHL8	ne	ne	down	down	-0.273218	1	-0.466213	0.425128	-0.878507	0.00037594	-0.425855	0.0101747	ne	ne	down	down	26	28	26	28	28	29	38	29	29	38	23	35	23	27	35	39	39	39	39	39	FALSE	FALSE	FALSE	FALSE	0.092133	ne	NE	NE	FALSE	FALSE	kelch like family member 8 [Source:HGNC Symbol;Acc:HGNC:18644]
AMER1	ne	down	down	down	-0.273138	1	-0.775096	0.0325687	-0.993674	1.95e-06	-0.402336	0.0370039	ne	down	down	down	0	13	34	34	34	40	39	40	40	40	25	41	25	25	41	39	39	39	39	39	FALSE	FALSE	FALSE	FALSE	NA	NA	NE	NE	FALSE	FALSE	APC membrane recruitment protein 1 [Source:HGNC Symbol;Acc:HGNC:26837]
SLC15A4	ne	ne	down	ne	-0.272606	0.890644	-0.392243	0.430171	-0.492862	0.0190641	-0.24634	0.615924	ne	ne	down	ne	0	27	13	13	27	19	39	39	39	39	0	19	0	19	19	19	39	36	39	39	FALSE	FALSE	FALSE	FALSE	0.0450257	ne	NE	NE	FALSE	FALSE	solute carrier family 15 (oligopeptide transporter), member 4 [Source:HGNC Symbol;Acc:HGNC:23090]
IFITM3	ne	ne	up	ne	-0.27258	1	0.526814	0.291494	0.887845	0.000193024	-0.0273211	1	ne	ne	up	ne	0	17	0	17	17	0	59	0	0	59	27	25	27	27	27	19	59	19	20	59	FALSE	FALSE	FALSE	FALSE	-0.0980974	down	NE	NE	FALSE	FALSE	interferon induced transmembrane protein 3 [Source:HGNC Symbol;Acc:HGNC:5414]
BRMS1L	ne	ne	NE	down	-0.272353	0.995542	-0.246917	0.780661	-0.428391	0.043755	-0.493032	0.0260216	ne	ne	down	down	0	0	23	23	23	39	39	39	39	39	0	0	0	0	0	29	29	29	29	29	FALSE	FALSE	FALSE	TRUE	0.0227787	ne	NE	NE	FALSE	FALSE	breast cancer metastasis-suppressor 1-like [Source:HGNC Symbol;Acc:HGNC:20512]
DDIAS	ne	ne	NE	down	-0.27212	0.878989	-0.401481	0.359391	-0.56837	0.00493606	-0.36659	0.0376874	ne	ne	down	down	0	0	0	0	0	29	29	29	29	29	0	0	0	0	0	26	28	26	28	28	FALSE	FALSE	FALSE	FALSE	NA	NA	NE	NE	FALSE	FALSE	DNA damage-induced apoptosis suppressor [Source:HGNC Symbol;Acc:HGNC:26351]
ARL1	ne	ne	NE	ne	-0.272014	0.83552	-0.0952373	1	-0.371795	0.0334632	-0.307321	0.0517787	ne	ne	down	ne	18	23	18	23	23	29	29	29	29	29	0	0	0	0	0	29	29	29	29	29	FALSE	FALSE	TRUE	FALSE	0.101791	ne	NE	NE	FALSE	FALSE	ADP ribosylation factor like GTPase 1 [Source:HGNC Symbol;Acc:HGNC:692]
ABHD14A	ne	ne	NE	ne	-0.271693	1	0.310515	0.803091	1.13981	0.000282743	0.223405	1	ne	ne	up	ne	0	0	0	0	0	0	0	0	0	0	0	0	0	0	0	0	0	0	0	0	FALSE	FALSE	FALSE	FALSE	-0.177087	ne	NE	NE	FALSE	FALSE	abhydrolase domain containing 14A [Source:HGNC Symbol;Acc:HGNC:24538]
JAK3	ne	ne	NE	ne	-0.27116	1	0.274578	0.707788	0.657491	0.000741626	0.236605	0.860171	ne	ne	up	ne	13	28	13	13	28	40	20	40	40	40	0	0	0	0	0	39	39	39	39	39	FALSE	FALSE	TRUE	FALSE	-0.66033	down	NE	NE	FALSE	FALSE	Janus kinase 3 [Source:HGNC Symbol;Acc:HGNC:6193]
COIL	ne	ne	down	down	-0.27109	0.917652	-0.382655	0.317255	-0.74735	0.000128148	-0.44895	0.0154216	ne	ne	down	down	0	17	0	17	17	15	29	29	29	29	17	0	17	17	17	0	29	29	29	29	FALSE	FALSE	FALSE	FALSE	-0.0474262	ne	NE	NE	FALSE	FALSE	coilin [Source:HGNC Symbol;Acc:HGNC:2184]
CAPNS1	ne	ne	up	ne	-0.270866	1	0.380003	0.565122	0.608392	0.0138244	-0.0161721	1	ne	ne	up	ne	0	0	0	0	0	0	19	0	19	19	0	14	0	14	14	14	18	39	39	39	FALSE	FALSE	TRUE	FALSE	-0.110384	down	NE	NE	FALSE	FALSE	calpain, small subunit 1 [Source:HGNC Symbol;Acc:HGNC:1481]
RNFT2	ne	up	NE	ne	-0.270176	1	1.08347	0.0492346	1.02991	0.00447999	0.464333	0.210553	ne	up	up	ne	18	13	18	18	18	0	59	29	39	59	0	0	0	0	0	14	59	29	39	59	FALSE	FALSE	TRUE	FALSE	0.0892561	ne	NE	NE	FALSE	FALSE	ring finger protein, transmembrane 2 [Source:HGNC Symbol;Acc:HGNC:25905]
LINC01569	ne	ne	up	ne	-0.2701	1	0.484586	0.75283	1.40192	0.000806268	0.634287	0.29822	ne	ne	up	ne	0	0	0	0	0	28	49	28	49	49	16	31	16	31	31	29	46	29	46	46	FALSE	FALSE	FALSE	FALSE	NA	NA	NE	NE	FALSE	FALSE	long intergenic non-protein coding RNA 1569 [Source:HGNC Symbol;Acc:HGNC:51380]
USPL1	ne	ne	down	ne	-0.270009	0.908178	-0.133903	1	-0.506394	0.00317748	0.0263241	1	ne	ne	down	ne	14	22	14	18	22	39	50	39	39	50	16	41	21	21	41	39	49	39	39	49	FALSE	FALSE	TRUE	FALSE	-0.0291096	ne	NE	NE	TRUE	FALSE	ubiquitin specific peptidase like 1 [Source:HGNC Symbol;Acc:HGNC:20294]
FILIP1	ne	ne	down	ne	-0.269684	1	-0.180651	1	-0.761489	0.000736814	-0.241256	1	ne	ne	down	ne	18	25	18	25	25	39	39	39	39	39	0	27	16	27	27	39	39	39	39	39	FALSE	FALSE	TRUE	FALSE	-0.030779	ne	NE	NE	FALSE	FALSE	filamin A interacting protein 1 [Source:HGNC Symbol;Acc:HGNC:21015]
LINC00969	ne	ne	NE	ne	-0.269284	1	0.526655	0.9121	1.51459	0.0498871	0.14537	1	ne	ne	up	ne	0	0	0	0	0	0	0	0	0	0	0	0	0	0	0	0	0	0	0	0	FALSE	FALSE	FALSE	FALSE	NA	NA	NE	NE	FALSE	FALSE	long intergenic non-protein coding RNA 969 [Source:HGNC Symbol;Acc:HGNC:48729]
TXN2	ne	ne	up	ne	-0.269116	1	0.442504	0.415186	0.589563	0.0115689	0.0146512	1	ne	ne	up	ne	0	22	0	22	22	29	39	29	39	39	24	23	26	26	26	14	29	29	29	29	FALSE	FALSE	TRUE	FALSE	-0.0510009	ne	NE	NE	FALSE	TRUE	thioredoxin 2 [Source:HGNC Symbol;Acc:HGNC:17772]
HSPA1B	ne	ne	NE	ne	-0.269001	1	0.16691	1	0.467497	0.0392862	-0.343492	0.584261	ne	ne	up	ne	0	0	0	0	0	0	0	0	0	0	0	0	0	0	0	0	0	0	0	0	FALSE	FALSE	FALSE	FALSE	0.0766683	ne	NE	NE	TRUE	FALSE	heat shock protein family A (Hsp70) member 1B [Source:HGNC Symbol;Acc:HGNC:5233]
HPS5	ne	ne	NE	ne	-0.268801	1	-0.472684	0.212898	-0.695158	0.000385021	-0.36955	0.193885	ne	ne	down	ne	0	18	0	0	18	39	49	39	39	49	0	0	0	0	0	39	39	39	39	39	FALSE	FALSE	TRUE	FALSE	0.157446	up	NE	NE	FALSE	FALSE	Hermansky-Pudlak syndrome 5 [Source:HGNC Symbol;Acc:HGNC:17022]
COX10-AS1	ne	ne	down	ne	-0.268766	1	-0.342789	0.743374	-0.646326	0.0157524	-0.184461	1	ne	ne	down	ne	0	28	0	0	28	38	49	38	49	49	14	29	14	14	29	39	38	39	39	39	FALSE	FALSE	FALSE	FALSE	NA	NA	NE	NE	FALSE	FALSE	COX10 antisense RNA 1 [Source:HGNC Symbol;Acc:HGNC:38873]
RPS20	ne	ne	up	ne	-0.268763	1	0.745929	0.0817493	0.672682	0.00327311	0.195307	0.455707	ne	ne	up	ne	0	0	0	0	0	29	39	29	39	39	0	17	0	17	17	19	49	19	49	49	FALSE	FALSE	TRUE	FALSE	-0.0552984	ne	NE	NE	FALSE	FALSE	ribosomal protein S20 [Source:HGNC Symbol;Acc:HGNC:10405]
HAS3	ne	down	ne	down	-0.268381	1	-1.10949	6.9e-05	-0.512716	0.133535	-0.911677	5.65e-07	ne	down	ne	down	13	23	13	21	23	39	30	39	39	39	16	17	16	17	17	39	44	39	39	44	FALSE	FALSE	FALSE	FALSE	-0.0641444	ne	NE	NE	FALSE	FALSE	hyaluronan synthase 3 [Source:HGNC Symbol;Acc:HGNC:4820]
CHST7	ne	ne	up	ne	-0.267926	1	0.328492	0.646026	0.635419	0.027209	0.0411173	1	ne	ne	up	ne	14	23	14	23	23	29	39	29	39	39	0	17	22	22	22	22	39	22	39	39	FALSE	FALSE	FALSE	TRUE	0.825131	up	NE	NE	FALSE	FALSE	carbohydrate (N-acetylglucosamine 6-O) sulfotransferase 7 [Source:HGNC Symbol;Acc:HGNC:13817]
ECHS1	ne	ne	NE	ne	-0.267858	1	0.453089	0.384434	0.507906	0.0217489	0.0172868	1	ne	ne	up	ne	0	0	0	0	0	15	0	15	15	15	0	0	0	0	0	19	0	19	19	19	FALSE	FALSE	FALSE	FALSE	-0.0338276	ne	NE	NE	FALSE	FALSE	enoyl-CoA hydratase, short chain, 1, mitochondrial [Source:HGNC Symbol;Acc:HGNC:3151]
SRFBP1	ne	ne	down	down	-0.267722	1	-0.543456	0.266202	-1.04589	1.13e-05	-0.553878	0.000747838	ne	ne	down	down	25	0	25	25	25	29	39	29	39	39	0	32	0	0	32	29	39	29	39	39	FALSE	FALSE	FALSE	FALSE	0.162966	ne	NE	NE	FALSE	FALSE	serum response factor binding protein 1 [Source:HGNC Symbol;Acc:HGNC:26333]
SNHG16	ne	ne	up	ne	-0.267692	1	0.653858	0.188213	0.651114	0.038389	0.271661	0.0828959	ne	ne	up	ne	0	0	0	0	0	30	0	30	30	30	0	26	0	26	26	19	0	19	19	19	FALSE	FALSE	FALSE	FALSE	NA	NA	NE	NE	FALSE	FALSE	small nucleolar RNA host gene 16 [Source:HGNC Symbol;Acc:HGNC:44352]
GSTM2	ne	ne	NE	ne	-0.26762	1	0.289136	0.583563	0.477923	0.0387266	0.0586621	1	ne	ne	up	ne	0	21	0	21	21	39	39	39	39	39	0	0	0	0	0	29	39	39	39	39	FALSE	FALSE	TRUE	FALSE	-0.312886	down	NE	NE	FALSE	FALSE	glutathione S-transferase mu 2 (muscle) [Source:HGNC Symbol;Acc:HGNC:4634]
NUP54	ne	ne	down	ne	-0.267331	0.814097	-0.300118	0.501056	-0.407294	0.0180162	-0.268987	0.111164	ne	ne	down	ne	17	17	17	17	17	29	39	29	39	39	31	23	31	31	31	49	39	49	49	49	FALSE	FALSE	TRUE	FALSE	0.0639209	ne	NE	NE	FALSE	FALSE	nucleoporin 54kDa [Source:HGNC Symbol;Acc:HGNC:17359]
AKR1A1	ne	ne	up	ne	-0.267303	1	0.422779	0.550195	0.547059	0.00853116	0.0941006	1	ne	ne	up	ne	14	35	22	35	35	39	29	39	39	39	25	21	25	25	25	39	29	39	39	39	FALSE	FALSE	FALSE	FALSE	-0.0454392	ne	NE	NE	TRUE	FALSE	aldo-keto reductase family 1, member A1 (aldehyde reductase) [Source:HGNC Symbol;Acc:HGNC:380]
MGP	ne	ne	up	ne	-0.267109	1	0.788861	0.830438	1.1608	0.0115598	0.476817	1	ne	ne	up	ne	13	26	13	13	26	29	50	29	50	50	17	26	17	23	26	39	49	39	49	49	TRUE	FALSE	FALSE	TRUE	-1.31541	down	NE	NE	FALSE	FALSE	matrix Gla protein [Source:HGNC Symbol;Acc:HGNC:7060]
DPM2	ne	ne	up	ne	-0.266715	1	0.62626	0.222535	0.902893	0.00111924	0.268492	0.429366	ne	ne	up	ne	13	0	13	13	13	19	0	29	29	29	0	0	14	14	14	29	0	29	29	29	FALSE	FALSE	FALSE	FALSE	0.0157606	ne	NE	NE	FALSE	FALSE	dolichyl-phosphate mannosyltransferase polypeptide 2, regulatory subunit [Source:HGNC Symbol;Acc:HGNC:3006]
ZNF570	ne	ne	NE	down	-0.266642	1	-0.764624	0.153446	-0.932123	0.023	-0.536334	0.0461262	ne	ne	down	down	0	0	0	0	0	29	0	29	29	29	0	0	0	0	0	29	0	29	29	29	FALSE	FALSE	FALSE	FALSE	-0.0463981	ne	NE	NE	FALSE	FALSE	zinc finger protein 570 [Source:HGNC Symbol;Acc:HGNC:26416]
QTRTD1	ne	ne	down	ne	-0.266523	0.953683	-0.373752	0.404985	-0.641543	0.000587113	-0.243814	0.202824	ne	ne	down	ne	22	17	23	23	23	49	49	49	49	49	17	17	17	17	17	46	39	46	46	46	FALSE	FALSE	TRUE	FALSE	0.106655	ne	NE	NE	FALSE	FALSE	queuine tRNA-ribosyltransferase domain containing 1 [Source:HGNC Symbol;Acc:HGNC:25771]
RPL41	ne	ne	NE	ne	-0.265589	1	0.643306	0.26009	0.678943	0.00839132	0.189955	0.54674	ne	ne	up	ne	0	0	0	0	0	39	0	39	39	39	0	0	0	0	0	39	0	39	39	39	FALSE	FALSE	FALSE	FALSE	0.0041803	ne	NE	NE	FALSE	FALSE	ribosomal protein L41 [Source:HGNC Symbol;Acc:HGNC:10354]
RPS16	ne	ne	NE	ne	-0.265157	1	0.623682	0.316781	0.675007	0.00366274	0.176272	0.604346	ne	ne	up	ne	0	0	0	0	0	39	29	39	39	39	0	0	0	0	0	39	18	39	39	39	FALSE	FALSE	FALSE	FALSE	-0.0717677	ne	NE	NE	TRUE	FALSE	ribosomal protein S16 [Source:HGNC Symbol;Acc:HGNC:10396]
PSTPIP2	ne	ne	down	ne	-0.264856	0.98797	-0.259845	0.707363	-0.853329	0.000147295	-0.278362	1	ne	ne	down	ne	0	28	0	28	28	49	29	49	49	49	0	17	27	27	27	59	39	59	59	59	FALSE	FALSE	FALSE	FALSE	0.0482741	ne	NE	NE	FALSE	FALSE	proline-serine-threonine phosphatase interacting protein 2 [Source:HGNC Symbol;Acc:HGNC:9581]
SLCO1C1	ne	ne	ne	down	-0.264203	1	0.241027	1	-0.58043	0.742454	-1.5141	0.0157488	ne	ne	ne	down	0	32	0	14	32	0	39	0	39	39	0	29	0	0	29	0	39	15	39	39	FALSE	FALSE	FALSE	FALSE	-0.559783	ne	NE	NE	FALSE	FALSE	solute carrier organic anion transporter family member 1C1 [Source:HGNC Symbol;Acc:HGNC:13819]
ZNF611	ne	ne	down	ne	-0.262922	1	-0.507013	0.870078	-1.01754	0.0365378	-0.22235	0.881428	ne	ne	down	ne	0	0	0	0	0	15	15	15	15	15	0	23	0	0	23	14	19	14	19	19	FALSE	FALSE	FALSE	FALSE	-0.0522286	ne	NE	NE	FALSE	FALSE	zinc finger protein 611 [Source:HGNC Symbol;Acc:HGNC:28766]
FIBP	ne	ne	NE	ne	-0.262275	1	0.520563	0.36068	0.677415	0.00396067	0.149474	0.858371	ne	ne	up	ne	20	0	20	20	20	29	0	29	29	29	0	0	0	0	0	36	0	36	36	36	FALSE	FALSE	TRUE	FALSE	-0.0599074	ne	NE	NE	FALSE	FALSE	fibroblast growth factor (acidic) intracellular binding protein [Source:HGNC Symbol;Acc:HGNC:3705]
COBLL1	ne	ne	down	ne	-0.262221	1	-0.485898	0.565122	-1.10266	0.00068137	-0.332414	0.465276	ne	ne	down	ne	23	22	23	23	23	30	59	30	59	59	21	29	21	29	29	29	59	46	59	59	FALSE	FALSE	TRUE	FALSE	0.946451	up	NE	NE	FALSE	FALSE	cordon-bleu WH2 repeat protein like 1 [Source:HGNC Symbol;Acc:HGNC:23571]
CHORDC1	ne	ne	down	down	-0.262109	1	-0.402579	0.233373	-0.726308	1.46e-05	-0.358517	0.0251837	ne	ne	down	down	0	18	21	21	21	49	39	49	49	49	0	21	21	21	21	49	39	49	49	49	FALSE	FALSE	TRUE	FALSE	0.183753	up	NE	NE	FALSE	FALSE	cysteine and histidine rich domain containing 1 [Source:HGNC Symbol;Acc:HGNC:14525]
RCHY1	ne	ne	down	ne	-0.261501	0.963658	-0.323226	0.489967	-0.551264	0.00694187	-0.313289	0.147937	ne	ne	down	ne	23	0	23	23	23	39	39	39	39	39	23	21	23	23	23	29	39	29	29	39	FALSE	FALSE	TRUE	FALSE	0.0426191	ne	NE	NE	FALSE	FALSE	ring finger and CHY zinc finger domain containing 1, E3 ubiquitin protein ligase [Source:HGNC Symbol;Acc:HGNC:17479]
C10orf105	ne	ne	ne	down	-0.261351	1	-0.707281	0.478949	0.0544296	1	-1.05987	0.0467287	ne	ne	ne	down	18	33	22	22	33	19	39	39	39	39	17	17	21	21	21	29	39	39	39	39	FALSE	FALSE	FALSE	TRUE	-0.790742	down	NE	NE	FALSE	FALSE	chromosome 10 open reading frame 105 [Source:HGNC Symbol;Acc:HGNC:20304]
NAA50	ne	ne	down	ne	-0.261214	0.829157	-0.280215	0.572788	-0.597398	0.00518445	-0.276337	0.986812	ne	ne	down	ne	18	0	18	18	18	19	29	19	19	29	0	31	17	17	31	19	29	19	29	29	FALSE	FALSE	TRUE	FALSE	0.150187	up	NE	NE	FALSE	FALSE	N(alpha)-acetyltransferase 50, NatE catalytic subunit [Source:HGNC Symbol;Acc:HGNC:29533]
LAMTOR1	ne	ne	up	ne	-0.261097	1	0.340427	0.705025	0.421432	0.0387683	0.0498219	1	ne	ne	up	ne	0	22	0	22	22	39	58	39	58	58	0	17	21	21	21	29	59	29	59	59	FALSE	FALSE	FALSE	FALSE	0.0022811	ne	NE	NE	FALSE	FALSE	late endosomal/lysosomal adaptor, MAPK and MTOR activator 1 [Source:HGNC Symbol;Acc:HGNC:26068]
SURF2	ne	ne	up	ne	-0.260626	1	0.583048	0.42511	0.682506	0.00411157	0.0408746	1	ne	ne	up	ne	0	0	0	0	0	23	29	23	29	29	0	0	27	27	27	49	29	49	49	49	FALSE	FALSE	FALSE	FALSE	0.0150396	ne	NE	NE	FALSE	FALSE	surfeit 2 [Source:HGNC Symbol;Acc:HGNC:11475]
LINC00883	ne	ne	NE	ne	-0.260543	1	-0.403526	0.527895	-0.558644	0.020558	-0.412996	0.413098	ne	ne	down	ne	0	0	0	0	0	0	0	0	0	0	0	0	0	0	0	0	0	0	0	0	FALSE	FALSE	FALSE	FALSE	NA	NA	NE	NE	FALSE	FALSE	NA
DDAH1	ne	ne	down	ne	-0.260529	0.907129	-0.195549	0.86813	-0.374996	0.0227353	-0.22916	0.268122	ne	ne	down	ne	17	26	26	26	26	29	59	29	59	59	23	26	23	23	26	39	59	39	59	59	FALSE	FALSE	FALSE	FALSE	1.08948	up	NE	NE	FALSE	FALSE	dimethylarginine dimethylaminohydrolase 1 [Source:HGNC Symbol;Acc:HGNC:2715]
NDEL1	ne	ne	down	down	-0.260519	0.860668	-0.162269	0.986045	-0.428127	0.0165837	-0.395683	0.0190675	ne	ne	down	down	13	14	13	13	14	39	49	39	49	49	31	25	31	31	31	39	48	39	48	48	FALSE	FALSE	TRUE	FALSE	0.005829	ne	NE	NE	FALSE	FALSE	nudE neurodevelopment protein 1-like 1 [Source:HGNC Symbol;Acc:HGNC:17620]
ZNF271P	ne	ne	down	ne	-0.260513	0.929888	-0.393724	0.264961	-0.504464	0.00685006	-0.3292	0.277525	ne	ne	down	ne	0	13	0	13	13	19	39	39	39	39	0	0	21	21	21	19	36	29	29	36	FALSE	FALSE	FALSE	FALSE	NA	NA	NE	NE	FALSE	FALSE	zinc finger protein 271, pseudogene [Source:HGNC Symbol;Acc:HGNC:13065]
SMDT1	ne	ne	NE	ne	-0.260375	1	0.752141	0.0833667	0.752339	0.00532438	0.256383	0.61973	ne	ne	up	ne	0	0	0	0	0	0	0	0	0	0	0	0	0	0	0	0	0	0	0	0	FALSE	FALSE	FALSE	FALSE	NA	NA	NE	NE	FALSE	FALSE	single-pass membrane protein with aspartate-rich tail 1 [Source:HGNC Symbol;Acc:HGNC:25055]
GAL3ST4	ne	ne	up	ne	-0.25964	1	-0.113662	1	0.440626	0.0186435	0.0224529	1	ne	ne	up	ne	0	0	0	0	0	39	0	39	39	39	21	0	23	23	23	39	0	39	39	39	FALSE	FALSE	FALSE	FALSE	-0.498125	down	NE	NE	FALSE	FALSE	galactose-3-O-sulfotransferase 4 [Source:HGNC Symbol;Acc:HGNC:24145]
UTP23	ne	ne	down	ne	-0.258143	1	-0.444357	0.284939	-0.706095	0.000682745	-0.345088	0.0971316	ne	ne	down	ne	22	0	22	22	22	29	39	39	39	39	0	0	23	23	23	29	39	39	39	39	FALSE	FALSE	FALSE	FALSE	0.0727682	ne	NE	NE	FALSE	FALSE	UTP23, small subunit processome component [Source:HGNC Symbol;Acc:HGNC:28224]
NR2F6	ne	ne	NE	ne	-0.258077	1	0.321578	0.783985	0.83905	0.000945179	-0.0802087	1	ne	ne	up	ne	18	23	18	23	23	30	16	30	30	30	0	0	0	0	0	49	17	49	49	49	FALSE	FALSE	FALSE	FALSE	-0.0228866	ne	NE	S	TRUE	FALSE	nuclear receptor subfamily 2 group F member 6 [Source:HGNC Symbol;Acc:HGNC:7977]
TMEM141	ne	ne	NE	ne	-0.257883	1	0.589918	0.405392	0.628509	0.0229332	0.109659	1	ne	ne	up	ne	0	0	0	0	0	29	19	29	29	29	0	0	0	0	0	39	0	39	39	39	FALSE	FALSE	FALSE	FALSE	-0.13072	ne	NE	NE	FALSE	FALSE	transmembrane protein 141 [Source:HGNC Symbol;Acc:HGNC:28211]
TRMT112	ne	ne	NE	ne	-0.257866	1	0.496939	0.476389	0.488145	0.0498035	0.0347348	1	ne	ne	up	ne	0	0	0	0	0	29	0	29	29	29	0	0	0	0	0	19	0	19	19	19	FALSE	FALSE	TRUE	FALSE	-0.0827287	ne	NE	NE	FALSE	FALSE	tRNA methyltransferase 11-2 homolog (S. cerevisiae) [Source:HGNC Symbol;Acc:HGNC:26940]
BRMS1	ne	ne	NE	ne	-0.257814	1	0.295491	0.810026	0.633889	0.00514129	-0.137808	1	ne	ne	up	ne	14	0	14	14	14	39	0	39	39	39	0	0	0	0	0	39	0	39	39	39	FALSE	FALSE	TRUE	FALSE	0.0873167	ne	NE	NE	FALSE	FALSE	breast cancer metastasis suppressor 1 [Source:HGNC Symbol;Acc:HGNC:17262]
NSUN5P1	ne	ne	NE	ne	-0.257311	1	0.311193	0.759545	0.609533	0.0369742	0.419231	0.111164	ne	ne	up	ne	0	0	0	0	0	0	15	0	15	15	0	0	0	0	0	0	14	0	14	14	FALSE	FALSE	FALSE	FALSE	-0.295096	ne	NE	NE	FALSE	FALSE	NOP2/Sun RNA methyltransferase family member 5 pseudogene 1 [Source:HGNC Symbol;Acc:HGNC:19146]
NQO1	ne	ne	up	ne	-0.257299	0.931219	0.392321	0.575259	0.405739	0.0415336	0.0523047	1	ne	ne	up	ne	0	0	36	36	36	49	29	49	49	49	21	0	21	21	21	39	26	39	39	39	FALSE	FALSE	TRUE	FALSE	0.365687	up	NE	NE	FALSE	FALSE	NAD(P)H dehydrogenase, quinone 1 [Source:HGNC Symbol;Acc:HGNC:2874]
USP42	ne	ne	down	ne	-0.256416	1	-0.426719	0.421277	-0.448386	0.0186279	-0.234502	0.425294	ne	ne	down	ne	0	22	14	22	22	29	19	29	29	29	0	23	0	16	23	29	14	29	29	29	FALSE	FALSE	FALSE	FALSE	0.0477272	ne	NE	NE	FALSE	FALSE	ubiquitin specific peptidase 42 [Source:HGNC Symbol;Acc:HGNC:20068]
SF3B5	ne	ne	NE	ne	-0.25633	1	0.449898	0.550032	0.591546	0.0199575	-0.0482965	1	ne	ne	up	ne	15	27	15	27	27	29	39	39	39	39	0	0	0	0	0	29	29	39	39	39	FALSE	FALSE	TRUE	FALSE	0.0459612	ne	NE	NE	FALSE	FALSE	splicing factor 3b subunit 5 [Source:HGNC Symbol;Acc:HGNC:21083]
CENPB	ne	ne	up	ne	-0.256289	1	0.165176	1	0.51439	0.0110397	-0.207211	1	ne	ne	up	ne	0	0	0	0	0	0	0	0	0	0	21	0	21	21	21	19	0	19	19	19	FALSE	FALSE	FALSE	FALSE	0.0577659	ne	NE	NE	FALSE	FALSE	centromere protein B [Source:HGNC Symbol;Acc:HGNC:1852]
SLC19A2	ne	ne	NE	ne	-0.25608	1	-0.37026	0.430046	-0.608097	0.00255384	-0.354563	0.278153	ne	ne	down	ne	0	13	0	13	13	39	39	39	39	39	0	0	0	0	0	39	38	39	39	39	FALSE	FALSE	FALSE	TRUE	0.211106	up	NE	NE	FALSE	FALSE	solute carrier family 19 (thiamine transporter), member 2 [Source:HGNC Symbol;Acc:HGNC:10938]
ZNF782	ne	ne	down	ne	-0.255526	1	-0.549427	0.440659	-0.962962	0.00283435	-0.517372	0.0714832	ne	ne	down	ne	18	22	18	20	22	59	39	59	59	59	13	25	27	27	27	59	39	59	59	59	FALSE	FALSE	FALSE	FALSE	0.0478157	ne	NE	NE	FALSE	FALSE	zinc finger protein 782 [Source:HGNC Symbol;Acc:HGNC:33110]
PAFAH1B3	ne	ne	NE	ne	-0.25515	1	0.446288	0.477805	0.896881	0.000229842	-0.0211731	1	ne	ne	up	ne	18	0	18	18	18	0	0	0	0	0	0	0	0	0	0	0	0	0	0	0	FALSE	FALSE	FALSE	FALSE	-0.0981181	ne	NE	NE	FALSE	FALSE	platelet activating factor acetylhydrolase 1b catalytic subunit 3 [Source:HGNC Symbol;Acc:HGNC:8576]
GPATCH2	ne	ne	down	ne	-0.254999	1	-0.248749	0.746569	-0.521441	0.014545	-0.111269	1	ne	ne	down	ne	0	18	0	18	18	39	39	39	39	39	0	0	22	22	22	38	39	39	39	39	FALSE	FALSE	FALSE	FALSE	-0.0781822	ne	NE	NE	FALSE	FALSE	G-patch domain containing 2 [Source:HGNC Symbol;Acc:HGNC:25499]
TMEM81	ne	ne	up	ne	-0.254231	1	0.794042	0.28551	1.05203	0.043092	0.078162	1	ne	ne	up	ne	0	20	0	13	20	50	39	50	50	50	17	23	17	23	23	46	49	46	49	49	FALSE	FALSE	FALSE	FALSE	0.123709	ne	NE	NE	FALSE	FALSE	transmembrane protein 81 [Source:HGNC Symbol;Acc:HGNC:32349]
TSHZ3	ne	ne	down	ne	-0.253605	1	-0.951045	0.122586	-0.754277	0.000240672	-0.564182	0.391545	ne	ne	down	ne	32	22	32	32	32	39	59	39	39	59	0	26	15	26	26	39	49	39	39	49	FALSE	FALSE	FALSE	TRUE	-0.563358	down	NE	NE	FALSE	FALSE	teashirt zinc finger homeobox 3 [Source:HGNC Symbol;Acc:HGNC:30700]
AP5B1	ne	ne	ne	down	-0.253561	1	-0.584509	0.135295	-0.212174	0.665275	-0.583745	0.0461842	ne	ne	ne	down	14	18	14	14	18	0	19	19	19	19	0	27	0	27	27	24	19	24	24	24	FALSE	FALSE	FALSE	FALSE	NA	NA	NE	NE	FALSE	FALSE	adaptor related protein complex 5, beta 1 subunit [Source:HGNC Symbol;Acc:HGNC:25104]
BCL9	ne	ne	down	ne	-0.253521	1	-0.470242	0.427168	-0.462319	0.00690548	-0.23664	0.464657	ne	ne	down	ne	22	26	24	24	26	49	39	49	49	49	17	26	24	24	26	49	39	49	49	49	FALSE	FALSE	FALSE	FALSE	-0.0318165	ne	NE	NE	FALSE	FALSE	B-cell CLL/lymphoma 9 [Source:HGNC Symbol;Acc:HGNC:1008]
IFT43	ne	ne	up	ne	-0.253415	1	0.380509	0.654665	0.580371	0.0340105	0.0203011	1	ne	ne	up	ne	0	0	0	0	0	49	39	49	49	49	0	31	0	26	31	46	39	46	46	46	FALSE	FALSE	FALSE	FALSE	NA	NA	NE	NE	FALSE	FALSE	intraflagellar transport 43 [Source:HGNC Symbol;Acc:HGNC:29669]
FKBP2	ne	ne	NE	ne	-0.253146	1	0.496376	0.471454	0.679595	0.00525936	0.00200592	1	ne	ne	up	ne	0	0	0	0	0	0	0	0	0	0	0	0	0	0	0	19	0	19	19	19	FALSE	FALSE	FALSE	FALSE	0.0090735	ne	NE	NE	FALSE	FALSE	FK506 binding protein 2 [Source:HGNC Symbol;Acc:HGNC:3718]
BARD1	ne	ne	down	ne	-0.252893	1	-0.437517	0.465083	-0.831013	0.00057	-0.293328	0.48808	ne	ne	down	ne	0	0	0	0	0	28	19	29	29	29	0	27	0	0	27	0	29	29	29	29	FALSE	FALSE	TRUE	FALSE	0.163225	up	NE	NE	FALSE	FALSE	BRCA1 associated RING domain 1 [Source:HGNC Symbol;Acc:HGNC:952]
CORO2A	ne	ne	down	ne	-0.252827	0.989808	-0.386485	0.609286	-0.772017	0.000257175	-0.420104	0.714252	ne	ne	down	ne	34	28	34	34	34	49	49	49	49	49	23	31	23	31	31	58	49	58	58	58	FALSE	FALSE	TRUE	FALSE	-0.110088	ne	NE	NE	FALSE	FALSE	coronin, actin binding protein, 2A [Source:HGNC Symbol;Acc:HGNC:2255]
ZBTB8A	ne	ne	down	ne	-0.252441	1	-0.283516	0.762859	-0.800694	0.000629861	-0.428681	0.105188	ne	ne	down	ne	21	23	21	21	23	29	39	29	29	39	0	37	21	21	37	29	49	29	29	49	FALSE	FALSE	FALSE	TRUE	0.160486	up	NE	NE	FALSE	FALSE	zinc finger and BTB domain containing 8A [Source:HGNC Symbol;Acc:HGNC:24172]
IMPDH1	ne	ne	up	ne	-0.252157	1	0.0756583	1	0.445393	0.0264122	-0.171655	1	ne	ne	up	ne	13	24	13	13	24	15	39	15	29	39	0	26	17	17	26	14	39	19	29	39	FALSE	FALSE	TRUE	FALSE	-0.141215	down	NE	NE	FALSE	FALSE	IMP (inosine 5'-monophosphate) dehydrogenase 1 [Source:HGNC Symbol;Acc:HGNC:6052]
RASGRP2	ne	ne	up	ne	-0.251671	1	0.166529	1	1.10037	0.00917873	0.211005	1	ne	ne	up	ne	0	0	0	0	0	39	0	39	39	39	13	0	13	13	13	39	26	39	39	39	FALSE	FALSE	TRUE	FALSE	-0.21225	ne	NE	NE	FALSE	FALSE	RAS guanyl releasing protein 2 (calcium and DAG-regulated) [Source:HGNC Symbol;Acc:HGNC:9879]
TMEM205	ne	ne	NE	ne	-0.251652	1	0.493606	0.393285	0.716899	0.00230562	-0.00300557	1	ne	ne	up	ne	0	0	0	0	0	0	0	0	0	0	0	0	0	0	0	0	0	0	0	0	FALSE	FALSE	FALSE	FALSE	-0.157599	down	NE	NE	FALSE	FALSE	transmembrane protein 205 [Source:HGNC Symbol;Acc:HGNC:29631]
RAB11FIP2	ne	ne	down	ne	-0.251509	1	-0.641625	0.306797	-0.984289	0.00171651	-0.253597	0.65601	ne	ne	down	ne	0	17	0	17	17	29	39	39	39	39	0	17	36	36	36	36	38	36	38	38	FALSE	FALSE	FALSE	TRUE	0.0371181	ne	NE	NE	FALSE	FALSE	RAB11 family interacting protein 2 (class I) [Source:HGNC Symbol;Acc:HGNC:29152]
C2orf15	ne	ne	down	ne	-0.251247	1	-0.639812	1	-3.1994	0.0243343	-0.174901	1	ne	ne	down	ne	0	0	0	0	0	15	0	29	29	29	0	0	17	17	17	0	19	28	28	28	FALSE	FALSE	FALSE	FALSE	0.003377	ne	NE	NE	FALSE	FALSE	chromosome 2 open reading frame 15 [Source:HGNC Symbol;Acc:HGNC:28436]
IDH1	ne	ne	ne	down	-0.25101	0.833456	-0.214953	0.747116	-0.269993	0.152635	-0.330375	0.00760581	ne	ne	ne	down	20	14	20	20	20	0	39	29	30	39	21	23	21	23	23	19	39	29	29	39	FALSE	FALSE	TRUE	FALSE	0.220384	up	NE	NE	FALSE	FALSE	isocitrate dehydrogenase 1 (NADP+) [Source:HGNC Symbol;Acc:HGNC:5382]
POLR1B	ne	ne	down	down	-0.250494	1	-0.42278	0.307444	-0.634	0.00388397	-0.458342	0.000770238	ne	ne	down	down	0	26	0	19	26	29	49	29	39	49	0	26	0	23	26	29	59	29	39	59	FALSE	FALSE	FALSE	FALSE	0.149739	up	NE	NE	FALSE	FALSE	polymerase (RNA) I polypeptide B [Source:HGNC Symbol;Acc:HGNC:20454]
MRPL37	ne	ne	up	ne	-0.24995	1	0.38852	0.401523	0.543979	0.0119649	0.101534	1	ne	ne	up	ne	32	26	32	32	32	0	40	0	40	40	0	0	14	14	14	0	39	0	39	39	FALSE	FALSE	FALSE	FALSE	-0.0118446	ne	NE	NE	FALSE	FALSE	mitochondrial ribosomal protein L37 [Source:HGNC Symbol;Acc:HGNC:14034]
ZNF345	ne	down	down	down	-0.249928	1	-0.754857	0.0355425	-0.640897	0.0495883	-0.545288	0.0323772	ne	down	down	down	0	0	0	0	0	29	49	29	29	49	0	21	0	0	21	29	36	29	29	36	FALSE	FALSE	FALSE	FALSE	-0.191745	down	NE	NE	FALSE	FALSE	zinc finger protein 345 [Source:HGNC Symbol;Acc:HGNC:16367]
ZNF850	ne	ne	down	ne	-0.249788	1	-0.298709	0.646637	-0.494568	0.0202665	-0.131367	1	ne	ne	down	ne	0	18	0	0	18	29	29	29	29	29	22	23	22	22	23	29	29	29	29	29	FALSE	FALSE	TRUE	FALSE	0.242326	up	NE	NE	FALSE	FALSE	zinc finger protein 850 [Source:HGNC Symbol;Acc:HGNC:27994]
ANKRD50	ne	ne	down	down	-0.249316	1	-0.59481	0.444955	-1.01993	0.000240672	-0.458693	0.00170541	ne	ne	down	down	0	24	0	22	24	29	39	39	39	39	0	31	0	31	31	29	39	39	39	39	FALSE	FALSE	FALSE	FALSE	0.143231	up	NE	NE	FALSE	FALSE	ankyrin repeat domain 50 [Source:HGNC Symbol;Acc:HGNC:29223]
EDF1	ne	ne	up	ne	-0.249189	1	0.702944	0.149581	0.720146	0.00225671	-0.00182375	1	ne	ne	up	ne	0	0	0	0	0	0	19	0	19	19	23	0	23	23	23	38	29	38	38	38	FALSE	FALSE	FALSE	FALSE	0.0050902	ne	S	NE	TRUE	FALSE	endothelial differentiation-related factor 1 [Source:HGNC Symbol;Acc:HGNC:3164]
C8orf46	ne	ne	down	down	-0.249022	1	-0.748017	0.332049	-0.897611	0.0169097	-0.986723	0.0251053	ne	ne	down	down	0	32	0	26	32	39	39	39	39	39	0	25	16	16	25	39	29	39	39	39	TRUE	FALSE	FALSE	FALSE	-0.20787	ne	NE	NE	FALSE	FALSE	chromosome 8 open reading frame 46 [Source:HGNC Symbol;Acc:HGNC:28498]
DUSP16	ne	ne	down	ne	-0.24899	1	-0.557347	0.145876	-0.707692	0.000364216	-0.378491	0.113421	ne	ne	down	ne	22	18	22	22	22	49	49	49	49	49	17	24	17	23	24	49	49	49	49	49	FALSE	FALSE	FALSE	FALSE	0.1087	ne	NE	NE	FALSE	FALSE	dual specificity phosphatase 16 [Source:HGNC Symbol;Acc:HGNC:17909]
SLMO2	ne	ne	NE	ne	-0.248725	0.982328	-0.207138	0.90457	-0.444776	0.0267671	-0.298316	0.364535	ne	ne	down	ne	0	0	0	0	0	0	0	0	0	0	0	0	0	0	0	0	0	0	0	0	FALSE	FALSE	FALSE	FALSE	0.0742825	ne	NE	NE	FALSE	FALSE	NA
COX8A	ne	ne	NE	ne	-0.248049	1	0.537428	0.345563	0.949416	0.000251588	0.0783049	1	ne	ne	up	ne	21	0	21	21	21	19	0	19	19	19	0	0	0	0	0	29	0	29	29	29	FALSE	FALSE	FALSE	FALSE	-0.0612816	ne	NE	NE	FALSE	FALSE	cytochrome c oxidase subunit VIIIA (ubiquitous) [Source:HGNC Symbol;Acc:HGNC:2294]
MRPS11	ne	ne	up	ne	-0.248048	1	0.36467	0.67904	0.582856	0.0450717	0.00692663	1	ne	ne	up	ne	0	17	18	18	18	39	39	39	39	39	0	13	0	0	13	0	36	39	39	39	FALSE	FALSE	FALSE	FALSE	0.0727015	ne	NE	NE	FALSE	FALSE	mitochondrial ribosomal protein S11 [Source:HGNC Symbol;Acc:HGNC:14050]
SERPINB6	ne	ne	up	ne	-0.24797	1	0.471849	0.380624	0.554323	0.0124176	0.146884	0.859399	ne	ne	up	ne	13	32	13	32	32	40	49	40	49	49	21	13	21	21	21	49	49	49	49	49	FALSE	FALSE	FALSE	FALSE	-0.301488	down	NE	NE	FALSE	FALSE	serpin peptidase inhibitor, clade B (ovalbumin), member 6 [Source:HGNC Symbol;Acc:HGNC:8950]
DDX3X	ne	ne	down	down	-0.247938	1	-0.622233	0.0892398	-0.845017	0.00515028	-0.487583	2.28e-05	ne	ne	down	down	18	24	18	22	24	19	39	29	38	39	0	30	0	17	30	29	39	36	39	39	FALSE	FALSE	FALSE	FALSE	0.132926	up	NE	NE	FALSE	FALSE	DEAD (Asp-Glu-Ala-Asp) box helicase 3, X-linked [Source:HGNC Symbol;Acc:HGNC:2745]
NUDT1	ne	ne	NE	ne	-0.2476	1	0.512876	0.495172	0.829608	0.00421743	-0.0634748	1	ne	ne	up	ne	0	0	13	13	13	19	29	19	29	29	0	0	0	0	0	29	29	29	29	29	FALSE	FALSE	FALSE	FALSE	-0.0315784	ne	NE	NE	TRUE	FALSE	nudix hydrolase 1 [Source:HGNC Symbol;Acc:HGNC:8048]
SNHG6	ne	ne	NE	ne	-0.246661	1	0.641618	0.170997	0.665578	0.020119	0.0871092	1	ne	ne	up	ne	0	0	0	0	0	39	39	39	39	39	0	0	0	0	0	29	36	29	29	36	FALSE	FALSE	FALSE	FALSE	-0.0139339	ne	NE	NE	FALSE	FALSE	small nucleolar RNA host gene 6 [Source:HGNC Symbol;Acc:HGNC:32965]
KLHL42	ne	ne	down	ne	-0.246588	1	-0.565231	0.0958688	-0.64467	0.00140579	-0.272658	0.631605	ne	ne	down	ne	0	0	0	0	0	19	49	19	49	49	23	31	23	25	31	19	49	19	49	49	FALSE	FALSE	FALSE	FALSE	NA	NA	NE	NE	FALSE	FALSE	kelch like family member 42 [Source:HGNC Symbol;Acc:HGNC:29252]
HSPH1	ne	ne	down	down	-0.246398	1	-0.0684909	1	-0.419648	0.0102233	-0.369635	0.00517661	ne	ne	down	down	17	22	17	17	22	29	49	29	39	49	33	23	33	33	33	26	49	28	49	49	FALSE	FALSE	TRUE	FALSE	0.56603	up	NE	NE	FALSE	FALSE	heat shock protein family H (Hsp110) member 1 [Source:HGNC Symbol;Acc:HGNC:16969]
SNX16	ne	ne	down	ne	-0.246334	1	-0.327698	0.850792	-0.670453	0.0172319	-0.0332341	1	ne	ne	down	ne	0	32	0	14	32	39	49	39	39	49	23	25	23	23	25	39	49	39	39	49	FALSE	FALSE	FALSE	TRUE	-0.0066048	ne	NE	NE	FALSE	FALSE	sorting nexin 16 [Source:HGNC Symbol;Acc:HGNC:14980]
PIP5K1A	ne	ne	down	ne	-0.246047	0.987654	-0.471533	0.151318	-0.670351	8.75e-05	-0.329877	0.358265	ne	ne	down	ne	0	13	0	0	13	0	39	29	39	39	17	27	26	27	27	0	39	29	39	39	FALSE	FALSE	TRUE	FALSE	0.188364	up	NE	NE	FALSE	FALSE	phosphatidylinositol-4-phosphate 5-kinase, type I, alpha [Source:HGNC Symbol;Acc:HGNC:8994]
DDX31	ne	ne	down	ne	-0.245902	0.961452	-0.399187	0.347288	-0.52501	0.00496177	-0.201418	0.839448	ne	ne	down	ne	0	14	0	0	14	29	39	29	39	39	13	21	13	13	21	29	39	29	39	39	FALSE	FALSE	FALSE	FALSE	0.0720581	ne	NE	NE	FALSE	FALSE	DEAD (Asp-Glu-Ala-Asp) box polypeptide 31 [Source:HGNC Symbol;Acc:HGNC:16715]
ABCE1	ne	ne	NE	down	-0.245374	1	-0.373051	0.332049	-0.478282	0.0172597	-0.35667	0.00343548	ne	ne	down	down	0	18	0	18	18	40	39	40	40	40	0	0	0	0	0	39	36	39	39	39	FALSE	FALSE	FALSE	FALSE	0.174603	up	NE	NE	FALSE	FALSE	ATP binding cassette subfamily E member 1 [Source:HGNC Symbol;Acc:HGNC:69]
LOC100505915	ne	ne	NE	ne	-0.245199	1	-0.676864	0.264961	-0.874023	0.0380021	0.23412	0.907508	ne	ne	down	ne	0	0	0	0	0	0	0	0	0	0	0	0	0	0	0	0	0	0	0	0	FALSE	FALSE	FALSE	FALSE	NA	NA	NE	NE	FALSE	FALSE	NA
KLHDC8B	ne	ne	NE	ne	-0.245162	1	-0.00757149	1	0.765767	8.89e-05	0.0639882	1	ne	ne	up	ne	18	0	18	18	18	0	19	0	19	19	0	0	0	0	0	14	29	14	29	29	FALSE	FALSE	FALSE	FALSE	-0.184096	down	NE	NE	FALSE	FALSE	kelch domain containing 8B [Source:HGNC Symbol;Acc:HGNC:28557]
INTS6	ne	ne	down	down	-0.245112	1	-0.505727	0.249564	-0.733591	0.000275633	-0.571729	0.000309609	ne	ne	down	down	0	18	0	18	18	29	58	29	49	58	17	23	17	17	23	39	56	39	49	56	FALSE	FALSE	TRUE	FALSE	0.0296205	ne	NE	NE	FALSE	FALSE	integrator complex subunit 6 [Source:HGNC Symbol;Acc:HGNC:14879]
S1PR3	ne	ne	down	ne	-0.244827	0.892337	-0.423075	0.275508	-0.389534	0.0334632	-0.334618	0.102456	ne	ne	down	ne	0	22	0	22	22	39	39	39	39	39	0	21	0	21	21	29	39	59	59	59	FALSE	FALSE	FALSE	FALSE	0.402293	up	NE	NE	FALSE	FALSE	sphingosine-1-phosphate receptor 3 [Source:HGNC Symbol;Acc:HGNC:3167]
C2CD2	ne	ne	down	ne	-0.244721	1	-0.449868	0.28027	-0.422513	0.0238701	-0.252182	0.867573	ne	ne	down	ne	20	21	26	26	26	39	49	39	49	49	21	13	21	21	21	39	49	39	49	49	FALSE	FALSE	FALSE	FALSE	-0.133243	ne	NE	NE	FALSE	FALSE	C2 calcium-dependent domain containing 2 [Source:HGNC Symbol;Acc:HGNC:1266]
POLH	ne	ne	down	ne	-0.244506	1	-0.309821	0.629357	-0.624057	0.0237525	-0.232919	0.403276	ne	ne	down	ne	0	35	0	0	35	29	20	29	29	29	0	17	0	0	17	39	19	39	39	39	FALSE	FALSE	TRUE	FALSE	-0.151252	down	NE	S	TRUE	FALSE	polymerase (DNA directed), eta [Source:HGNC Symbol;Acc:HGNC:9181]
IFFO2	ne	ne	down	down	-0.24442	0.978621	-0.299953	0.516209	-0.859785	8.53e-09	-0.360847	0.0490662	ne	ne	down	down	22	17	22	22	22	39	39	48	48	48	0	26	0	21	26	39	39	39	39	39	FALSE	FALSE	FALSE	FALSE	0.156307	up	NE	NE	FALSE	FALSE	intermediate filament family orphan 2 [Source:HGNC Symbol;Acc:HGNC:27006]
MRPS34	ne	ne	NE	ne	-0.244351	1	0.511618	0.444955	0.647018	0.00397473	-0.0377855	1	ne	ne	up	ne	0	0	0	0	0	0	0	0	0	0	0	0	0	0	0	0	0	0	0	0	FALSE	FALSE	FALSE	FALSE	0.0590644	ne	NE	NE	FALSE	FALSE	mitochondrial ribosomal protein S34 [Source:HGNC Symbol;Acc:HGNC:16618]
ANKRD33B	ne	ne	down	ne	-0.243899	1	-0.542021	0.232708	-0.979069	0.000722498	-0.0633383	1	ne	ne	down	ne	0	20	0	20	20	69	39	69	69	69	17	23	21	21	23	58	39	58	58	58	FALSE	FALSE	TRUE	FALSE	-0.567241	down	NE	NE	FALSE	FALSE	ankyrin repeat domain 33B [Source:HGNC Symbol;Acc:HGNC:35240]
ERCC6L	ne	ne	down	ne	-0.243526	1	-0.27489	0.662043	-0.484613	0.014694	-0.322476	0.393527	ne	ne	down	ne	13	27	13	13	27	29	39	49	49	49	0	21	26	26	26	0	38	39	39	39	FALSE	FALSE	TRUE	FALSE	0.116463	ne	NE	NE	FALSE	FALSE	excision repair cross-complementation group 6 like [Source:HGNC Symbol;Acc:HGNC:20794]
CD248	ne	ne	up	ne	-0.242847	0.963802	-0.332704	0.468992	0.570558	0.0131294	-0.352503	0.220697	ne	ne	up	ne	18	22	18	22	22	30	40	39	40	40	14	27	14	27	27	29	39	39	39	39	FALSE	FALSE	FALSE	FALSE	-0.152926	down	NE	NE	FALSE	FALSE	CD248 molecule, endosialin [Source:HGNC Symbol;Acc:HGNC:18219]
ZMAT5	ne	ne	up	ne	-0.242711	1	0.401358	0.553229	0.563666	0.0253346	0.0429628	1	ne	ne	up	ne	0	17	0	0	17	0	59	0	29	59	0	25	0	0	25	38	69	38	38	69	FALSE	FALSE	TRUE	FALSE	-0.0805859	ne	NE	NE	FALSE	FALSE	zinc finger, matrin-type 5 [Source:HGNC Symbol;Acc:HGNC:28046]
PHF1	ne	ne	NE	ne	-0.242544	1	0.0673491	1	0.493095	0.018777	0.00565061	1	ne	ne	up	ne	0	0	0	0	0	0	0	0	0	0	0	0	0	0	0	0	0	0	0	0	FALSE	FALSE	TRUE	FALSE	-0.139856	ne	NE	NE	FALSE	FALSE	PHD finger protein 1 [Source:HGNC Symbol;Acc:HGNC:8919]
ZMYM6	ne	down	down	ne	-0.242137	1	-0.648977	0.0445776	-0.512847	0.0371763	-0.314787	0.193516	ne	down	down	ne	0	19	0	19	19	39	29	39	39	39	0	19	14	19	19	39	29	39	39	39	FALSE	FALSE	TRUE	FALSE	0.0306619	ne	NE	NE	FALSE	FALSE	zinc finger, MYM-type 6 [Source:HGNC Symbol;Acc:HGNC:13050]
C1orf216	ne	ne	up	ne	-0.242024	1	0.708926	0.315297	0.604257	0.0372905	0.0842254	1	ne	ne	up	ne	0	13	0	13	13	49	29	49	49	49	31	39	31	39	39	49	29	49	49	49	FALSE	FALSE	FALSE	FALSE	-0.0464418	ne	NE	NE	FALSE	FALSE	chromosome 1 open reading frame 216 [Source:HGNC Symbol;Acc:HGNC:26800]
RPL35	ne	ne	up	ne	-0.24173	1	0.646127	0.183193	0.663296	0.00909128	-0.0584156	1	ne	ne	up	ne	0	0	0	0	0	0	0	0	0	0	0	0	31	31	31	14	0	28	28	28	FALSE	FALSE	TRUE	FALSE	-0.0689484	ne	NE	NE	TRUE	FALSE	ribosomal protein L35 [Source:HGNC Symbol;Acc:HGNC:10344]
TRAPPC13	ne	ne	down	ne	-0.241637	1	-0.32929	0.517391	-0.432072	0.0226441	-0.347223	0.0769564	ne	ne	down	ne	0	18	0	0	18	19	29	29	29	29	23	0	23	23	23	29	29	39	39	39	FALSE	FALSE	FALSE	FALSE	NA	NA	NE	NE	FALSE	FALSE	trafficking protein particle complex 13 [Source:HGNC Symbol;Acc:HGNC:25828]
PHB2	ne	ne	NE	ne	-0.241196	1	0.338343	0.605579	0.469809	0.0306211	0.106521	1	ne	ne	up	ne	0	0	0	0	0	0	0	0	0	0	0	0	0	0	0	0	0	0	0	0	FALSE	FALSE	FALSE	FALSE	-0.0580977	ne	NE	NE	FALSE	FALSE	prohibitin 2 [Source:HGNC Symbol;Acc:HGNC:30306]
LMO7	ne	ne	down	ne	-0.240407	1	-0.129786	1	-0.567944	0.013331	0.248462	0.893872	ne	ne	down	ne	22	25	22	22	25	39	40	40	40	40	23	23	23	23	23	29	39	39	39	39	FALSE	FALSE	FALSE	TRUE	0.174562	ne	NE	NE	FALSE	FALSE	LIM domain 7 [Source:HGNC Symbol;Acc:HGNC:6646]
IRF1	ne	ne	down	ne	-0.240231	1	0.142877	1	-0.47124	0.021996	-0.309994	0.570074	ne	ne	down	ne	0	22	27	27	27	29	39	29	39	39	0	21	0	0	21	39	39	39	39	39	FALSE	FALSE	TRUE	FALSE	-0.112699	ne	NE	NE	FALSE	FALSE	interferon regulatory factor 1 [Source:HGNC Symbol;Acc:HGNC:6116]
AP2S1	ne	ne	up	ne	-0.240227	1	0.589107	0.359424	0.650245	0.00606255	0.0860907	1	ne	ne	up	ne	0	26	0	14	26	29	29	48	48	48	23	23	23	23	23	28	29	59	59	59	FALSE	FALSE	FALSE	TRUE	-0.0503361	ne	E	NE	TRUE	FALSE	adaptor related protein complex 2 sigma 1 subunit [Source:HGNC Symbol;Acc:HGNC:565]
TIMP1	ne	ne	up	ne	-0.239716	1	0.546157	0.362521	0.77196	0.00413427	0.0867659	1	ne	ne	up	ne	24	13	24	24	24	39	39	39	39	39	31	13	31	31	31	39	49	39	49	49	FALSE	FALSE	FALSE	FALSE	-0.223455	down	NE	NE	TRUE	FALSE	TIMP metallopeptidase inhibitor 1 [Source:HGNC Symbol;Acc:HGNC:11820]
TRAK2	ne	ne	NE	ne	-0.239194	1	-0.566247	0.120673	-0.761507	0.000283654	-0.333372	0.106998	ne	ne	down	ne	0	23	0	0	23	0	39	29	29	39	0	0	0	0	0	0	29	39	39	39	FALSE	FALSE	FALSE	FALSE	-0.0030448	ne	NE	NE	FALSE	FALSE	trafficking protein, kinesin binding 2 [Source:HGNC Symbol;Acc:HGNC:13206]
CENPJ	ne	ne	down	ne	-0.238949	0.995437	-0.245511	0.694889	-0.644193	0.000177289	-0.338238	0.0781216	ne	ne	down	ne	17	22	17	22	22	29	39	39	39	39	23	26	23	26	26	29	49	39	49	49	FALSE	FALSE	TRUE	FALSE	0.0940016	ne	NE	NE	FALSE	FALSE	centromere protein J [Source:HGNC Symbol;Acc:HGNC:17272]
NOM1	ne	ne	down	ne	-0.238885	1	-0.267156	0.614275	-0.431241	0.0308748	-0.209176	0.561443	ne	ne	down	ne	0	23	18	23	23	29	39	29	39	39	19	26	19	19	26	39	39	39	39	39	FALSE	FALSE	FALSE	FALSE	0.1218	ne	NE	NE	FALSE	FALSE	nucleolar protein with MIF4G domain 1 [Source:HGNC Symbol;Acc:HGNC:13244]
CA11	ne	ne	up	ne	-0.238837	1	0.23029	0.955866	0.649535	0.00815738	-0.0131045	1	ne	ne	up	ne	0	0	0	0	0	20	19	20	20	20	17	27	17	27	27	14	39	14	39	39	FALSE	FALSE	TRUE	FALSE	-0.200765	ne	NE	NE	FALSE	FALSE	carbonic anhydrase XI [Source:HGNC Symbol;Acc:HGNC:1370]
UBE2L6	ne	ne	up	ne	-0.238773	1	0.259555	0.727342	0.476532	0.0252108	-0.0496121	1	ne	ne	up	ne	0	18	0	0	18	25	29	25	28	29	0	20	0	20	20	29	29	29	29	29	FALSE	FALSE	FALSE	FALSE	-0.120349	down	NE	NE	FALSE	FALSE	ubiquitin conjugating enzyme E2L 6 [Source:HGNC Symbol;Acc:HGNC:12490]
CH17-340M24.3	ne	ne	NE	ne	-0.23875	1	0.754321	0.493774	0.929907	0.0153878	0.396718	0.983663	ne	ne	up	ne	0	0	17	17	17	29	0	29	29	29	0	0	0	0	0	29	0	29	29	29	FALSE	FALSE	FALSE	FALSE	NA	NA	NE	NE	FALSE	FALSE	uncharacterized protein BC009467 [Source:EntrezGene;Acc:158960]
ABCB6	ne	ne	NE	ne	-0.237565	1	0.224121	0.93194	0.456525	0.0345624	0.277807	0.585353	ne	ne	up	ne	18	26	18	26	26	15	0	15	15	15	0	0	0	0	0	0	0	0	0	0	FALSE	FALSE	FALSE	FALSE	-0.0415635	ne	NE	NE	FALSE	FALSE	ATP binding cassette subfamily B member 6 (Langereis blood group) [Source:HGNC Symbol;Acc:HGNC:47]
XRCC2	ne	ne	down	ne	-0.237157	1	-0.77516	0.229034	-1.02945	0.0178693	-0.270445	0.556695	ne	ne	down	ne	18	0	18	18	18	29	39	29	39	39	0	26	0	0	26	36	39	36	36	39	FALSE	FALSE	TRUE	FALSE	0.0278897	ne	NE	NE	FALSE	FALSE	X-ray repair complementing defective repair in Chinese hamster cells 2 [Source:HGNC Symbol;Acc:HGNC:12829]
THAP5	ne	ne	down	down	-0.236968	1	-0.339716	0.581414	-0.630227	0.00074549	-0.348243	0.0299262	ne	ne	down	down	0	23	0	23	23	30	49	30	49	49	0	23	0	0	23	0	46	29	46	46	FALSE	FALSE	FALSE	FALSE	0.0667786	ne	NE	NE	FALSE	FALSE	THAP domain containing 5 [Source:HGNC Symbol;Acc:HGNC:23188]
RNF182	ne	ne	down	ne	-0.23672	1	-0.502861	0.257459	-0.570443	0.005235	-0.0752992	1	ne	ne	down	ne	22	26	22	26	26	39	39	59	59	59	0	31	0	21	31	39	36	59	59	59	FALSE	FALSE	FALSE	FALSE	-0.255485	ne	NE	NE	FALSE	FALSE	ring finger protein 182 [Source:HGNC Symbol;Acc:HGNC:28522]
ZNF514	ne	ne	down	ne	-0.236435	1	-0.333646	0.644201	-0.648329	0.0160005	-0.0911372	1	ne	ne	down	ne	0	17	0	0	17	29	29	39	39	39	0	27	0	13	27	39	29	39	39	39	FALSE	FALSE	FALSE	FALSE	-0.22245	ne	NE	NE	FALSE	FALSE	zinc finger protein 514 [Source:HGNC Symbol;Acc:HGNC:25894]
ACTG1P20	ne	ne	down	ne	-0.236181	1	-0.871182	0.431366	-1.90176	0.000560387	-0.460088	0.956689	ne	ne	down	ne	0	21	0	21	21	49	29	49	49	49	31	28	31	31	31	46	0	46	46	46	FALSE	FALSE	FALSE	FALSE	NA	NA	NE	NE	FALSE	FALSE	actin gamma 1 pseudogene 20 [Source:HGNC Symbol;Acc:HGNC:51500]
ENO1	ne	ne	up	ne	-0.236107	1	0.364982	0.610186	0.385875	0.0458322	-0.0126739	1	ne	ne	up	ne	18	0	18	18	18	49	40	49	49	49	0	24	0	22	24	49	39	49	49	49	FALSE	FALSE	FALSE	FALSE	0.153285	up	NE	NE	FALSE	FALSE	enolase 1, (alpha) [Source:HGNC Symbol;Acc:HGNC:3350]
TAF5L	ne	down	down	down	-0.2354	1	-0.55161	0.0475561	-0.649396	0.000695995	-0.462727	0.00105295	ne	down	down	down	0	17	24	24	24	29	39	29	39	39	0	21	23	23	23	29	39	29	39	39	FALSE	FALSE	TRUE	FALSE	0.122821	ne	NE	NE	FALSE	FALSE	TATA-box binding protein associated factor 5 like [Source:HGNC Symbol;Acc:HGNC:17304]
HSD11B1L	ne	ne	NE	ne	-0.235224	1	0.217747	1	0.844666	0.0068124	-0.196873	1	ne	ne	up	ne	0	32	0	0	32	30	40	30	40	40	0	0	0	0	0	39	39	39	39	39	FALSE	FALSE	FALSE	FALSE	-0.211597	ne	NE	NE	FALSE	FALSE	hydroxysteroid (11-beta) dehydrogenase 1-like [Source:HGNC Symbol;Acc:HGNC:30419]
PODNL1	ne	ne	NE	ne	-0.235107	1	0.0627932	1	0.799494	0.0313616	-0.269121	1	ne	ne	up	ne	23	0	23	23	23	59	20	59	59	59	0	0	0	0	0	56	0	56	56	56	FALSE	FALSE	FALSE	FALSE	-0.811549	down	NE	NE	FALSE	FALSE	podocan-like 1 [Source:HGNC Symbol;Acc:HGNC:26275]
TAF1A	ne	ne	down	ne	-0.234813	1	-0.144973	1	-0.506013	0.0244614	-0.280701	0.36086	ne	ne	down	ne	20	18	20	20	20	39	29	49	49	49	21	17	21	21	21	39	29	48	48	48	FALSE	FALSE	FALSE	FALSE	0.114023	ne	NE	NE	FALSE	FALSE	TATA-box binding protein associated factor, RNA polymerase I, A [Source:HGNC Symbol;Acc:HGNC:11532]
CNPY3	ne	ne	up	ne	-0.234799	1	0.518776	0.351535	0.629211	0.0082464	0.0709601	1	ne	ne	up	ne	0	17	0	16	17	29	29	29	29	29	0	23	23	23	23	19	29	19	29	29	FALSE	FALSE	TRUE	FALSE	-0.0397885	ne	NE	NE	FALSE	FALSE	canopy FGF signaling regulator 3 [Source:HGNC Symbol;Acc:HGNC:11968]
TSSC4	ne	ne	up	ne	-0.234771	1	0.00604639	1	0.58705	0.00389573	-0.111272	1	ne	ne	up	ne	22	18	22	22	22	49	27	49	49	49	21	27	21	27	27	39	29	39	39	39	FALSE	FALSE	TRUE	FALSE	0.070507	ne	NE	NE	FALSE	FALSE	tumor suppressing subtransferable candidate 4 [Source:HGNC Symbol;Acc:HGNC:12386]
NSUN3	ne	ne	NE	ne	-0.234702	1	-0.128686	1	-0.544323	0.0403935	-0.353392	0.413148	ne	ne	down	ne	0	0	0	0	0	0	0	0	0	0	0	0	0	0	0	0	0	0	0	0	FALSE	FALSE	TRUE	FALSE	-0.0352793	ne	NE	NE	FALSE	FALSE	NOP2/Sun RNA methyltransferase family member 3 [Source:HGNC Symbol;Acc:HGNC:26208]
AMT	ne	ne	up	ne	-0.234525	1	0.184164	1	0.538366	0.0112026	0.255679	0.497167	ne	ne	up	ne	17	0	17	17	17	0	0	0	0	0	0	0	27	27	27	19	0	19	19	19	FALSE	FALSE	TRUE	FALSE	-0.305559	down	NE	NE	FALSE	FALSE	aminomethyltransferase [Source:HGNC Symbol;Acc:HGNC:473]
ZBTB18	ne	ne	down	ne	-0.233721	1	-0.632389	0.08099	-0.862986	2.85e-05	-0.258195	0.507938	ne	ne	down	ne	22	14	22	22	22	39	39	39	39	39	26	31	26	26	31	39	39	39	39	39	FALSE	FALSE	FALSE	FALSE	NA	NA	NE	NE	FALSE	FALSE	zinc finger and BTB domain containing 18 [Source:HGNC Symbol;Acc:HGNC:13030]
NFKBIL1	ne	ne	NE	ne	-0.233713	1	0.411609	0.731164	0.698398	0.00396067	0.158994	1	ne	ne	up	ne	0	0	0	0	0	0	0	0	0	0	0	0	0	0	0	0	0	0	0	0	FALSE	FALSE	FALSE	FALSE	-0.0743268	ne	NE	NE	FALSE	FALSE	nuclear factor of kappa light polypeptide gene enhancer in B-cells inhibitor-like 1 [Source:HGNC Symbol;Acc:HGNC:7800]
SLC25A25	ne	ne	down	ne	-0.233593	0.980511	-0.338459	0.440729	-0.523433	0.0046958	-0.351743	0.213982	ne	ne	down	ne	18	22	24	24	24	40	39	40	40	40	31	17	31	31	31	39	29	39	39	39	FALSE	FALSE	FALSE	FALSE	0.165952	up	NE	NE	FALSE	TRUE	solute carrier family 25 (mitochondrial carrier; phosphate carrier), member 25 [Source:HGNC Symbol;Acc:HGNC:20663]
C1orf54	ne	ne	NE	ne	-0.233069	1	0.58485	0.230141	0.688668	0.0194239	0.176112	1	ne	ne	up	ne	0	0	13	13	13	29	0	29	29	29	0	0	0	0	0	38	0	38	38	38	FALSE	FALSE	FALSE	FALSE	-0.4134	down	NE	NE	FALSE	FALSE	chromosome 1 open reading frame 54 [Source:HGNC Symbol;Acc:HGNC:26258]
DICER1-AS1	ne	ne	NE	ne	-0.232809	1	0.872799	0.119921	0.974716	0.0181421	0.405697	0.642382	ne	ne	up	ne	0	0	0	0	0	0	0	0	0	0	0	0	0	0	0	0	0	0	0	0	FALSE	FALSE	FALSE	FALSE	NA	NA	NE	NE	FALSE	FALSE	DICER1 antisense RNA 1 [Source:HGNC Symbol;Acc:HGNC:43017]
BAX	ne	ne	NE	ne	-0.232722	1	0.306511	0.776103	0.653423	0.00442104	-0.114617	1	ne	ne	up	ne	0	18	0	18	18	29	25	29	29	29	0	0	0	0	0	39	32	39	39	39	FALSE	FALSE	TRUE	FALSE	-0.0951539	ne	NE	NE	FALSE	FALSE	BCL2-associated X protein [Source:HGNC Symbol;Acc:HGNC:959]
STAR	ne	ne	NE	ne	-0.232694	1	-0.64053	0.550032	1.11175	0.016934	-0.131206	1	ne	ne	up	ne	26	24	26	26	26	0	39	39	39	39	0	0	0	0	0	39	39	39	39	39	FALSE	FALSE	TRUE	FALSE	0.110945	ne	NE	E	FALSE	FALSE	steroidogenic acute regulatory protein [Source:HGNC Symbol;Acc:HGNC:11359]
GTF3C4	ne	ne	down	ne	-0.232677	1	-0.717273	0.309371	-0.963387	0.0216015	-0.349544	0.0565203	ne	ne	down	ne	0	0	0	0	0	29	39	29	39	39	27	0	27	27	27	29	39	29	36	39	FALSE	FALSE	FALSE	FALSE	0.2047	up	NE	NE	FALSE	FALSE	general transcription factor IIIC subunit 4 [Source:HGNC Symbol;Acc:HGNC:4667]
MINA	ne	ne	down	ne	-0.232581	1	-0.224367	0.813279	-0.496301	0.0184034	-0.298776	0.675034	ne	ne	down	ne	0	18	0	18	18	39	39	39	39	39	19	26	19	19	26	29	39	49	49	49	FALSE	FALSE	TRUE	FALSE	0.202359	up	NE	NE	FALSE	FALSE	MYC induced nuclear antigen [Source:HGNC Symbol;Acc:HGNC:19441]
LOC101927181	ne	ne	NE	ne	-0.232542	1	0.405485	0.878013	1.12807	0.0274017	0.00535375	1	ne	ne	up	ne	22	33	22	22	33	39	29	39	39	39	0	0	0	0	0	39	39	39	39	39	FALSE	FALSE	FALSE	FALSE	NA	NA	NE	NE	FALSE	FALSE	NA
TMEM200C	ne	down	ne	down	-0.232434	1	-1.1016	0.00888229	-0.357905	0.135209	-0.882876	0.00190898	ne	down	ne	down	0	21	0	21	21	29	49	29	49	49	0	26	21	21	26	19	46	29	46	46	FALSE	FALSE	FALSE	FALSE	-0.149057	ne	NE	NE	FALSE	FALSE	transmembrane protein 200C [Source:HGNC Symbol;Acc:HGNC:37208]
LRRC17	ne	ne	ne	down	-0.232286	0.989808	-0.10171	1	-0.142733	0.677057	-0.377046	0.0244907	ne	ne	ne	down	0	0	0	0	0	30	40	49	49	49	0	26	17	17	26	29	39	49	49	49	FALSE	FALSE	FALSE	FALSE	0.0432254	ne	NE	NE	FALSE	FALSE	leucine rich repeat containing 17 [Source:HGNC Symbol;Acc:HGNC:16895]
RPS23	ne	ne	up	ne	-0.232205	1	0.492654	0.365097	0.400461	0.0455381	0.147025	0.758498	ne	ne	up	ne	0	17	0	0	17	0	29	29	29	29	0	17	31	31	31	23	29	23	23	29	FALSE	FALSE	FALSE	FALSE	-0.0518972	ne	NE	NE	FALSE	FALSE	ribosomal protein S23 [Source:HGNC Symbol;Acc:HGNC:10410]
HEG1	ne	ne	down	ne	-0.232188	1	-0.4145	0.559603	-1.19028	5.65e-06	-0.203272	0.522717	ne	ne	down	ne	0	22	14	22	22	48	39	48	48	48	0	25	26	26	26	49	39	49	49	49	FALSE	FALSE	FALSE	TRUE	0.531957	up	NE	NE	FALSE	FALSE	heart development protein with EGF-like domains 1 [Source:HGNC Symbol;Acc:HGNC:29227]
ZNF749	ne	ne	down	ne	-0.231939	1	-0.651235	0.252587	-0.901011	0.00059151	-0.239041	0.791359	ne	ne	down	ne	18	0	18	18	18	29	39	29	39	39	16	0	16	16	16	28	49	28	49	49	FALSE	FALSE	FALSE	FALSE	0.0976956	ne	NE	NE	FALSE	FALSE	zinc finger protein 749 [Source:HGNC Symbol;Acc:HGNC:32783]
SLITRK1	ne	down	down	down	-0.231492	1	-0.753948	0.0126587	-0.597105	0.00109312	-0.638723	8e-07	ne	down	down	down	0	13	17	17	17	39	39	39	39	39	0	17	0	0	17	28	38	28	29	38	FALSE	FALSE	FALSE	FALSE	0.173192	ne	NE	NE	FALSE	FALSE	SLIT and NTRK like family member 1 [Source:HGNC Symbol;Acc:HGNC:20297]
NSRP1	ne	ne	down	ne	-0.230831	1	0.0136953	1	-0.671484	0.000472933	-0.794936	0.188511	ne	ne	down	ne	0	22	0	0	22	19	39	29	29	39	0	23	0	23	23	29	39	29	29	39	FALSE	FALSE	FALSE	FALSE	NA	NA	NE	NE	FALSE	FALSE	nuclear speckle splicing regulatory protein 1 [Source:HGNC Symbol;Acc:HGNC:25305]
C4orf46	ne	ne	down	ne	-0.230632	1	-0.302476	0.600348	-0.40406	0.0412317	-0.258568	0.200883	ne	ne	down	ne	0	0	0	0	0	30	39	30	30	39	25	17	25	25	25	19	39	19	19	39	FALSE	FALSE	TRUE	FALSE	0.0811903	ne	NE	NE	FALSE	FALSE	chromosome 4 open reading frame 46 [Source:HGNC Symbol;Acc:HGNC:27320]
MID2	ne	ne	down	ne	-0.229697	1	-0.357618	0.824481	-0.479062	0.0329769	-0.156494	1	ne	ne	down	ne	0	22	0	22	22	29	49	29	49	49	17	31	17	31	31	29	49	29	49	49	FALSE	FALSE	FALSE	FALSE	-0.0794085	ne	NE	NE	FALSE	TRUE	midline 2 [Source:HGNC Symbol;Acc:HGNC:7096]
MIR7-1	ne	ne	NE	ne	-0.229583	1	-0.0289836	1	-1.94244	0.0342594	-0.0125264	1	ne	ne	down	ne	17	0	17	17	17	50	0	50	50	50	0	0	0	0	0	48	0	48	48	48	FALSE	FALSE	FALSE	FALSE	-0.504605	ne	NE	NE	FALSE	FALSE	microRNA 7-1 [Source:HGNC Symbol;Acc:HGNC:31638]
RPL10A	ne	ne	NE	ne	-0.229267	1	0.633011	0.221415	0.676213	0.00492199	0.203844	0.297423	ne	ne	up	ne	23	0	23	23	23	39	0	39	39	39	0	0	0	0	0	39	0	39	39	39	FALSE	FALSE	TRUE	FALSE	-0.0621314	ne	NE	NE	FALSE	FALSE	ribosomal protein L10a [Source:HGNC Symbol;Acc:HGNC:10299]
PHKG2	ne	ne	up	ne	-0.228128	1	0.402174	0.568357	0.583452	0.0195822	0.211715	0.794745	ne	ne	up	ne	0	0	22	22	22	39	19	39	39	39	29	0	29	29	29	38	0	38	38	38	FALSE	FALSE	TRUE	FALSE	-0.100206	ne	NE	NE	FALSE	FALSE	phosphorylase kinase, gamma 2 (testis) [Source:HGNC Symbol;Acc:HGNC:8931]
LRRC46	ne	ne	NE	ne	-0.228074	1	0.363069	0.720222	0.727159	0.0360262	0.222814	1	ne	ne	up	ne	0	0	0	0	0	29	0	29	29	29	0	0	0	0	0	29	0	29	29	29	FALSE	FALSE	TRUE	FALSE	-0.445967	ne	NE	NE	FALSE	FALSE	leucine rich repeat containing 46 [Source:HGNC Symbol;Acc:HGNC:25047]
SENP5	ne	ne	down	ne	-0.227432	0.978209	-0.096447	1	-0.440564	0.014001	-0.17414	0.903695	ne	ne	down	ne	0	20	0	0	20	0	49	30	49	49	0	20	0	0	20	26	49	29	49	49	FALSE	FALSE	FALSE	FALSE	0.0688568	ne	NE	NE	FALSE	FALSE	SUMO1/sentrin specific peptidase 5 [Source:HGNC Symbol;Acc:HGNC:28407]
GSTZ1	ne	ne	NE	ne	-0.227416	1	0.702939	0.0856738	0.762371	0.0119914	0.37558	0.156142	ne	ne	up	ne	24	18	24	24	24	29	39	39	39	39	0	0	0	0	0	29	39	49	49	49	FALSE	FALSE	FALSE	TRUE	-0.113959	ne	NE	NE	FALSE	FALSE	glutathione S-transferase zeta 1 [Source:HGNC Symbol;Acc:HGNC:4643]
TCEB3	ne	ne	down	ne	-0.227009	0.967571	-0.176562	0.928911	-0.586668	0.0042083	-0.292285	0.319051	ne	ne	down	ne	32	0	32	32	32	29	30	48	48	48	0	21	0	21	21	29	29	49	49	49	FALSE	FALSE	TRUE	FALSE	0.214596	up	NE	NE	FALSE	FALSE	transcription elongation factor B (SIII), polypeptide 3 (110kDa, elongin A) [Source:HGNC Symbol;Acc:HGNC:11620]
VIM	ne	ne	NE	ne	-0.226746	1	0.438182	0.307444	0.516255	0.0106392	0.20575	0.241094	ne	ne	up	ne	0	0	0	0	0	20	0	20	20	20	0	0	0	0	0	19	0	19	19	19	FALSE	FALSE	FALSE	TRUE	-0.169474	down	NE	NE	TRUE	FALSE	vimentin [Source:HGNC Symbol;Acc:HGNC:12692]
TMEM219	ne	ne	NE	ne	-0.226651	1	0.532946	0.380624	0.735579	0.00595418	0.0329689	1	ne	ne	up	ne	0	0	0	0	0	29	19	29	29	29	0	0	0	0	0	29	0	29	29	29	FALSE	FALSE	FALSE	FALSE	-0.263825	down	NE	NE	FALSE	FALSE	transmembrane protein 219 [Source:HGNC Symbol;Acc:HGNC:25201]
ZNF562	ne	ne	NE	ne	-0.22634	1	-0.447467	0.401263	-0.505502	0.0157472	-0.319639	0.237338	ne	ne	down	ne	0	0	0	0	0	0	29	0	29	29	0	0	0	0	0	0	29	18	29	29	FALSE	FALSE	TRUE	FALSE	0.467349	up	NE	NE	FALSE	FALSE	zinc finger protein 562 [Source:HGNC Symbol;Acc:HGNC:25950]
TBC1D22B	ne	ne	down	ne	-0.225892	1	-0.324622	0.497857	-0.466966	0.017158	-0.266269	0.369817	ne	ne	down	ne	13	28	13	28	28	38	39	38	39	39	16	31	16	27	31	36	39	36	39	39	FALSE	FALSE	FALSE	FALSE	-0.150906	down	NE	NE	FALSE	FALSE	TBC1 domain family member 22B [Source:HGNC Symbol;Acc:HGNC:21602]
SOWAHC	ne	down	down	down	-0.22584	1	-0.615762	0.0284663	-0.766029	0.00030034	-0.378806	0.0132853	ne	down	down	down	0	22	0	0	22	0	39	29	29	39	0	21	0	0	21	0	36	29	29	36	FALSE	FALSE	FALSE	FALSE	NA	NA	NE	NE	FALSE	FALSE	sosondowah ankyrin repeat domain family member C [Source:HGNC Symbol;Acc:HGNC:26149]
DNAJC2	ne	ne	NE	ne	-0.225407	1	0.186253	0.978203	-0.392868	0.0275875	-0.21605	0.514694	ne	ne	down	ne	0	14	0	0	14	39	29	39	39	39	0	0	0	0	0	39	39	39	39	39	FALSE	FALSE	TRUE	FALSE	0.0522642	ne	NE	NE	FALSE	FALSE	DnaJ heat shock protein family (Hsp40) member C2 [Source:HGNC Symbol;Acc:HGNC:13192]
DGKE	ne	ne	down	ne	-0.22534	1	-0.506753	0.46909	-0.930573	0.000385844	-0.227899	0.920309	ne	ne	down	ne	18	18	18	18	18	0	39	0	19	39	0	17	0	0	17	0	38	0	19	38	FALSE	FALSE	FALSE	FALSE	0.243073	ne	NE	NE	TRUE	FALSE	diacylglycerol kinase epsilon [Source:HGNC Symbol;Acc:HGNC:2852]
AP4M1	ne	ne	NE	ne	-0.225094	1	0.000973568	1	0.462929	0.0340454	-0.0116387	1	ne	ne	up	ne	0	22	0	22	22	0	29	0	29	29	0	0	0	0	0	14	0	19	19	19	FALSE	FALSE	TRUE	FALSE	-0.0873827	ne	NE	NE	FALSE	FALSE	adaptor related protein complex 4, mu 1 subunit [Source:HGNC Symbol;Acc:HGNC:574]
LGALS1	ne	ne	up	ne	-0.225067	1	0.559912	0.477064	0.79926	0.00137602	0.154202	1	ne	ne	up	ne	0	0	0	0	0	29	19	30	30	30	21	0	21	21	21	0	0	0	0	0	FALSE	FALSE	FALSE	FALSE	-0.560649	down	NE	NE	FALSE	FALSE	lectin, galactoside-binding, soluble, 1 [Source:HGNC Symbol;Acc:HGNC:6561]
ERI2	ne	ne	NE	ne	-0.225065	1	-0.48422	0.316316	-0.714533	0.00666128	-0.216015	0.482559	ne	ne	down	ne	22	0	22	22	22	0	39	0	19	39	0	0	0	0	0	0	29	0	19	29	FALSE	FALSE	FALSE	FALSE	0.0479952	ne	NE	NE	FALSE	FALSE	ERI1 exoribonuclease family member 2 [Source:HGNC Symbol;Acc:HGNC:30541]
MAP1B	ne	ne	down	ne	-0.224883	1	-0.309971	0.776103	-0.413196	0.0441662	-0.0457836	1	ne	ne	down	ne	0	22	0	15	22	19	39	30	39	39	0	26	21	21	26	20	39	39	39	39	FALSE	FALSE	FALSE	FALSE	0.291412	up	NE	NE	FALSE	FALSE	microtubule associated protein 1B [Source:HGNC Symbol;Acc:HGNC:6836]
ZNF184	ne	ne	down	down	-0.224644	1	-0.46333	0.375793	-0.468501	0.0128077	-0.532493	0.00157286	ne	ne	down	down	0	0	0	0	0	29	37	39	39	39	17	21	17	21	21	29	39	39	39	39	FALSE	FALSE	TRUE	FALSE	0.0667741	ne	NE	NE	FALSE	FALSE	zinc finger protein 184 [Source:HGNC Symbol;Acc:HGNC:12975]
NSUN5	ne	ne	NE	ne	-0.224358	1	0.062305	1	0.62194	0.00289835	-0.16716	1	ne	ne	up	ne	0	17	0	17	17	0	37	0	37	37	0	0	0	0	0	14	39	14	39	39	FALSE	FALSE	FALSE	FALSE	0.0194048	ne	NE	NE	FALSE	FALSE	NOP2/Sun RNA methyltransferase family member 5 [Source:HGNC Symbol;Acc:HGNC:16385]
RUNX1	ne	ne	down	ne	-0.224274	1	-0.483747	0.660987	-0.621072	0.0028621	-0.423787	0.448351	ne	ne	down	ne	23	29	23	23	29	49	59	49	59	59	27	34	27	27	34	49	49	49	49	49	FALSE	FALSE	FALSE	FALSE	-0.165148	ne	NE	NE	FALSE	FALSE	runt-related transcription factor 1 [Source:HGNC Symbol;Acc:HGNC:10471]
TRMT11	ne	ne	down	ne	-0.224155	1	-0.196148	0.939807	-0.435615	0.0291434	-0.276044	0.377947	ne	ne	down	ne	24	18	24	24	24	29	47	49	49	49	21	17	21	21	21	29	29	49	49	49	FALSE	FALSE	TRUE	FALSE	0.0553991	ne	NE	NE	FALSE	FALSE	tRNA methyltransferase 11 homolog [Source:HGNC Symbol;Acc:HGNC:21080]
FBXL4	ne	ne	down	ne	-0.224066	1	-0.39858	0.461349	-0.691156	0.00311694	-0.262825	0.545934	ne	ne	down	ne	0	22	0	0	22	30	49	30	49	49	13	21	13	13	21	36	39	39	39	39	FALSE	FALSE	TRUE	FALSE	-0.0774816	ne	NE	NE	FALSE	FALSE	F-box and leucine-rich repeat protein 4 [Source:HGNC Symbol;Acc:HGNC:13601]
CUTA	ne	ne	NE	ne	-0.22397	1	0.527468	0.376272	0.717	0.00101738	0.0148382	1	ne	ne	up	ne	0	0	0	0	0	0	0	0	0	0	0	0	0	0	0	0	0	0	0	0	FALSE	FALSE	FALSE	FALSE	0.0140642	ne	NE	NE	FALSE	FALSE	cutA divalent cation tolerance homolog (E. coli) [Source:HGNC Symbol;Acc:HGNC:21101]
GPR85	ne	ne	NE	down	-0.223401	1	-0.555783	0.220465	-0.43223	0.0476614	-0.855712	1.01e-06	ne	ne	down	down	0	27	0	0	27	30	39	30	30	39	0	0	0	0	0	29	39	29	29	39	FALSE	FALSE	FALSE	FALSE	-0.235368	ne	NE	NE	FALSE	FALSE	G protein-coupled receptor 85 [Source:HGNC Symbol;Acc:HGNC:4536]
FIGNL1	ne	ne	down	ne	-0.222784	1	-0.298682	0.646236	-0.582661	0.0272312	-0.261196	0.523444	ne	ne	down	ne	0	21	0	0	21	39	39	49	49	49	13	31	13	31	31	39	39	48	48	48	FALSE	FALSE	TRUE	FALSE	0.0501797	ne	NE	NE	FALSE	FALSE	fidgetin-like 1 [Source:HGNC Symbol;Acc:HGNC:13286]
N4BP3	ne	down	ne	down	-0.222409	1	-1.02101	0.000103269	-0.523559	0.249953	-0.899307	6.34e-05	ne	down	ne	down	0	23	17	23	23	15	39	29	39	39	21	17	21	21	21	29	19	49	49	49	FALSE	FALSE	FALSE	FALSE	-0.0139696	ne	NE	NE	FALSE	FALSE	NEDD4 binding protein 3 [Source:HGNC Symbol;Acc:HGNC:29852]
ARRB2	ne	ne	NE	ne	-0.222051	1	0.318593	0.500464	0.435043	0.0434121	0.0583798	1	ne	ne	up	ne	0	0	0	0	0	29	29	29	29	29	0	0	0	0	0	19	29	19	29	29	FALSE	FALSE	TRUE	FALSE	-0.060538	ne	NE	NE	FALSE	FALSE	arrestin, beta 2 [Source:HGNC Symbol;Acc:HGNC:712]
CDC42SE1	ne	ne	down	ne	-0.221823	0.989544	-0.40167	0.253983	-0.431089	0.0160095	-0.156718	0.750999	ne	ne	down	ne	0	0	0	0	0	0	0	29	29	29	0	0	17	17	17	24	0	24	24	24	FALSE	FALSE	FALSE	FALSE	-0.0241165	ne	NE	NE	FALSE	FALSE	CDC42 small effector 1 [Source:HGNC Symbol;Acc:HGNC:17719]
TMEM263	ne	ne	down	ne	-0.221617	0.989731	-0.0786868	1	-0.472959	0.0154438	-0.0756652	1	ne	ne	down	ne	18	13	18	18	18	39	49	39	49	49	21	0	21	21	21	39	46	39	46	46	FALSE	FALSE	FALSE	FALSE	NA	NA	NE	NE	FALSE	FALSE	transmembrane protein 263 [Source:HGNC Symbol;Acc:HGNC:28281]
POGZ	ne	ne	down	ne	-0.221455	1	-0.377355	0.524015	-0.503321	0.0326716	-0.0801315	1	ne	ne	down	ne	24	30	24	24	30	39	39	39	39	39	21	27	21	27	27	29	39	29	29	39	FALSE	FALSE	FALSE	FALSE	-0.0067453	ne	NE	NE	FALSE	FALSE	pogo transposable element with ZNF domain [Source:HGNC Symbol;Acc:HGNC:18801]
EPHA2	ne	down	down	down	-0.221295	0.979795	-0.546127	0.0370108	-0.679714	0.000439625	-0.844705	2.11e-07	ne	down	down	down	23	30	23	30	30	0	39	15	39	39	25	17	25	25	25	49	49	49	49	49	FALSE	FALSE	FALSE	FALSE	-0.0829239	ne	NE	NE	FALSE	FALSE	EPH receptor A2 [Source:HGNC Symbol;Acc:HGNC:3386]
FARS2	ne	ne	up	ne	-0.221103	1	0.449453	0.588191	0.680593	0.00832177	0.0663112	1	ne	ne	up	ne	0	13	26	26	26	47	39	47	47	47	0	13	0	0	13	49	39	49	49	49	FALSE	FALSE	TRUE	FALSE	-0.0682428	ne	NE	NE	FALSE	FALSE	phenylalanyl-tRNA synthetase 2, mitochondrial [Source:HGNC Symbol;Acc:HGNC:21062]
RPS3	ne	ne	NE	ne	-0.220674	1	0.590736	0.259182	0.613711	0.00928878	0.176142	0.417421	ne	ne	up	ne	0	0	0	0	0	39	35	39	39	39	0	0	0	0	0	49	29	49	49	49	FALSE	FALSE	FALSE	FALSE	-0.0855673	down	NE	NE	TRUE	FALSE	ribosomal protein S3 [Source:HGNC Symbol;Acc:HGNC:10420]
RAB30	ne	ne	down	ne	-0.220339	1	-0.388047	0.8483	-1.11547	3.89e-05	-0.102438	1	ne	ne	down	ne	18	34	18	34	34	39	40	39	39	40	21	26	21	26	26	39	39	39	39	39	FALSE	FALSE	FALSE	FALSE	0.0800716	ne	NE	NE	FALSE	FALSE	RAB30, member RAS oncogene family [Source:HGNC Symbol;Acc:HGNC:9770]
NDUFAF3	ne	ne	NE	ne	-0.219814	1	0.332817	0.829727	0.803903	0.00703949	-0.107866	1	ne	ne	up	ne	0	0	0	0	0	49	0	49	49	49	0	0	0	0	0	49	0	49	49	49	FALSE	FALSE	FALSE	FALSE	0.0346196	ne	NE	NE	TRUE	FALSE	NADH:ubiquinone oxidoreductase complex assembly factor 3 [Source:HGNC Symbol;Acc:HGNC:29918]
SRM	ne	ne	up	ne	-0.219812	1	0.226086	0.875247	0.670812	0.0031873	-0.0523783	1	ne	ne	up	ne	18	23	18	18	23	20	39	40	40	40	0	21	0	0	21	29	49	49	49	49	FALSE	FALSE	TRUE	FALSE	0.145743	up	NE	NE	FALSE	FALSE	spermidine synthase [Source:HGNC Symbol;Acc:HGNC:11296]
PRICKLE2	ne	ne	down	ne	-0.219745	1	-0.435729	0.536935	-0.757657	2.57e-05	-0.133184	1	ne	ne	down	ne	17	21	17	21	21	29	49	29	49	49	0	22	13	22	22	29	49	46	49	49	FALSE	FALSE	FALSE	TRUE	-0.337008	down	NE	NE	FALSE	FALSE	prickle homolog 2 [Source:HGNC Symbol;Acc:HGNC:20340]
ZFP91	ne	ne	NE	ne	-0.219615	1	-0.494706	0.177306	-0.593935	0.00071276	-0.212663	0.498517	ne	ne	down	ne	0	0	0	0	0	0	0	0	0	0	0	0	0	0	0	0	0	0	0	0	FALSE	FALSE	TRUE	FALSE	0.007032	ne	NE	NE	FALSE	FALSE	ZFP91 zinc finger protein [Source:HGNC Symbol;Acc:HGNC:14983]
ZNF787	ne	ne	NE	ne	-0.219527	1	0.075638	1	0.745518	0.00176735	-0.359943	0.692827	ne	ne	up	ne	17	17	17	17	17	30	29	69	69	69	0	0	0	0	0	29	39	69	69	69	FALSE	FALSE	TRUE	FALSE	0.0017334	ne	NE	NE	FALSE	FALSE	zinc finger protein 787 [Source:HGNC Symbol;Acc:HGNC:26998]
SOD1	ne	ne	up	ne	-0.219069	1	0.549462	0.264833	0.47629	0.0236439	0.0160347	1	ne	ne	up	ne	0	28	26	28	28	39	29	39	39	39	16	27	16	27	27	39	39	39	39	39	FALSE	FALSE	FALSE	FALSE	0.0534165	ne	S	NE	TRUE	TRUE	superoxide dismutase 1, soluble [Source:HGNC Symbol;Acc:HGNC:11179]
C19orf54	ne	ne	up	ne	-0.218349	1	0.279278	0.650687	0.525946	0.0367148	0.171287	0.932649	ne	ne	up	ne	0	0	0	0	0	19	39	19	26	39	0	17	0	0	17	32	39	32	32	39	FALSE	FALSE	TRUE	FALSE	-0.25191	down	NE	NE	FALSE	FALSE	chromosome 19 open reading frame 54 [Source:HGNC Symbol;Acc:HGNC:24758]
WDR43	ne	ne	down	down	-0.218339	1	-0.520531	0.1092	-0.823739	0.000298531	-0.359743	0.00539258	ne	ne	down	down	0	0	0	0	0	29	29	39	39	39	21	13	21	21	21	0	39	39	39	39	FALSE	FALSE	FALSE	TRUE	0.125789	up	NE	NE	TRUE	FALSE	WD repeat domain 43 [Source:HGNC Symbol;Acc:HGNC:28945]
BCAP31	ne	ne	NE	ne	-0.217815	1	0.521651	0.404391	0.648603	0.00516916	0.0794301	1	ne	ne	up	ne	0	23	0	0	23	39	19	39	39	39	0	0	0	0	0	39	29	39	39	39	FALSE	FALSE	TRUE	FALSE	0.0234928	ne	NE	NE	FALSE	FALSE	B-cell receptor-associated protein 31 [Source:HGNC Symbol;Acc:HGNC:16695]
RNF167	ne	ne	up	ne	-0.217725	1	0.257998	0.728746	0.65764	0.00596828	0.163213	1	ne	ne	up	ne	15	0	15	15	15	39	0	39	39	39	21	0	21	21	21	29	0	29	29	29	FALSE	FALSE	TRUE	FALSE	0.0147679	ne	NE	NE	FALSE	FALSE	ring finger protein 167 [Source:HGNC Symbol;Acc:HGNC:24544]
TRNP1	ne	ne	up	ne	-0.217646	1	0.230052	0.839538	0.44034	0.0263299	0.12126	1	ne	ne	up	ne	18	0	18	18	18	0	29	0	19	29	0	0	23	23	23	29	29	29	29	29	FALSE	FALSE	FALSE	FALSE	-0.16384	down	NE	NE	FALSE	FALSE	TMF1-regulated nuclear protein 1 [Source:HGNC Symbol;Acc:HGNC:34348]
RPS15	ne	ne	NE	ne	-0.2176	1	0.8122	0.093005	1.05879	0.000187359	0.132432	1	ne	ne	up	ne	0	26	0	26	26	30	49	30	49	49	0	0	0	0	0	29	39	29	39	39	FALSE	FALSE	FALSE	FALSE	-0.0824137	ne	NE	NE	TRUE	FALSE	ribosomal protein S15 [Source:HGNC Symbol;Acc:HGNC:10388]
CST3	ne	ne	up	ne	-0.217544	1	0.672834	0.226818	0.959932	0.000706981	0.0260098	1	ne	ne	up	ne	22	18	22	22	22	29	59	29	59	59	0	31	0	15	31	19	59	19	59	59	FALSE	FALSE	FALSE	FALSE	-0.0271271	ne	NE	NE	FALSE	FALSE	cystatin C [Source:HGNC Symbol;Acc:HGNC:2475]
FAM126B	ne	ne	NE	ne	-0.217274	1	-0.37983	0.796812	-0.716681	0.0367485	-0.120684	1	ne	ne	down	ne	0	18	0	0	18	0	49	0	49	49	0	0	0	0	0	0	46	0	46	46	FALSE	FALSE	FALSE	FALSE	0.0701515	ne	NE	NE	FALSE	FALSE	family with sequence similarity 126 member B [Source:HGNC Symbol;Acc:HGNC:28593]
CSF1	ne	down	ne	down	-0.217041	1	-0.758371	0.000645929	-0.164278	0.629842	-0.572711	0.00190898	ne	down	ne	down	35	27	35	35	35	19	39	29	29	39	35	21	35	35	35	26	39	29	29	39	FALSE	FALSE	FALSE	FALSE	-0.140921	ne	NE	NE	FALSE	FALSE	colony stimulating factor 1 (macrophage) [Source:HGNC Symbol;Acc:HGNC:2432]
TACC1	ne	down	down	ne	-0.217037	1	-0.82402	0.00298479	-0.925828	2.14e-06	-0.533389	0.242495	ne	down	down	ne	28	26	28	28	28	49	40	49	49	49	27	28	27	28	28	56	39	56	56	56	FALSE	FALSE	FALSE	FALSE	0.190576	up	NE	NE	FALSE	FALSE	transforming, acidic coiled-coil containing protein 1 [Source:HGNC Symbol;Acc:HGNC:11522]
CCDC112	ne	ne	down	down	-0.216751	1	-0.150109	1	-0.812986	4.66e-05	-0.462454	0.0480805	ne	ne	down	down	0	22	0	22	22	29	38	29	38	38	0	17	22	22	22	59	39	59	59	59	FALSE	FALSE	FALSE	FALSE	0.110804	ne	NE	NE	FALSE	FALSE	coiled-coil domain containing 112 [Source:HGNC Symbol;Acc:HGNC:28599]
NPIPB3	ne	ne	NE	ne	-0.216621	1	-0.159886	1	-0.555016	0.0102469	0.0678572	1	ne	ne	down	ne	0	0	0	0	0	0	0	0	0	0	0	0	0	0	0	0	0	0	0	0	FALSE	FALSE	FALSE	FALSE	NA	NA	NE	NE	FALSE	FALSE	nuclear pore complex interacting protein family member B3 [Source:HGNC Symbol;Acc:HGNC:28989]
MGC57346	ne	ne	NE	ne	-0.216478	1	0.0631638	1	-0.522299	0.0405472	-0.426403	0.206777	ne	ne	down	ne	0	0	0	0	0	0	0	0	0	0	0	0	0	0	0	0	0	0	0	0	FALSE	FALSE	FALSE	FALSE	-0.0166187	ne	NE	NE	FALSE	FALSE	NA
ZNF138	ne	ne	down	ne	-0.21638	1	-0.233038	0.889723	-0.480395	0.0221069	-0.0876206	1	ne	ne	down	ne	0	14	0	0	14	39	29	39	39	39	0	21	0	0	21	39	14	39	39	39	FALSE	FALSE	TRUE	FALSE	-0.0335607	ne	NE	NE	FALSE	FALSE	zinc finger protein 138 [Source:HGNC Symbol;Acc:HGNC:12922]
RPUSD3	ne	ne	up	ne	-0.216043	1	0.417056	0.527134	0.619082	0.00694187	0.126196	1	ne	ne	up	ne	0	18	0	16	18	29	19	29	29	29	21	0	21	21	21	14	14	14	14	14	FALSE	FALSE	FALSE	FALSE	-0.0917311	ne	NE	NE	FALSE	FALSE	RNA pseudouridylate synthase domain containing 3 [Source:HGNC Symbol;Acc:HGNC:28437]
ZNF275	ne	ne	down	ne	-0.21438	1	-0.412351	0.26169	-0.41737	0.0148983	-0.133127	1	ne	ne	down	ne	0	13	13	13	13	49	39	49	49	49	0	0	13	13	13	49	39	49	49	49	FALSE	FALSE	FALSE	FALSE	0.127794	up	NE	NE	FALSE	FALSE	zinc finger protein 275 [Source:HGNC Symbol;Acc:HGNC:13069]
PPOX	ne	ne	up	ne	-0.213884	1	0.348309	0.582333	0.558202	0.0206972	0.400288	0.100784	ne	ne	up	ne	22	0	22	22	22	19	0	19	19	19	33	0	33	33	33	18	0	18	18	18	FALSE	FALSE	TRUE	FALSE	-0.202635	ne	NE	NE	FALSE	FALSE	protoporphyrinogen oxidase [Source:HGNC Symbol;Acc:HGNC:9280]
RAVER1	ne	ne	up	ne	-0.21356	1	0.0168025	1	0.589759	0.00170759	-0.0673622	1	ne	ne	up	ne	0	22	0	22	22	20	0	29	29	29	17	0	17	17	17	29	0	29	29	29	FALSE	FALSE	TRUE	FALSE	0.0920423	ne	NE	NE	FALSE	FALSE	ribonucleoprotein, PTB-binding 1 [Source:HGNC Symbol;Acc:HGNC:30296]
NRSN2	ne	ne	up	ne	-0.213346	1	0.167196	0.97944	0.576223	0.00720048	0.0681582	1	ne	ne	up	ne	0	26	0	26	26	39	49	39	49	49	13	31	13	13	31	29	39	29	39	39	FALSE	FALSE	FALSE	FALSE	-0.117727	down	NE	NE	FALSE	FALSE	neurensin 2 [Source:HGNC Symbol;Acc:HGNC:16229]
PDE12	ne	ne	down	down	-0.213281	1	-0.397341	0.536817	-0.597934	0.00595682	-0.455901	0.0174656	ne	ne	down	down	0	0	0	0	0	29	29	39	39	39	31	21	31	31	31	0	29	0	18	29	FALSE	FALSE	FALSE	FALSE	-0.175289	ne	NE	NE	FALSE	TRUE	phosphodiesterase 12 [Source:HGNC Symbol;Acc:HGNC:25386]
ZNF354A	ne	ne	down	ne	-0.213103	1	-0.352225	0.623156	-0.544798	0.0104277	-0.350113	0.10504	ne	ne	down	ne	0	13	0	0	13	0	29	0	29	29	13	0	13	13	13	49	39	49	49	49	FALSE	FALSE	FALSE	FALSE	-0.0368319	ne	NE	NE	FALSE	FALSE	zinc finger protein 354A [Source:HGNC Symbol;Acc:HGNC:11628]
TNRC6A	ne	ne	down	ne	-0.212856	1	-0.586074	0.119272	-0.812387	0.00040139	-0.232269	0.322602	ne	ne	down	ne	22	23	22	23	23	39	58	39	39	58	36	27	36	36	36	39	59	39	39	59	FALSE	FALSE	TRUE	FALSE	-0.022927	ne	NE	NE	FALSE	FALSE	trinucleotide repeat containing 6A [Source:HGNC Symbol;Acc:HGNC:11969]
IFI35	ne	ne	NE	ne	-0.212486	1	0.390741	0.945428	0.843136	0.0291417	-0.776855	0.266366	ne	ne	up	ne	0	0	0	0	0	29	0	29	29	29	0	0	0	0	0	26	0	26	26	26	FALSE	FALSE	FALSE	FALSE	-0.246799	ne	NE	NE	FALSE	FALSE	interferon induced protein 35 [Source:HGNC Symbol;Acc:HGNC:5399]
ZNF543	ne	ne	down	ne	-0.212435	1	-0.491382	0.401523	-0.728882	0.0192145	-0.220934	0.853034	ne	ne	down	ne	0	22	17	17	22	39	59	39	59	59	17	26	17	26	26	39	49	39	39	49	FALSE	FALSE	FALSE	FALSE	0.174279	ne	NE	NE	FALSE	FALSE	zinc finger protein 543 [Source:HGNC Symbol;Acc:HGNC:25281]
BMP2K	ne	ne	down	ne	-0.212343	1	-0.43075	0.58844	-1.01933	0.00289966	-0.259043	0.488573	ne	ne	down	ne	23	22	23	23	23	19	39	29	29	39	0	21	17	17	21	28	39	29	39	39	FALSE	FALSE	FALSE	FALSE	0.310358	up	NE	NE	TRUE	FALSE	BMP2 inducible kinase [Source:HGNC Symbol;Acc:HGNC:18041]
VTN	ne	ne	NE	ne	-0.212277	1	0.554803	0.536935	0.786187	0.0338918	-0.0348564	1	ne	ne	up	ne	0	0	0	0	0	39	0	39	39	39	0	0	0	0	0	29	0	29	29	29	FALSE	FALSE	FALSE	FALSE	0.351474	ne	NE	NE	FALSE	FALSE	vitronectin [Source:HGNC Symbol;Acc:HGNC:12724]
BHLHE40	ne	ne	down	down	-0.212087	1	-0.627712	0.222798	-0.732301	1.57e-05	-0.682191	0.0358568	ne	ne	down	down	0	0	0	0	0	25	29	25	25	29	22	0	22	22	22	19	29	19	19	29	FALSE	FALSE	TRUE	FALSE	-0.757635	down	NE	NE	FALSE	FALSE	basic helix-loop-helix family member e40 [Source:HGNC Symbol;Acc:HGNC:1046]
SYNJ2	ne	ne	down	ne	-0.211996	1	-0.681359	0.19914	-0.791301	0.00257384	-0.496621	0.160563	ne	ne	down	ne	0	27	0	21	27	49	59	49	59	59	21	27	21	25	27	49	59	49	59	59	FALSE	FALSE	FALSE	FALSE	0.643207	up	NE	NE	TRUE	TRUE	synaptojanin 2 [Source:HGNC Symbol;Acc:HGNC:11504]
LYRM4	ne	ne	NE	ne	-0.211411	1	0.420583	0.535613	0.540613	0.0177747	0.105796	1	ne	ne	up	ne	0	28	0	0	28	39	39	39	39	39	0	0	0	0	0	0	39	38	38	39	FALSE	FALSE	TRUE	FALSE	-0.0437592	ne	NE	NE	FALSE	FALSE	LYR motif containing 4 [Source:HGNC Symbol;Acc:HGNC:21365]
GCH1	ne	ne	down	ne	-0.211256	1	-0.713204	0.271748	-1.1139	0.0166784	-0.239661	1	ne	ne	down	ne	27	18	27	27	27	0	39	0	39	39	0	14	13	14	14	0	38	24	38	38	FALSE	FALSE	TRUE	FALSE	0.206063	ne	NE	NE	FALSE	FALSE	GTP cyclohydrolase 1 [Source:HGNC Symbol;Acc:HGNC:4193]
PLK4	ne	ne	down	ne	-0.210985	1	-0.370578	0.5288	-0.598771	0.00348679	-0.245212	0.379539	ne	ne	down	ne	0	0	0	0	0	39	39	39	39	39	0	14	0	0	14	39	29	39	39	39	FALSE	FALSE	TRUE	FALSE	0.0672712	ne	NE	NE	FALSE	FALSE	polo-like kinase 4 [Source:HGNC Symbol;Acc:HGNC:11397]
RPS21	ne	ne	up	ne	-0.210864	1	0.664758	0.257992	0.966503	5.26e-05	0.0896118	1	ne	ne	up	ne	0	0	0	0	0	29	39	29	39	39	0	25	0	25	25	29	36	29	36	36	FALSE	FALSE	TRUE	FALSE	-0.0563277	ne	NE	NE	TRUE	FALSE	ribosomal protein S21 [Source:HGNC Symbol;Acc:HGNC:10409]
TMEM39A	ne	ne	NE	ne	-0.210845	1	-0.409116	0.244233	-0.521096	0.00349404	-0.186315	1	ne	ne	down	ne	0	0	0	0	0	29	40	29	29	40	0	0	0	0	0	29	29	29	29	29	FALSE	FALSE	TRUE	FALSE	0.0041	ne	NE	NE	FALSE	FALSE	transmembrane protein 39A [Source:HGNC Symbol;Acc:HGNC:25600]
C17orf80	ne	ne	down	ne	-0.210624	1	-0.444424	0.233987	-0.647115	0.00136037	-0.242027	0.292235	ne	ne	down	ne	0	22	13	13	22	29	49	49	49	49	0	16	0	16	16	19	46	49	49	49	FALSE	FALSE	TRUE	FALSE	0.0027812	ne	NE	NE	FALSE	FALSE	chromosome 17 open reading frame 80 [Source:HGNC Symbol;Acc:HGNC:29601]
VPS54	ne	ne	down	ne	-0.210569	1	-0.392366	0.398278	-0.410141	0.0411874	-0.0941402	1	ne	ne	down	ne	0	26	0	18	26	49	40	49	49	49	29	27	29	29	29	39	29	39	39	39	FALSE	FALSE	TRUE	FALSE	0.0443361	ne	E	NE	TRUE	FALSE	VPS54 GARP complex subunit [Source:HGNC Symbol;Acc:HGNC:18652]
ZMYM5	ne	ne	NE	ne	-0.210567	1	-0.314287	0.626863	-0.737209	0.00561157	-0.253289	0.557681	ne	ne	down	ne	0	0	13	13	13	29	39	29	29	39	0	0	0	0	0	46	39	46	46	46	FALSE	FALSE	FALSE	FALSE	-0.0282413	ne	NE	NE	FALSE	FALSE	zinc finger, MYM-type 5 [Source:HGNC Symbol;Acc:HGNC:13029]
GTF3C5	ne	ne	up	ne	-0.210529	1	0.242279	0.789802	0.43731	0.0316619	-0.00253515	1	ne	ne	up	ne	0	0	0	0	0	38	29	38	38	38	17	23	17	23	23	49	29	49	49	49	FALSE	FALSE	FALSE	FALSE	-0.0263645	ne	S	NE	TRUE	FALSE	general transcription factor IIIC subunit 5 [Source:HGNC Symbol;Acc:HGNC:4668]
SIX4	ne	ne	down	ne	-0.210497	1	-0.486816	0.410597	-0.627675	0.00227093	-0.125675	1	ne	ne	down	ne	13	17	13	17	17	29	49	29	29	49	17	26	17	23	26	28	36	28	29	36	FALSE	FALSE	FALSE	FALSE	-0.222681	down	NE	NE	FALSE	FALSE	SIX homeobox 4 [Source:HGNC Symbol;Acc:HGNC:10890]
RPS12	ne	ne	up	ne	-0.210232	1	0.812603	0.221873	0.722038	0.010193	0.248167	0.226085	ne	ne	up	ne	0	0	0	0	0	49	29	49	49	49	13	0	13	13	13	49	39	49	49	49	FALSE	FALSE	FALSE	FALSE	-0.013115	ne	NE	NE	TRUE	FALSE	ribosomal protein S12 [Source:HGNC Symbol;Acc:HGNC:10385]
CCDC126	ne	ne	down	down	-0.210206	1	-0.608107	0.13798	-0.761799	0.00415082	-0.666609	0.00633775	ne	ne	down	down	18	0	18	18	18	29	15	29	29	29	21	0	21	21	21	29	39	29	29	39	FALSE	FALSE	TRUE	FALSE	0.610502	up	NE	NE	FALSE	FALSE	coiled-coil domain containing 126 [Source:HGNC Symbol;Acc:HGNC:22398]
B4GALT2	ne	ne	up	ne	-0.209784	1	0.166322	1	0.511687	0.020158	-0.0806366	1	ne	ne	up	ne	0	0	22	22	22	19	0	49	49	49	0	0	17	17	17	28	0	49	49	49	FALSE	FALSE	FALSE	FALSE	0.0461897	ne	NE	NE	FALSE	FALSE	UDP-Gal:betaGlcNAc beta 1,4- galactosyltransferase, polypeptide 2 [Source:HGNC Symbol;Acc:HGNC:925]
ASB16-AS1	ne	ne	up	ne	-0.209779	1	0.471925	0.187362	0.747024	0.00405264	0.438731	0.215178	ne	ne	up	ne	0	0	0	0	0	0	0	49	49	49	0	0	23	23	23	0	0	59	59	59	FALSE	FALSE	FALSE	FALSE	NA	NA	NE	NE	FALSE	FALSE	ASB16 antisense RNA 1 [Source:HGNC Symbol;Acc:HGNC:25442]
AKR1B1	ne	ne	up	ne	-0.209326	1	0.457123	0.431323	0.597953	0.00418237	0.0814757	1	ne	ne	up	ne	32	20	32	32	32	39	39	39	39	39	0	20	23	23	23	29	29	29	29	29	FALSE	FALSE	FALSE	TRUE	0.0548589	ne	NE	NE	FALSE	FALSE	aldo-keto reductase family 1, member B1 (aldose reductase) [Source:HGNC Symbol;Acc:HGNC:381]
FAH	ne	ne	up	ne	-0.209043	1	0.447497	0.332552	0.492074	0.0151572	0.126636	1	ne	ne	up	ne	17	30	21	21	30	49	39	49	49	49	25	26	25	26	26	49	39	49	49	49	FALSE	FALSE	FALSE	FALSE	-0.119451	ne	NE	NE	TRUE	FALSE	fumarylacetoacetate hydrolase (fumarylacetoacetase) [Source:HGNC Symbol;Acc:HGNC:3579]
TM4SF1	ne	ne	down	ne	-0.208974	1	0.661334	0.806235	-0.633159	0.040463	-0.0624552	1	ne	ne	down	ne	0	25	0	0	25	29	40	29	40	40	0	26	17	17	26	28	39	28	29	39	FALSE	FALSE	FALSE	FALSE	-0.209276	ne	NE	NE	FALSE	FALSE	transmembrane 4 L six family member 1 [Source:HGNC Symbol;Acc:HGNC:11853]
LSM4	ne	ne	NE	ne	-0.20855	1	0.519928	0.359424	0.681299	0.00174683	0.0560783	1	ne	ne	up	ne	0	23	0	0	23	37	39	37	37	39	0	0	0	0	0	39	29	39	39	39	FALSE	FALSE	FALSE	FALSE	0.0177576	ne	NE	NE	FALSE	FALSE	LSM4 homolog, U6 small nuclear RNA and mRNA degradation associated [Source:HGNC Symbol;Acc:HGNC:17259]
GPS2	ne	ne	up	ne	-0.20837	1	0.432435	0.447944	0.669538	0.00492199	0.21323	0.531713	ne	ne	up	ne	30	0	30	30	30	29	0	29	29	29	17	0	17	17	17	29	0	29	29	29	FALSE	FALSE	FALSE	FALSE	-0.121174	ne	NE	NE	FALSE	FALSE	G protein pathway suppressor 2 [Source:HGNC Symbol;Acc:HGNC:4550]
ANAPC16	ne	ne	NE	ne	-0.208142	1	0.329066	0.610175	0.460121	0.0323414	0.209773	0.588419	ne	ne	up	ne	32	0	32	32	32	30	0	30	30	30	0	0	0	0	0	36	25	36	36	36	FALSE	FALSE	TRUE	FALSE	-0.0277895	ne	NE	NE	FALSE	FALSE	anaphase promoting complex subunit 16 [Source:HGNC Symbol;Acc:HGNC:26976]
SAMD9	ne	ne	down	down	-0.207972	1	-0.828169	0.131948	-0.980707	0.000362337	-0.832583	0.0252604	ne	ne	down	down	0	26	0	0	26	29	39	29	29	39	0	23	0	0	23	26	48	26	26	48	FALSE	FALSE	FALSE	FALSE	0.26202	ne	NE	NE	FALSE	FALSE	sterile alpha motif domain containing 9 [Source:HGNC Symbol;Acc:HGNC:1348]
EXD2	ne	ne	down	ne	-0.207938	1	-0.412846	0.375543	-0.423532	0.0355003	-0.288166	0.417421	ne	ne	down	ne	18	0	18	18	18	39	49	39	39	49	0	0	23	23	23	39	39	39	39	39	FALSE	FALSE	FALSE	FALSE	-0.113394	ne	NE	NE	FALSE	FALSE	exonuclease 3'-5' domain containing 2 [Source:HGNC Symbol;Acc:HGNC:20217]
NAA30	ne	ne	down	ne	-0.207856	1	-0.34723	0.494746	-0.416229	0.0319301	-0.14747	0.995353	ne	ne	down	ne	14	23	18	18	23	39	59	39	39	59	0	14	0	0	14	48	59	48	48	59	FALSE	FALSE	TRUE	FALSE	0.132385	up	NE	NE	FALSE	FALSE	N(alpha)-acetyltransferase 30, NatC catalytic subunit [Source:HGNC Symbol;Acc:HGNC:19844]
TCP11L1	ne	ne	down	ne	-0.207465	1	-0.314536	0.654665	-0.443487	0.0217834	-0.227721	0.62898	ne	ne	down	ne	0	22	0	22	22	29	29	39	39	39	0	23	21	23	23	29	39	38	39	39	FALSE	FALSE	FALSE	FALSE	0.0189632	ne	NE	NE	FALSE	FALSE	t-complex 11, testis-specific-like 1 [Source:HGNC Symbol;Acc:HGNC:25655]
FAHD2B	ne	ne	NE	ne	-0.207434	1	0.213041	1	0.758174	0.00119242	0.0999573	1	ne	ne	up	ne	0	0	0	0	0	0	15	0	0	15	0	0	0	0	0	0	14	0	0	14	FALSE	FALSE	FALSE	FALSE	-0.254441	down	NE	NE	FALSE	FALSE	fumarylacetoacetate hydrolase domain containing 2B [Source:HGNC Symbol;Acc:HGNC:25318]
SPG20	ne	ne	down	down	-0.207394	1	-0.458401	0.139613	-0.680992	0.00388931	-0.385391	0.00914519	ne	ne	down	down	18	18	18	18	18	39	39	39	39	39	24	26	24	24	26	39	36	39	39	39	FALSE	FALSE	FALSE	FALSE	0.107895	up	E	NE	TRUE	FALSE	spastic paraplegia 20 (Troyer syndrome) [Source:HGNC Symbol;Acc:HGNC:18514]
USP31	ne	ne	down	ne	-0.207175	1	-0.410959	0.404391	-0.469072	0.0262172	-0.075612	1	ne	ne	down	ne	20	23	31	31	31	49	49	49	49	49	31	24	31	31	31	49	49	49	49	49	FALSE	FALSE	FALSE	FALSE	0.179126	up	NE	NE	FALSE	FALSE	ubiquitin specific peptidase 31 [Source:HGNC Symbol;Acc:HGNC:20060]
DCXR	ne	ne	NE	ne	-0.206908	1	0.812435	0.144762	0.955086	0.000449905	0.163187	0.843035	ne	ne	up	ne	0	0	0	0	0	29	19	29	29	29	0	0	0	0	0	39	0	39	39	39	FALSE	FALSE	FALSE	FALSE	0.0710468	ne	NE	NE	FALSE	TRUE	dicarbonyl/L-xylulose reductase [Source:HGNC Symbol;Acc:HGNC:18985]
MMAA	ne	ne	down	down	-0.20675	1	-0.442061	0.271954	-0.525777	0.0169033	-0.527003	0.00380882	ne	ne	down	down	22	14	22	22	22	39	39	39	39	39	22	25	22	22	25	38	39	38	39	39	FALSE	FALSE	TRUE	FALSE	0.0400606	ne	NE	NE	FALSE	FALSE	methylmalonic aciduria (cobalamin deficiency) cblA type [Source:HGNC Symbol;Acc:HGNC:18871]
AHDC1	ne	down	ne	down	-0.206737	1	-1.18439	0.000550864	-0.178335	0.851069	-0.899825	0.042711	ne	down	ne	down	27	26	27	27	27	29	19	29	29	29	27	35	27	35	35	29	43	29	43	43	FALSE	FALSE	FALSE	FALSE	0.0281403	ne	NE	NE	FALSE	FALSE	AT-hook DNA binding motif containing 1 [Source:HGNC Symbol;Acc:HGNC:25230]
COX6A1	ne	ne	up	ne	-0.206229	1	0.532149	0.264961	0.671054	0.0108103	0.106997	1	ne	ne	up	ne	16	18	16	16	18	39	39	39	39	39	0	0	26	26	26	39	39	39	39	39	FALSE	FALSE	TRUE	FALSE	-0.0129286	ne	NE	NE	FALSE	FALSE	cytochrome c oxidase subunit VIa polypeptide 1 [Source:HGNC Symbol;Acc:HGNC:2277]
BCL2L12	ne	ne	NE	ne	-0.206199	1	0.381471	0.667288	0.848472	0.000738776	0.196005	1	ne	ne	up	ne	0	0	0	0	0	0	0	0	0	0	0	0	0	0	0	0	0	0	0	0	FALSE	FALSE	FALSE	FALSE	-0.0214549	ne	NE	NE	FALSE	FALSE	BCL2-like 12 (proline rich) [Source:HGNC Symbol;Acc:HGNC:13787]
ZNF680	ne	ne	NE	down	-0.205555	1	-0.616783	0.26009	-0.942379	0.000591255	-0.391381	0.0493034	ne	ne	down	down	0	0	0	0	0	0	39	0	39	39	0	0	0	0	0	0	29	0	29	29	FALSE	FALSE	TRUE	FALSE	-0.0242689	ne	NE	NE	FALSE	FALSE	zinc finger protein 680 [Source:HGNC Symbol;Acc:HGNC:26897]
DHRS3	ne	ne	up	ne	-0.205451	1	0.125305	1	0.828224	0.00846698	0.887157	0.205981	ne	ne	up	ne	13	28	27	28	28	29	40	29	39	40	29	26	29	29	29	30	39	39	39	39	FALSE	FALSE	FALSE	TRUE	-0.52898	down	NE	NE	FALSE	TRUE	dehydrogenase/reductase (SDR family) member 3 [Source:HGNC Symbol;Acc:HGNC:17693]
MSRA	ne	ne	up	ne	-0.204866	1	0.418024	0.621654	0.659712	0.0456677	0.0568602	1	ne	ne	up	ne	0	26	0	17	26	29	49	39	49	49	23	29	23	24	29	39	46	39	46	46	FALSE	FALSE	FALSE	TRUE	0.041361	ne	NE	NE	FALSE	FALSE	methionine sulfoxide reductase A [Source:HGNC Symbol;Acc:HGNC:7377]
DCUN1D3	ne	ne	NE	ne	-0.204509	1	-0.460216	0.345435	-0.65591	0.00200854	-0.439973	0.214913	ne	ne	down	ne	0	0	0	0	0	0	0	0	0	0	0	0	0	0	0	0	0	0	0	0	FALSE	FALSE	FALSE	FALSE	-0.190265	ne	NE	NE	FALSE	FALSE	DCN1, defective in cullin neddylation 1, domain containing 3 [Source:HGNC Symbol;Acc:HGNC:28734]
TBC1D10B	ne	ne	up	ne	-0.204453	1	0.120811	1	0.404742	0.0388411	0.0414576	1	ne	ne	up	ne	21	0	21	21	21	29	0	29	29	29	31	0	31	31	31	48	0	48	48	48	FALSE	FALSE	TRUE	FALSE	0.0014807	ne	NE	NE	FALSE	FALSE	TBC1 domain family member 10B [Source:HGNC Symbol;Acc:HGNC:24510]
CIB1	ne	ne	up	ne	-0.203896	1	0.492646	0.456136	0.696793	0.00232783	0.0650036	1	ne	ne	up	ne	22	13	22	22	22	39	39	39	39	39	21	35	23	23	35	39	49	39	49	49	FALSE	FALSE	TRUE	FALSE	-0.102399	ne	NE	NE	FALSE	FALSE	calcium and integrin binding 1 [Source:HGNC Symbol;Acc:HGNC:16920]
APRT	ne	ne	up	ne	-0.203885	1	0.616965	0.26009	0.87523	0.000580629	0.0339426	1	ne	ne	up	ne	22	0	22	22	22	30	29	30	30	30	0	21	21	21	21	39	29	39	39	39	FALSE	FALSE	FALSE	FALSE	0.0342348	ne	S	NE	TRUE	TRUE	adenine phosphoribosyltransferase [Source:HGNC Symbol;Acc:HGNC:626]
NEURL1B	ne	down	down	down	-0.203876	1	-0.714476	0.0476302	-0.493034	0.017493	-0.90034	0.00105326	ne	down	down	down	18	13	18	18	18	39	29	39	39	39	17	17	17	17	17	49	29	49	49	49	FALSE	FALSE	FALSE	FALSE	-0.411194	down	NE	NE	FALSE	FALSE	neuralized E3 ubiquitin protein ligase 1B [Source:HGNC Symbol;Acc:HGNC:35422]
CCND1	ne	ne	down	down	-0.203848	1	-0.409744	0.26009	-0.806317	6.28e-06	-0.69634	4.41e-05	ne	ne	down	down	0	26	17	26	26	0	39	38	38	39	17	23	17	17	23	20	59	59	59	59	FALSE	FALSE	FALSE	FALSE	0.313255	up	S	NE	TRUE	FALSE	cyclin D1 [Source:HGNC Symbol;Acc:HGNC:1582]
NFYA	ne	ne	down	down	-0.203552	1	-0.469081	0.222798	-0.63207	0.000200103	-0.37914	0.00501322	ne	ne	down	down	22	23	22	23	23	29	19	29	29	29	21	27	21	27	27	28	29	28	29	29	FALSE	FALSE	TRUE	FALSE	0.0653816	ne	NE	NE	FALSE	FALSE	nuclear transcription factor Y subunit alpha [Source:HGNC Symbol;Acc:HGNC:7804]
ZNRF2	ne	ne	down	ne	-0.203354	1	-0.321409	0.605579	-0.568776	0.0177747	-0.251426	0.802717	ne	ne	down	ne	0	22	0	22	22	39	49	39	49	49	22	28	22	28	28	39	59	39	59	59	FALSE	FALSE	FALSE	FALSE	0.0871688	ne	NE	NE	FALSE	FALSE	zinc and ring finger 2, E3 ubiquitin protein ligase [Source:HGNC Symbol;Acc:HGNC:22316]
COQ4	ne	ne	NE	ne	-0.202912	1	0.364391	0.610895	0.868457	0.000409201	0.188408	0.894518	ne	ne	up	ne	0	0	0	0	0	0	0	0	0	0	0	0	0	0	0	14	19	14	19	19	FALSE	FALSE	TRUE	FALSE	0.0027579	ne	NE	NE	FALSE	FALSE	coenzyme Q4 [Source:HGNC Symbol;Acc:HGNC:19693]
PABPC4L	ne	ne	down	ne	-0.202797	1	-0.924272	0.19914	-1.53409	3.78e-05	-0.600066	0.534543	ne	ne	down	ne	22	0	22	22	22	29	39	29	39	39	21	0	21	21	21	29	39	29	39	39	FALSE	FALSE	FALSE	FALSE	-0.128379	ne	NE	NE	FALSE	FALSE	poly(A) binding protein, cytoplasmic 4-like [Source:HGNC Symbol;Acc:HGNC:31955]
RRAS	ne	ne	NE	ne	-0.202427	1	0.233478	1	0.661424	0.0124347	0.052709	1	ne	ne	up	ne	14	30	14	14	30	15	29	15	29	29	0	0	0	0	0	24	34	24	24	34	FALSE	FALSE	FALSE	FALSE	-0.0658416	ne	NE	NE	TRUE	FALSE	related RAS viral (r-ras) oncogene homolog [Source:HGNC Symbol;Acc:HGNC:10447]
MRPL38	ne	ne	up	ne	-0.202179	1	0.438156	0.543634	0.607645	0.00730525	0.0779661	1	ne	ne	up	ne	26	0	26	26	26	0	0	19	19	19	21	0	21	21	21	29	0	29	29	29	FALSE	FALSE	FALSE	FALSE	-0.0709096	ne	NE	NE	FALSE	FALSE	mitochondrial ribosomal protein L38 [Source:HGNC Symbol;Acc:HGNC:14033]
PPP1R14B	ne	ne	up	ne	-0.201778	1	0.380447	0.635783	0.533083	0.0345505	-0.061845	1	ne	ne	up	ne	18	0	18	18	18	30	0	30	30	30	32	0	32	32	32	0	0	0	0	0	FALSE	FALSE	FALSE	FALSE	0.0975517	ne	NE	NE	FALSE	FALSE	protein phosphatase 1 regulatory inhibitor subunit 14B [Source:HGNC Symbol;Acc:HGNC:9057]
DHPS	ne	ne	up	ne	-0.201688	1	0.354658	0.545611	0.504763	0.0229707	0.115169	1	ne	ne	up	ne	23	0	23	23	23	39	0	39	39	39	27	0	27	27	27	39	19	39	39	39	FALSE	FALSE	TRUE	FALSE	-0.12467	down	NE	NE	FALSE	FALSE	deoxyhypusine synthase [Source:HGNC Symbol;Acc:HGNC:2869]
LSM7	ne	ne	NE	ne	-0.201463	1	0.544854	0.36665	0.716618	0.00424848	0.0192066	1	ne	ne	up	ne	0	0	18	18	18	0	0	29	29	29	0	0	0	0	0	0	0	29	29	29	FALSE	FALSE	TRUE	FALSE	-0.0655941	ne	NE	NE	FALSE	FALSE	LSM7 homolog, U6 small nuclear RNA and mRNA degradation associated [Source:HGNC Symbol;Acc:HGNC:20470]
RAPH1	ne	ne	down	ne	-0.201045	1	-0.551764	0.429168	-0.851607	0.000215944	-0.170264	0.941246	ne	ne	down	ne	0	13	0	0	13	39	29	39	39	39	32	17	32	32	32	39	29	39	39	39	FALSE	FALSE	TRUE	FALSE	1.00422	up	NE	NE	FALSE	FALSE	Ras association (RalGDS/AF-6) and pleckstrin homology domains 1 [Source:HGNC Symbol;Acc:HGNC:14436]
RPL13	ne	ne	NE	ne	-0.200913	1	0.848848	0.0623287	0.848329	0.000159096	0.0996827	1	ne	ne	up	ne	17	0	17	17	17	19	0	19	19	19	0	0	0	0	0	14	0	14	14	14	FALSE	FALSE	FALSE	FALSE	-0.0819177	ne	NE	NE	TRUE	FALSE	ribosomal protein L13 [Source:HGNC Symbol;Acc:HGNC:10303]
AMMECR1	ne	ne	down	ne	-0.200589	1	-0.333642	0.588191	-0.373631	0.0463235	-0.203752	0.545441	ne	ne	down	ne	13	28	18	28	28	39	49	39	49	49	17	35	17	31	35	39	58	39	58	58	FALSE	FALSE	TRUE	FALSE	-0.0332275	ne	NE	NE	FALSE	FALSE	Alport syndrome, mental retardation, midface hypoplasia and elliptocytosis chromosomal region gene 1 [Source:HGNC Symbol;Acc:HGNC:467]
PRAF2	ne	ne	NE	ne	-0.200586	1	0.463837	0.303351	0.699599	0.00378821	0.158296	0.84906	ne	ne	up	ne	0	0	0	0	0	0	0	39	39	39	0	0	0	0	0	14	17	39	39	39	FALSE	FALSE	TRUE	FALSE	-0.188714	down	NE	NE	FALSE	FALSE	PRA1 domain family member 2 [Source:HGNC Symbol;Acc:HGNC:28911]
PMS1	ne	ne	down	ne	-0.19967	1	-0.240199	0.727342	-0.429652	0.047061	-0.141112	0.868241	ne	ne	down	ne	17	20	17	17	20	49	40	49	49	49	15	31	17	17	31	49	49	49	49	49	FALSE	FALSE	FALSE	FALSE	0.0179686	ne	NE	NE	FALSE	FALSE	PMS1 homolog 1, mismatch repair system component [Source:HGNC Symbol;Acc:HGNC:9121]
DUSP3	ne	ne	NE	ne	-0.199524	1	-0.311604	0.521242	-0.5043	0.00283435	-0.417338	0.313538	ne	ne	down	ne	0	0	0	0	0	29	30	29	30	30	0	0	0	0	0	0	39	29	39	39	FALSE	FALSE	FALSE	FALSE	0.217217	up	NE	NE	FALSE	FALSE	dual specificity phosphatase 3 [Source:HGNC Symbol;Acc:HGNC:3069]
MAB21L3	ne	ne	down	ne	-0.199156	1	-0.607634	0.733635	-1.37344	0.0122399	-0.40259	0.651357	ne	ne	down	ne	0	25	22	22	25	19	49	49	49	49	29	31	29	31	31	29	49	49	49	49	FALSE	FALSE	FALSE	FALSE	0.581545	ne	NE	NE	FALSE	FALSE	mab-21-like 3 (C. elegans) [Source:HGNC Symbol;Acc:HGNC:26787]
COQ10A	ne	ne	up	ne	-0.198599	1	0.374953	0.639889	0.498366	0.0396625	0.0999628	1	ne	ne	up	ne	0	0	0	0	0	0	0	39	39	39	0	0	21	21	21	0	0	40	40	40	FALSE	FALSE	TRUE	FALSE	-0.115986	ne	NE	NE	FALSE	FALSE	coenzyme Q10A [Source:HGNC Symbol;Acc:HGNC:26515]
ADCK1	ne	ne	up	ne	-0.19826	1	0.216111	0.969174	0.534348	0.0216469	0.176923	1	ne	ne	up	ne	0	0	37	37	37	39	39	49	49	49	23	21	23	23	23	32	39	39	39	39	FALSE	FALSE	FALSE	FALSE	-0.0208421	ne	NE	NE	FALSE	FALSE	aarF domain containing kinase 1 [Source:HGNC Symbol;Acc:HGNC:19038]
GJA1	ne	ne	down	down	-0.198076	1	-0.333098	0.413126	-0.618859	0.000745916	-0.342817	0.0146104	ne	ne	down	down	0	32	18	18	32	29	29	29	29	29	21	21	21	21	21	29	29	29	29	29	FALSE	FALSE	FALSE	FALSE	0.365155	up	NE	NE	FALSE	FALSE	gap junction protein alpha 1 [Source:HGNC Symbol;Acc:HGNC:4274]
CDCA3	ne	ne	NE	ne	-0.197915	1	0.292781	0.679718	0.599776	0.0197125	0.119053	1	ne	ne	up	ne	30	0	30	30	30	0	0	29	29	29	0	0	0	0	0	0	0	29	29	29	FALSE	FALSE	TRUE	FALSE	-0.0294935	ne	NE	NE	FALSE	FALSE	cell division cycle associated 3 [Source:HGNC Symbol;Acc:HGNC:14624]
RHOBTB1	ne	ne	down	ne	-0.197701	1	-0.249909	0.83903	-0.850909	4.46e-05	-0.265065	0.906456	ne	ne	down	ne	24	26	24	26	26	39	49	39	48	49	32	17	32	32	32	39	48	39	48	48	FALSE	FALSE	FALSE	TRUE	0.0738108	ne	NE	NE	FALSE	FALSE	Rho-related BTB domain containing 1 [Source:HGNC Symbol;Acc:HGNC:18738]
BIRC7	ne	ne	NE	ne	-0.197661	1	0.555183	0.765693	1.33335	0.0122851	-0.518805	1	ne	ne	up	ne	18	0	18	18	18	20	0	20	20	20	0	0	0	0	0	0	0	0	0	0	FALSE	FALSE	FALSE	FALSE	-1.29557	down	NE	NE	FALSE	FALSE	baculoviral IAP repeat containing 7 [Source:HGNC Symbol;Acc:HGNC:13702]
ATP6V0A2	ne	ne	down	ne	-0.197517	1	-0.342539	0.478448	-0.517127	0.00596429	-0.119374	1	ne	ne	down	ne	22	23	22	23	23	20	29	20	20	29	0	26	0	26	26	19	29	19	19	29	FALSE	FALSE	FALSE	FALSE	0.280818	up	NE	NE	FALSE	FALSE	ATPase, H+ transporting, lysosomal V0 subunit a2 [Source:HGNC Symbol;Acc:HGNC:18481]
ZNF432	ne	ne	down	ne	-0.197385	1	-0.675296	0.527134	-0.96468	0.0113185	-0.419417	0.0654815	ne	ne	down	ne	20	0	20	20	20	0	29	0	29	29	20	21	20	20	21	29	29	29	29	29	FALSE	FALSE	FALSE	FALSE	-0.0165915	ne	NE	NE	FALSE	FALSE	zinc finger protein 432 [Source:HGNC Symbol;Acc:HGNC:20810]
FGD4	ne	ne	down	ne	-0.197202	1	-0.301566	0.911338	-0.774953	0.0264201	-0.0947361	1	ne	ne	down	ne	13	17	13	17	17	49	49	49	49	49	0	23	23	23	23	49	36	49	49	49	FALSE	FALSE	FALSE	FALSE	0.293264	up	NE	NE	FALSE	FALSE	FYVE, RhoGEF and PH domain containing 4 [Source:HGNC Symbol;Acc:HGNC:19125]
CYB5B	ne	ne	down	ne	-0.197096	1	-0.151434	1	-0.513534	0.00141249	-0.430834	0.523401	ne	ne	down	ne	26	38	26	33	38	47	40	47	47	47	0	26	23	23	26	49	29	49	49	49	FALSE	FALSE	FALSE	TRUE	0.186477	up	NE	NE	TRUE	FALSE	cytochrome b5 type B (outer mitochondrial membrane) [Source:HGNC Symbol;Acc:HGNC:24374]
PSMB8	ne	ne	NE	ne	-0.197019	1	0.18554	1	0.893926	0.0424166	0.0388842	1	ne	ne	up	ne	0	0	0	0	0	0	0	0	0	0	0	0	0	0	0	0	0	0	0	0	FALSE	FALSE	FALSE	FALSE	-0.0052596	ne	NE	NE	FALSE	FALSE	proteasome subunit beta 8 [Source:HGNC Symbol;Acc:HGNC:9545]
TUBG1	ne	ne	up	ne	-0.197002	1	0.075456	1	0.508099	0.0191854	-0.108269	1	ne	ne	up	ne	0	13	0	0	13	19	15	19	19	19	0	17	0	0	17	0	29	0	29	29	FALSE	FALSE	TRUE	FALSE	0.0368034	ne	S	NE	TRUE	FALSE	tubulin gamma 1 [Source:HGNC Symbol;Acc:HGNC:12417]
SNHG5	ne	ne	up	up	-0.196809	1	0.839826	0.172098	0.884589	0.00174683	0.573214	0.0198072	ne	ne	up	up	24	40	24	24	40	29	39	29	29	39	25	21	25	25	25	29	39	29	29	39	FALSE	FALSE	FALSE	FALSE	0.0035064	ne	NE	NE	FALSE	FALSE	small nucleolar RNA host gene 5 [Source:HGNC Symbol;Acc:HGNC:21026]
RCOR2	ne	ne	up	ne	-0.196556	1	-0.216216	0.870078	0.539727	0.00143555	-0.195847	0.834826	ne	ne	up	ne	0	31	28	31	31	29	29	29	29	29	0	24	0	24	24	29	29	29	29	29	FALSE	FALSE	FALSE	FALSE	-0.177761	down	NE	NE	FALSE	FALSE	REST corepressor 2 [Source:HGNC Symbol;Acc:HGNC:27455]
TEX264	ne	ne	up	ne	-0.196276	1	0.355606	0.729965	0.653332	0.00407509	0.240517	0.714252	ne	ne	up	ne	0	14	0	14	14	24	29	29	29	29	23	27	23	26	27	18	39	18	39	39	FALSE	FALSE	TRUE	FALSE	-0.121731	ne	NE	NE	FALSE	FALSE	testis expressed 264 [Source:HGNC Symbol;Acc:HGNC:30247]
CNN3	ne	ne	down	ne	-0.196091	1	-0.15613	0.986739	-0.363061	0.032219	-0.246516	0.103803	ne	ne	down	ne	13	18	13	13	18	29	49	29	39	49	0	25	0	25	25	39	49	39	39	49	FALSE	FALSE	FALSE	FALSE	0.276003	up	NE	NE	FALSE	FALSE	calponin 3, acidic [Source:HGNC Symbol;Acc:HGNC:2157]
KCTD9	ne	ne	down	ne	-0.195972	1	-0.126819	1	-0.5615	0.00116453	-0.326779	0.0922521	ne	ne	down	ne	0	22	0	0	22	39	30	39	39	39	16	21	16	16	21	49	39	49	49	49	FALSE	FALSE	TRUE	FALSE	0.0969773	ne	NE	NE	FALSE	FALSE	potassium channel tetramerization domain containing 9 [Source:HGNC Symbol;Acc:HGNC:22401]
NIPAL2	ne	ne	down	ne	-0.1955	1	-0.18116	1	-1.15613	0.0158802	-0.0787574	1	ne	ne	down	ne	18	25	18	25	25	39	39	39	39	39	0	31	0	21	31	49	39	49	49	49	FALSE	FALSE	FALSE	FALSE	-0.383022	ne	NE	NE	FALSE	FALSE	NIPA-like domain containing 2 [Source:HGNC Symbol;Acc:HGNC:25854]
OSBPL11	ne	ne	down	down	-0.19511	1	-0.418015	0.500431	-0.769161	0.00875282	-0.367409	0.0386993	ne	ne	down	down	0	21	0	0	21	38	39	38	38	39	0	17	24	24	24	39	38	39	39	39	FALSE	FALSE	FALSE	FALSE	0.142174	up	NE	NE	FALSE	FALSE	oxysterol binding protein like 11 [Source:HGNC Symbol;Acc:HGNC:16397]
FTL	ne	ne	up	ne	-0.194916	1	0.57792	0.300145	0.672799	0.00124878	0.188244	0.321175	ne	ne	up	ne	0	23	0	0	23	25	29	29	29	29	17	0	17	17	17	19	29	38	38	38	FALSE	FALSE	TRUE	FALSE	-0.085773	ne	NE	NE	FALSE	FALSE	ferritin, light polypeptide [Source:HGNC Symbol;Acc:HGNC:3999]
CLSPN	ne	ne	down	ne	-0.194553	1	-0.426748	0.221596	-0.629198	0.0237431	-0.42825	0.0725295	ne	ne	down	ne	0	24	0	0	24	0	39	29	39	39	17	24	27	27	27	19	39	29	39	39	FALSE	FALSE	FALSE	FALSE	0.159467	up	NE	NE	FALSE	FALSE	claspin [Source:HGNC Symbol;Acc:HGNC:19715]
NFE2L2	ne	ne	down	ne	-0.194397	1	-0.34066	0.405486	-0.353938	0.0383525	-0.168695	0.55245	ne	ne	down	ne	0	0	18	18	18	59	69	59	69	69	26	0	26	26	26	59	49	59	59	59	FALSE	FALSE	FALSE	FALSE	0.0766021	ne	NE	NE	TRUE	FALSE	nuclear factor, erythroid 2 like 2 [Source:HGNC Symbol;Acc:HGNC:7782]
DLGAP1-AS1	ne	ne	up	ne	-0.194094	1	0.380194	0.427168	0.652168	0.0146903	-0.0420746	1	ne	ne	up	ne	0	0	13	13	13	29	39	29	39	39	21	13	21	21	21	26	39	26	39	39	FALSE	FALSE	FALSE	FALSE	NA	NA	NE	NE	FALSE	FALSE	DLGAP1 antisense RNA 1 [Source:HGNC Symbol;Acc:HGNC:31676]
KATNAL1	ne	ne	down	ne	-0.193886	1	-0.391737	0.527134	-0.613796	0.00296462	-0.269529	0.423969	ne	ne	down	ne	0	14	0	0	14	29	29	29	29	29	0	15	31	31	31	29	39	29	29	39	FALSE	FALSE	FALSE	TRUE	-0.0570655	ne	NE	NE	FALSE	FALSE	katanin p60 subunit A-like 1 [Source:HGNC Symbol;Acc:HGNC:28361]
UBE2M	ne	ne	up	ne	-0.193862	1	0.373957	0.583052	0.556825	0.0219436	-0.00912897	1	ne	ne	up	ne	0	0	0	0	0	15	0	15	15	15	27	0	27	27	27	0	0	0	0	0	FALSE	FALSE	FALSE	FALSE	0.0393555	ne	NE	NE	FALSE	FALSE	ubiquitin conjugating enzyme E2M [Source:HGNC Symbol;Acc:HGNC:12491]
ETAA1	ne	ne	down	ne	-0.193776	1	-0.211917	0.919274	-0.512061	0.0136469	-0.210944	0.563098	ne	ne	down	ne	0	0	0	0	0	0	39	30	30	39	0	22	17	17	22	0	38	29	29	38	FALSE	FALSE	FALSE	FALSE	-0.0130138	ne	NE	NE	FALSE	FALSE	Ewing tumor-associated antigen 1 [Source:HGNC Symbol;Acc:HGNC:24648]
FKBP14	ne	ne	down	ne	-0.193632	1	-0.412913	0.410597	-0.855611	0.000146881	-0.672989	0.371886	ne	ne	down	ne	17	0	17	17	17	39	39	39	39	39	21	31	21	21	31	36	39	36	39	39	FALSE	FALSE	FALSE	FALSE	0.0437941	ne	NE	NE	FALSE	FALSE	FK506 binding protein 14 [Source:HGNC Symbol;Acc:HGNC:18625]
ERGIC3	ne	ne	up	ne	-0.193142	1	0.546899	0.351535	0.691538	0.005235	0.215075	0.307526	ne	ne	up	ne	0	29	0	29	29	29	19	29	29	29	0	28	0	28	28	29	29	29	29	29	FALSE	FALSE	TRUE	FALSE	-0.0930592	down	NE	NE	FALSE	FALSE	ERGIC and golgi 3 [Source:HGNC Symbol;Acc:HGNC:15927]
HEBP1	ne	ne	up	ne	-0.193028	1	0.462975	0.442966	0.537369	0.0267935	0.0834548	1	ne	ne	up	ne	18	0	18	18	18	0	29	49	49	49	13	17	13	17	17	39	39	39	39	39	TRUE	FALSE	FALSE	FALSE	-0.153478	down	NE	NE	FALSE	FALSE	heme binding protein 1 [Source:HGNC Symbol;Acc:HGNC:17176]
RBM7	ne	ne	NE	ne	-0.19298	1	-0.0458093	1	-0.72033	0.000186586	-0.326363	0.105186	ne	ne	down	ne	0	0	0	0	0	49	29	49	49	49	0	0	0	0	0	39	29	39	39	39	FALSE	FALSE	TRUE	FALSE	0.105342	ne	NE	NE	FALSE	FALSE	RNA binding motif protein 7 [Source:HGNC Symbol;Acc:HGNC:9904]
OTUD6B-AS1	ne	ne	down	down	-0.19268	1	0.0721278	1	-0.565252	0.00411315	-0.386338	0.0358568	ne	ne	down	down	0	17	0	0	17	49	29	49	49	49	0	23	0	22	23	48	29	48	48	48	FALSE	FALSE	FALSE	FALSE	NA	NA	NE	NE	FALSE	FALSE	OTUD6B antisense RNA 1 (head to head) [Source:HGNC Symbol;Acc:HGNC:50466]
CLPP	ne	ne	up	ne	-0.192492	1	0.247893	0.93194	0.650299	0.00228591	0.105263	1	ne	ne	up	ne	0	0	23	23	23	0	15	0	15	15	21	0	21	21	21	19	0	19	19	19	FALSE	FALSE	TRUE	FALSE	-0.0608953	ne	NE	NE	FALSE	FALSE	caseinolytic mitochondrial matrix peptidase proteolytic subunit [Source:HGNC Symbol;Acc:HGNC:2084]
CPSF7	ne	ne	down	ne	-0.192469	1	-0.396022	0.260195	-0.416629	0.0456885	-0.165487	1	ne	ne	down	ne	0	23	0	20	23	39	49	39	39	49	34	16	34	34	34	39	48	39	39	48	FALSE	FALSE	TRUE	FALSE	-0.0424471	ne	NE	NE	FALSE	FALSE	cleavage and polyadenylation specific factor 7 [Source:HGNC Symbol;Acc:HGNC:30098]
KIAA2018	ne	ne	down	ne	-0.192425	1	-0.463767	0.662977	-0.861253	0.000344488	-0.145511	1	ne	ne	down	ne	18	24	18	24	24	39	49	39	39	49	21	30	21	21	30	38	58	38	38	58	FALSE	FALSE	FALSE	FALSE	0.132615	ne	NE	NE	FALSE	FALSE	NA
KHK	ne	ne	up	ne	-0.192411	1	0.336731	0.811535	0.765054	0.0230997	-0.113087	1	ne	ne	up	ne	0	23	0	23	23	19	39	29	39	39	0	17	0	17	17	24	39	29	39	39	FALSE	FALSE	FALSE	FALSE	0.156028	ne	NE	NE	FALSE	FALSE	ketohexokinase [Source:HGNC Symbol;Acc:HGNC:6315]
DANCR	ne	ne	up	ne	-0.192334	1	0.410177	0.550302	0.53658	0.0424264	0.236331	0.451828	ne	ne	up	ne	0	0	0	0	0	29	29	29	29	29	14	21	14	14	21	29	29	29	29	29	FALSE	FALSE	FALSE	FALSE	NA	NA	NE	NE	FALSE	FALSE	differentiation antagonizing non-protein coding RNA [Source:HGNC Symbol;Acc:HGNC:28964]
L3MBTL3	ne	ne	down	ne	-0.191518	1	-0.409405	0.410912	-0.606115	0.00815325	-0.303076	0.43362	ne	ne	down	ne	26	22	26	26	26	19	29	29	29	29	0	40	0	40	40	21	29	29	29	29	FALSE	FALSE	FALSE	FALSE	0.0791331	ne	NE	NE	FALSE	FALSE	l(3)mbt-like 3 (Drosophila) [Source:HGNC Symbol;Acc:HGNC:23035]
LAT	ne	ne	up	ne	-0.19127	1	0.458294	0.572276	1.15894	0.00185903	0.119046	1	ne	ne	up	ne	23	32	23	23	32	29	39	37	39	39	0	16	0	0	16	30	39	39	39	39	FALSE	FALSE	TRUE	FALSE	-0.255298	ne	NE	NE	FALSE	FALSE	linker for activation of T-cells [Source:HGNC Symbol;Acc:HGNC:18874]
PTPN14	ne	ne	down	ne	-0.190911	1	-0.473325	0.527134	-0.777093	0.000961412	-0.188108	1	ne	ne	down	ne	17	17	17	17	17	49	49	49	49	49	17	27	17	27	27	46	49	46	46	49	FALSE	FALSE	FALSE	FALSE	0.335786	up	NE	NE	FALSE	FALSE	protein tyrosine phosphatase, non-receptor type 14 [Source:HGNC Symbol;Acc:HGNC:9647]
RPS19	ne	ne	up	ne	-0.190822	1	0.779088	0.135976	0.861784	0.000498173	0.131228	1	ne	ne	up	ne	0	0	22	22	22	29	0	29	29	29	0	21	27	27	27	39	18	39	39	39	FALSE	FALSE	FALSE	FALSE	-0.0821078	ne	NE	NE	FALSE	FALSE	ribosomal protein S19 [Source:HGNC Symbol;Acc:HGNC:10402]
TSSC2	ne	ne	up	ne	-0.19036	1	0.116751	1	0.936589	0.00792747	0.140801	1	ne	ne	up	ne	14	0	14	14	14	29	0	29	29	29	26	0	26	26	26	29	0	29	29	29	FALSE	FALSE	FALSE	FALSE	NA	NA	NE	NE	FALSE	FALSE	tumor suppressing subtransferable candidate 2 pseudogene [Source:HGNC Symbol;Acc:HGNC:12384]
PRDM4	ne	ne	down	ne	-0.190302	1	-0.331061	0.424319	-0.370247	0.0358695	-0.215801	0.275358	ne	ne	down	ne	13	19	18	19	19	40	29	40	40	40	21	20	21	21	21	29	26	29	29	29	FALSE	FALSE	TRUE	FALSE	0.133863	up	NE	E	FALSE	FALSE	PR domain containing 4 [Source:HGNC Symbol;Acc:HGNC:9348]
CDV3	ne	ne	down	ne	-0.19024	1	-0.0782735	1	-0.352195	0.0318523	-0.144642	0.669858	ne	ne	down	ne	17	0	18	18	18	39	30	39	39	39	31	26	31	31	31	39	39	39	39	39	FALSE	FALSE	TRUE	FALSE	0.162503	up	NE	NE	FALSE	FALSE	CDV3 homolog (mouse) [Source:HGNC Symbol;Acc:HGNC:26928]
AUP1	ne	ne	NE	ne	-0.189922	1	0.318914	0.707363	0.552714	0.0299348	0.182533	0.514956	ne	ne	up	ne	0	0	0	0	0	29	0	29	29	29	0	0	0	0	0	29	0	29	29	29	FALSE	FALSE	TRUE	FALSE	-0.158507	down	NE	NE	FALSE	FALSE	ancient ubiquitous protein 1 [Source:HGNC Symbol;Acc:HGNC:891]
C21orf33	ne	ne	NE	ne	-0.189329	1	0.545253	0.313367	0.613407	0.00501076	0.100679	1	ne	ne	up	ne	0	0	0	0	0	0	0	0	0	0	0	0	0	0	0	0	0	0	0	0	FALSE	FALSE	FALSE	FALSE	0.0280052	ne	NE	NE	FALSE	FALSE	chromosome 21 open reading frame 33 [Source:HGNC Symbol;Acc:HGNC:1273]
SCARNA22	ne	ne	down	ne	-0.189117	1	0.655904	0.839538	-1.39153	0.0122399	-0.246654	1	ne	ne	down	ne	0	0	0	0	0	29	29	29	29	29	21	21	21	21	21	29	38	29	38	38	FALSE	FALSE	FALSE	FALSE	-0.257383	ne	NE	NE	FALSE	FALSE	small Cajal body-specific RNA 22 [Source:HGNC Symbol;Acc:HGNC:32580]
PGLS	ne	ne	NE	ne	-0.188693	1	0.57911	0.256085	0.951223	4.42e-05	0.193713	1	ne	ne	up	ne	0	0	0	0	0	15	39	15	39	39	0	0	0	0	0	0	39	0	39	39	FALSE	FALSE	TRUE	FALSE	-0.0985413	ne	NE	NE	FALSE	FALSE	6-phosphogluconolactonase [Source:HGNC Symbol;Acc:HGNC:8903]
PQBP1	ne	ne	NE	ne	-0.188437	1	0.559665	0.312602	0.609376	0.00426725	0.154299	0.984649	ne	ne	up	ne	0	0	18	18	18	39	59	39	39	59	0	0	0	0	0	39	59	39	39	59	FALSE	FALSE	FALSE	FALSE	-0.425548	down	NE	NE	FALSE	FALSE	polyglutamine binding protein 1 [Source:HGNC Symbol;Acc:HGNC:9330]
SEC23IP	ne	ne	down	ne	-0.188433	1	-0.436123	0.307444	-0.580159	0.0125057	-0.257217	0.313125	ne	ne	down	ne	17	22	17	17	22	48	29	48	48	48	35	21	35	35	35	39	39	39	39	39	FALSE	FALSE	TRUE	FALSE	0.0640029	ne	NE	NE	FALSE	FALSE	SEC23 interacting protein [Source:HGNC Symbol;Acc:HGNC:17018]
RPL12	ne	ne	NE	ne	-0.187758	1	0.692739	0.110252	0.615001	0.00559905	0.199797	0.311719	ne	ne	up	ne	0	0	0	0	0	29	0	29	29	29	0	0	0	0	0	19	0	19	19	19	FALSE	FALSE	FALSE	FALSE	-0.043896	ne	NE	NE	FALSE	FALSE	ribosomal protein L12 [Source:HGNC Symbol;Acc:HGNC:10302]
CCNE2	ne	ne	down	ne	-0.187036	1	-0.483897	0.326277	-0.71511	0.00688894	-0.192977	0.616784	ne	ne	down	ne	0	18	0	0	18	39	39	39	39	39	0	26	0	26	26	39	29	39	39	39	FALSE	FALSE	TRUE	FALSE	0.148061	ne	NE	NE	FALSE	FALSE	cyclin E2 [Source:HGNC Symbol;Acc:HGNC:1590]
RLIM	ne	ne	down	ne	-0.186821	1	-0.265535	0.845858	-0.582195	0.0149555	-0.211798	0.575372	ne	ne	down	ne	0	18	0	18	18	38	30	38	38	38	13	17	13	17	17	29	29	29	29	29	FALSE	FALSE	TRUE	FALSE	0.0577997	ne	NE	NE	FALSE	FALSE	ring finger protein, LIM domain interacting [Source:HGNC Symbol;Acc:HGNC:13429]
RSPH9	ne	up	ne	ne	-0.186785	1	1.301	0.0491366	0.574955	0.347964	0.124641	1	ne	up	ne	ne	0	17	0	0	17	29	49	29	29	49	16	0	16	16	16	28	49	28	28	49	FALSE	FALSE	TRUE	FALSE	-0.0074748	ne	NE	NE	FALSE	FALSE	radial spoke head 9 homolog (Chlamydomonas) [Source:HGNC Symbol;Acc:HGNC:21057]
KATNBL1	ne	ne	down	ne	-0.186783	1	-0.133875	1	-0.444997	0.0186774	-0.104366	1	ne	ne	down	ne	13	0	13	13	13	29	30	29	30	30	27	0	27	27	27	29	29	29	29	29	FALSE	FALSE	FALSE	FALSE	NA	NA	NE	NE	FALSE	FALSE	katanin p80 subunit B-like 1 [Source:HGNC Symbol;Acc:HGNC:26199]
LSM11	ne	ne	down	ne	-0.186425	1	-0.296004	0.587726	-0.685151	0.000180299	-0.222467	0.778024	ne	ne	down	ne	0	20	0	0	20	29	39	29	29	39	0	30	0	17	30	29	29	29	29	29	FALSE	FALSE	TRUE	FALSE	-0.0270372	ne	NE	NE	FALSE	FALSE	LSM11, U7 small nuclear RNA associated [Source:HGNC Symbol;Acc:HGNC:30860]
DENND6A	ne	ne	NE	ne	-0.186067	1	-0.252419	0.838985	-0.524733	0.0219082	-0.253941	0.442934	ne	ne	down	ne	23	18	23	23	23	0	29	0	29	29	0	0	0	0	0	38	29	38	38	38	FALSE	FALSE	FALSE	FALSE	NA	NA	NE	NE	FALSE	FALSE	DENN/MADD domain containing 6A [Source:HGNC Symbol;Acc:HGNC:26635]
FAM155B	ne	ne	up	ne	-0.185898	1	0.127721	1	0.643419	0.0383194	0.255708	0.889045	ne	ne	up	ne	0	24	13	13	24	29	37	29	37	37	0	23	0	0	23	39	39	39	39	39	FALSE	FALSE	FALSE	FALSE	0.811583	up	NE	NE	FALSE	FALSE	family with sequence similarity 155 member B [Source:HGNC Symbol;Acc:HGNC:30701]
WASH7P	ne	ne	NE	ne	-0.185613	1	0.516595	0.35793	0.781693	0.0164643	0.0275336	1	ne	ne	up	ne	0	0	0	0	0	0	0	0	0	0	0	0	0	0	0	0	0	0	0	0	FALSE	FALSE	FALSE	FALSE	-0.163273	ne	NE	NE	FALSE	FALSE	WAS protein family homolog 7 pseudogene [Source:EntrezGene;Acc:653635]
ALS2	ne	ne	down	ne	-0.185241	1	-0.392443	0.359424	-0.599517	0.00587644	-0.305961	0.330569	ne	ne	down	ne	0	26	13	26	26	39	49	39	39	49	21	19	21	21	21	39	48	39	39	48	FALSE	FALSE	FALSE	FALSE	0.266941	up	NE	NE	FALSE	FALSE	ALS2, alsin Rho guanine nucleotide exchange factor [Source:HGNC Symbol;Acc:HGNC:443]
[truncated: 2,790 more rows]

## Sheet: F3T-KD data + F3T-IN-KD status
	F3T-IN status		Foxo3 knockdown data in C116 cells									Foxo3 knockdown data in HD cells
[truncated: 4,188 more rows]
