# Supplementary material for: FOXO3 targets are reprogrammed as Huntington's disease neural cells and striatal neurons face senescence with p16INK4a increase
Source: Aging Cell. 2020 Nov 6;19(11):e13226. doi: 10.1111/acel.13226 (PMC7681055; doi:10.1111/acel.13226)
Supplement: Supplementary file 12 [file ACEL-19-e13226-s012.xlsx]

## Sheet: F3Ts lost upon Ryk silencing
	RNA-Seq data: log2FC (LFC) and False Discovery Rate (FRD) values								RNA-Seq. Effect: FDR < 5%				ChIP-seq data: peak scores for regions around the TSS (P < 0.05)																				Comparison with other lists of FOXO3 targets				Deregulation in HD (19Q/72Q) NSCs (Ring et al. Stem Cell Report 2015)		Gene lists of interest
Gene symbol	C116, LFC	C116, FDR	HD, LFC	HD, FDR	C116 with Ryk silencing LFC	C116 with Ryk silencing FDR	HD with Ryk silencing LFC	HD with Ryk silencing FDR	C116	HD	C116 with Ryk silencing	HD with Ryk silencing	C116 [-5kb.2kb]	C116 Outside [-/+5kb]	C116 [-/+5kb]	C116 [-/+10kb]	C116 [-/+20kb]	HD [-5kb.2kb]	HD Outside [-/+5kb]	HD [-/+5kb]	HD [-/+10kb]	HD [-/+20kb]	C116 with Ryk silencing [-5kb.2kb]	C116 with Ryk silencing Outside -/+5kb	C116 with Ryk silencing [-/+5kb]	C116 with Ryk silencing [-/+10kb]	C116 with Ryk silencing [-/+20kb]	HD with Ryk silencing [-5kb.2kb]	HD with Ryk silencing outside -/+5kb	HD with Ryk silencing [-/+5kb]	HD with Ryk silencing [-/+10kb]	HD with Ryk silencing [-/+20kb]	Renault et al. Cell Stem Cell 2009 (Mouse NSCs. FOXO3 dependent genes)	Paik et al. Cell Stem Cell 2009 (Mouse NSCs. FOXO3 dependent genes)	Meta-analysis by Webb et al. Aging Cell 2016 (Mouse FOXO1 or FOXO3 targets in at least one of 4 cell types considered)	Eijkelenboom et al. Cell report 2013 (Human colon carcinoma cells. FOXO3 targets)	LFC	Statistically significant effect	Worm RNAi 662 hits	Human Buck 323 hits	Human CHDI Target Validation score (> 3)	Druggable gene (Human DGIDB)	Gene description
KIAA1875	1.89134	0.017069	-0.106536	1	0.813367	0.118919	0.609206	1	up	ne	ne	ne	27	0	27	27	27	39	29	39	39	39	0	17	0	0	17	29	29	29	29	29	FALSE	FALSE	FALSE	FALSE	-0.1441754	ne	NE	NE	FALSE	FALSE	NA
MXD1	1.81833	1.33e-10	1.24338	2e-06	0.458867	0.0711758	1.35535	8.07e-19	up	up	ne	up	0	13	13	13	13	29	39	29	29	39	0	27	0	0	27	18	39	18	29	39	TRUE	FALSE	TRUE	FALSE	0.1468821	ne	NE	NE	FALSE	FALSE	MAX dimerization protein 1 [Source:HGNC Symbol;Acc:HGNC:6761]
YPEL2	1.47282	0.000102187	1.10704	0.00886772	0.196793	0.992421	1.32217	4.85e-19	up	up	ne	up	0	32	0	18	32	29	39	49	49	49	26	32	26	26	32	29	29	49	49	49	FALSE	FALSE	TRUE	FALSE	-0.2416536	down	NE	NE	FALSE	FALSE	yippee like 2 [Source:HGNC Symbol;Acc:HGNC:18326]
FOXB1	1.43146	0.0006332	0.146127	1	0.67109	0.220072	0.563324	0.308341	up	ne	ne	ne	23	37	27	27	37	39	39	39	39	39	17	23	17	17	23	49	39	49	49	49	FALSE	FALSE	FALSE	FALSE	0.433101	ne	NE	NE	FALSE	FALSE	forkhead box B1 [Source:HGNC Symbol;Acc:HGNC:3799]
HSPG2	1.38008	0.0267895	-0.108818	1	0.147419	1	0.359567	0.660816	up	ne	ne	ne	28	25	28	28	28	59	49	59	59	59	27	32	27	32	32	56	49	56	56	56	FALSE	FALSE	FALSE	TRUE	0.4848768	up	NE	NE	FALSE	FALSE	heparan sulfate proteoglycan 2 [Source:HGNC Symbol;Acc:HGNC:5273]
HBP1	1.2489	1.37e-05	0.818566	0.011716	0.387901	0.216548	0.837508	1.58e-06	up	up	ne	up	23	18	23	23	23	49	59	49	49	59	26	21	26	26	26	49	48	49	49	49	FALSE	FALSE	TRUE	FALSE	-0.1105255	ne	NE	NE	FALSE	FALSE	HMG-box transcription factor 1 [Source:HGNC Symbol;Acc:HGNC:23200]
FBXO33	1.12196	3.07e-05	0.715605	0.00581837	0.268677	0.376986	0.702948	4.83e-05	up	up	ne	up	18	22	18	22	22	29	39	29	29	39	0	21	0	17	21	38	39	38	39	39	FALSE	FALSE	TRUE	FALSE	-0.070628	ne	NE	NE	FALSE	FALSE	F-box protein 33 [Source:HGNC Symbol;Acc:HGNC:19833]
SEPP1	1.11395	0.017069	0.467406	0.555487	0.239025	0.820478	0.567152	0.411659	up	ne	ne	ne	0	18	13	13	18	29	39	29	39	39	21	17	21	21	21	29	39	29	39	39	FALSE	FALSE	FALSE	FALSE	0.1693618	ne	NE	NE	FALSE	FALSE	selenoprotein P. plasma. 1 [Source:HGNC Symbol;Acc:HGNC:10751]
OTUD1	1.04611	0.000475431	0.906602	0.000611642	0.320077	0.260556	0.740543	0.00916828	up	up	ne	up	13	13	13	13	13	29	39	39	39	39	14	29	25	25	29	28	49	39	39	49	FALSE	FALSE	TRUE	FALSE	0.0497753	ne	NE	NE	FALSE	FALSE	OTU deubiquitinase 1 [Source:HGNC Symbol;Acc:HGNC:27346]
ULBP1	1.02362	0.00781029	0.685481	0.119921	0.597288	0.0567077	1.08612	0.00101544	up	ne	ne	up	0	22	0	0	22	0	19	19	19	19	0	17	0	0	17	29	19	29	29	29	FALSE	FALSE	FALSE	FALSE	0.5986539	up	NE	NE	FALSE	FALSE	UL16 binding protein 1 [Source:HGNC Symbol;Acc:HGNC:14893]
JMY	1.00699	0.00346215	0.622926	0.250781	0.213282	0.876934	0.753829	3.41e-07	up	ne	ne	up	0	23	0	23	23	29	49	39	49	49	0	23	0	23	23	29	48	39	48	48	FALSE	FALSE	TRUE	FALSE	0.0613774	ne	NE	NE	FALSE	FALSE	junction mediating and regulatory protein. p53 cofactor [Source:HGNC Symbol;Acc:HGNC:28916]
CALCRL	1.00568	0.0424025	0.0898191	1	-0.116045	1	0.660473	0.00522256	up	ne	ne	up	13	0	13	13	13	40	49	40	40	49	0	22	0	0	22	29	46	29	39	46	FALSE	FALSE	FALSE	FALSE	0.8651323	up	NE	NE	FALSE	FALSE	calcitonin receptor like receptor [Source:HGNC Symbol;Acc:HGNC:16709]
SORCS2	0.968933	0.0343281	-0.106897	1	0.402985	0.352591	0.492046	0.456968	up	ne	ne	ne	17	34	17	17	34	39	39	39	39	39	26	31	26	26	31	29	49	29	39	49	FALSE	FALSE	FALSE	FALSE	-0.6455855	down	NE	NE	FALSE	FALSE	sortilin-related VPS10 domain containing receptor 2 [Source:HGNC Symbol;Acc:HGNC:16698]
FASN	0.886752	0.00301879	-0.130827	1	0.196343	0.937152	-0.00596012	1	up	ne	ne	ne	38	33	38	38	38	29	39	29	30	39	0	25	0	0	25	31	49	31	31	49	FALSE	FALSE	TRUE	FALSE	0.3490896	up	NE	NE	FALSE	TRUE	fatty acid synthase [Source:HGNC Symbol;Acc:HGNC:3594]
SEMA6B	0.870294	0.0189059	-0.347654	0.527948	0.233872	0.683866	-0.0321755	1	up	ne	ne	ne	22	20	22	22	22	39	29	39	39	39	0	20	23	23	23	0	29	39	39	39	FALSE	FALSE	FALSE	FALSE	0.1169239	ne	NE	NE	FALSE	FALSE	sema domain. transmembrane domain (TM). and cytoplasmic domain. (semaphorin) 6B [Source:HGNC Symbol;Acc:HGNC:10739]
C7orf60	0.843398	0.0227351	0.326902	0.606871	0.0898886	1	0.276857	0.483003	up	ne	ne	ne	0	0	22	22	22	49	30	49	49	49	17	20	17	20	20	49	29	49	49	49	FALSE	FALSE	TRUE	FALSE	-0.0276765	ne	NE	NE	FALSE	FALSE	chromosome 7 open reading frame 60 [Source:HGNC Symbol;Acc:HGNC:26475]
KDM4B	0.806331	0.00990708	0.0195338	1	0.332181	0.283165	0.207274	0.860171	up	ne	ne	ne	22	30	22	23	30	39	59	39	59	59	26	28	26	26	28	39	59	39	59	59	FALSE	FALSE	TRUE	FALSE	0.0249842	ne	NE	NE	FALSE	FALSE	lysine (K)-specific demethylase 4B [Source:HGNC Symbol;Acc:HGNC:29136]
PINK1	0.805882	0.0267895	0.437966	0.459687	0.400846	0.181927	0.572528	0.08812	up	ne	ne	ne	20	0	20	20	20	29	29	29	29	29	20	21	20	21	21	29	19	29	29	29	FALSE	FALSE	TRUE	FALSE	-0.0228162	ne	NE	NE	FALSE	FALSE	PTEN induced putative kinase 1 [Source:HGNC Symbol;Acc:HGNC:14581]
NCOR2	0.777805	0.0149629	0.0188725	1	0.419228	0.0655087	0.197752	1	up	ne	ne	ne	23	32	23	32	32	39	59	39	59	59	33	39	33	33	39	48	59	48	59	59	FALSE	FALSE	FALSE	TRUE	0.0488689	ne	NE	NE	FALSE	FALSE	nuclear receptor corepressor 2 [Source:HGNC Symbol;Acc:HGNC:7673]
CDKN2AIP	0.760432	0.0311451	0.251122	0.677343	0.12977	0.887526	0.400471	0.010363	up	ne	ne	up	17	28	17	17	28	28	39	28	39	39	17	17	27	27	27	26	39	26	39	39	FALSE	FALSE	TRUE	FALSE	0.075854	ne	NE	NE	FALSE	FALSE	CDKN2A interacting protein [Source:HGNC Symbol;Acc:HGNC:24325]
MYLIP	0.751195	0.0100578	0.520271	0.145179	0.28505	0.182938	0.590899	0.110919	up	ne	ne	ne	0	28	0	28	28	39	29	39	39	39	0	21	0	17	21	39	19	39	39	39	FALSE	FALSE	FALSE	TRUE	-0.178491	down	NE	NE	FALSE	FALSE	myosin regulatory light chain interacting protein [Source:HGNC Symbol;Acc:HGNC:21155]
MTHFD2	0.73955	0.0189787	0.492904	0.151318	0.234153	0.327281	0.931307	1.78e-05	up	ne	ne	up	18	17	18	18	18	0	29	0	29	29	22	13	22	22	22	0	29	0	29	29	FALSE	FALSE	TRUE	FALSE	0.4014418	up	E	NE	TRUE	FALSE	methylenetetrahydrofolate dehydrogenase (NADP+ dependent) 2. methenyltetrahydrofolate cyclohydrolase [Source:HGNC Symbol;Acc:HGNC:7434]
PLXNA1	0.720456	0.0352116	-0.0944122	1	0.133493	0.941081	0.188499	1	up	ne	ne	ne	24	32	38	38	38	49	49	49	49	49	0	25	28	28	28	39	49	39	39	49	FALSE	FALSE	FALSE	FALSE	0.0535738	ne	NE	NE	FALSE	FALSE	plexin A1 [Source:HGNC Symbol;Acc:HGNC:9099]
MXI1	0.718388	0.0201347	0.558292	0.069773	0.41675	0.0910678	0.750455	5.68e-08	up	ne	ne	up	17	17	20	20	20	39	39	39	39	39	24	22	24	24	24	39	39	39	39	39	TRUE	FALSE	FALSE	FALSE	0.0217586	ne	NE	NE	FALSE	FALSE	MAX interactor 1. dimerization protein [Source:HGNC Symbol;Acc:HGNC:7534]
NBR1	0.716684	0.0352834	0.372012	0.340708	0.221903	0.463467	0.434038	0.00036847	up	ne	ne	up	0	17	16	17	17	39	29	49	49	49	0	0	17	17	17	49	26	49	49	49	FALSE	FALSE	TRUE	FALSE	-0.0491154	ne	NE	NE	FALSE	FALSE	neighbor of BRCA1 gene 1 [Source:HGNC Symbol;Acc:HGNC:6746]
HECA	0.682484	0.0267895	0.611866	0.0355425	0.298159	0.299582	0.621318	0.00075129	up	up	ne	up	22	20	22	22	22	29	39	29	39	39	0	23	21	23	23	29	39	29	38	39	FALSE	FALSE	FALSE	FALSE	0.138877	up	NE	NE	FALSE	FALSE	hdc homolog. cell cycle regulator [Source:HGNC Symbol;Acc:HGNC:21041]
FLNA	0.677278	0.0232466	0.0648394	1	0.203906	0.620818	0.128284	0.902192	up	ne	ne	ne	18	32	18	32	32	19	30	24	30	30	22	37	22	37	37	39	29	39	39	39	FALSE	FALSE	FALSE	FALSE	0.1531207	up	NE	NE	FALSE	FALSE	filamin A [Source:HGNC Symbol;Acc:HGNC:3754]
CRB2	0.671464	0.0286508	-0.0176903	1	0.454876	0.0999989	0.233079	0.381593	up	ne	ne	ne	17	23	17	23	23	49	39	49	49	49	0	26	31	31	31	36	46	36	39	46	FALSE	FALSE	FALSE	FALSE	-0.2972861	down	NE	NE	FALSE	FALSE	crumbs family member 2 [Source:HGNC Symbol;Acc:HGNC:18688]
NUP210	0.646165	0.0450505	0.035699	1	0.0470741	1	0.281829	0.0789446	up	ne	ne	ne	27	21	27	27	27	39	60	49	49	60	23	32	23	31	32	39	59	39	39	59	FALSE	FALSE	FALSE	FALSE	1.5314217	up	NE	NE	FALSE	FALSE	nucleoporin 210kDa [Source:HGNC Symbol;Acc:HGNC:30052]
RNF103	0.645287	0.0457664	0.665685	0.00514325	0.237737	0.3204	0.546869	0.000527792	up	up	ne	up	18	21	18	18	21	39	49	39	39	49	13	21	13	13	21	39	39	39	39	39	FALSE	FALSE	FALSE	FALSE	0.0557004	ne	NE	NE	FALSE	FALSE	ring finger protein 103 [Source:HGNC Symbol;Acc:HGNC:12859]
SKIDA1	0.644218	0.0353891	0.638132	0.0208576	0.075997	1	0.612735	1.83e-06	up	up	ne	up	15	20	15	20	20	39	49	39	49	49	0	20	16	20	20	29	39	29	39	39	FALSE	FALSE	FALSE	TRUE	NA	NA	NE	NE	FALSE	FALSE	SKI/DACH domain containing 1 [Source:HGNC Symbol;Acc:HGNC:32697]
PTPRU	0.627464	0.0444692	0.0527847	1	0.271607	0.240559	0.147854	1	up	ne	ne	ne	21	17	21	21	21	29	49	29	29	49	23	35	23	29	35	29	49	29	29	49	FALSE	FALSE	FALSE	TRUE	0.0682915	ne	NE	NE	FALSE	FALSE	protein tyrosine phosphatase, receptor type, U [Source:HGNC Symbol;Acc:HGNC:9683]
HCCS	-0.695019	0.0444692	-0.186971	0.933786	-0.219685	0.410372	-0.236707	0.52643	down	ne	ne	ne	17	0	17	17	17	29	39	29	39	39	0	34	0	19	34	29	49	29	49	49	FALSE	FALSE	FALSE	FALSE	0.2071098	up	NE	NE	FALSE	FALSE	holocytochrome c synthase [Source:HGNC Symbol;Acc:HGNC:4837]
FAM110B	-0.711565	0.0424025	-0.370477	0.618829	0.0386397	1	-0.240702	0.886828	down	ne	ne	ne	20	18	20	20	20	39	39	39	39	39	27	26	27	27	27	39	49	39	39	49	FALSE	FALSE	FALSE	FALSE	0.4564635	up	NE	NE	FALSE	FALSE	family with sequence similarity 110 member B [Source:HGNC Symbol;Acc:HGNC:28587]
MCHR1	-0.714751	0.0442587	-0.865318	0.0274434	-0.0345304	1	-0.340156	0.797653	down	down	ne	ne	0	25	14	14	25	0	29	25	25	29	29	25	29	29	29	26	29	26	26	29	FALSE	FALSE	FALSE	FALSE	-0.30504	ne	NE	NE	FALSE	FALSE	melanin concentrating hormone receptor 1 [Source:HGNC Symbol;Acc:HGNC:4479]
NAB2	-0.714911	0.0253334	-0.648405	0.00886772	-0.141906	0.875513	-0.739397	4.77e-07	down	down	ne	down	18	0	18	18	18	39	38	39	39	39	0	0	0	0	0	39	39	39	39	39	FALSE	FALSE	TRUE	FALSE	-0.030129	ne	NE	NE	FALSE	FALSE	NGFI-A binding protein 2 (EGR1 binding protein 2) [Source:HGNC Symbol;Acc:HGNC:7627]
PKDCC	-0.71588	0.0294892	-0.814901	0.00165916	-0.0911216	1	-0.821994	0.00105326	down	down	ne	down	0	21	0	21	21	29	49	29	49	49	30	27	30	30	30	29	48	29	39	48	FALSE	FALSE	FALSE	TRUE	0.341233	up	NE	NE	FALSE	FALSE	protein kinase domain containing, cytoplasmic [Source:HGNC Symbol;Acc:HGNC:25123]
SRP19	-0.727542	0.0196707	-0.129499	1	-0.231593	0.358685	-0.422	0.00385573	down	ne	ne	down	0	24	0	0	24	30	30	30	30	30	23	34	23	23	34	30	29	30	30	30	FALSE	FALSE	FALSE	FALSE	0.1636518	up	NE	NE	FALSE	FALSE	signal recognition particle 19kDa [Source:HGNC Symbol;Acc:HGNC:11300]
LLPH	-0.73811	0.0188953	0.0246475	1	-0.390997	0.0514539	-0.455709	0.0475402	down	ne	ne	down	0	24	0	24	24	0	29	0	0	29	17	26	17	24	26	19	29	19	29	29	FALSE	FALSE	FALSE	FALSE	0.083939	ne	E	NE	TRUE	FALSE	LLP homolog. long-term synaptic facilitation (Aplysia) [Source:HGNC Symbol;Acc:HGNC:28229]
GNB3	-0.744673	0.0258607	-0.541721	0.271063	-0.0463107	1	-0.332745	0.343085	down	ne	ne	ne	0	13	18	18	18	29	0	29	29	29	0	0	27	27	27	29	0	29	29	29	FALSE	FALSE	FALSE	FALSE	-0.1111965	ne	NE	NE	FALSE	FALSE	guanine nucleotide binding protein (G protein). beta polypeptide 3 [Source:HGNC Symbol;Acc:HGNC:4400]
SDHAF2	-0.745609	0.0436882	-0.183287	1	0.0724425	1	-0.373249	0.0545254	down	ne	ne	ne	0	18	0	18	18	29	39	29	29	39	0	21	0	21	21	29	39	29	29	39	FALSE	FALSE	TRUE	FALSE	0.0550289	ne	NE	NE	FALSE	FALSE	succinate dehydrogenase complex assembly factor 2 [Source:HGNC Symbol;Acc:HGNC:26034]
TEX30	-0.754457	0.0484273	0.0307128	1	-0.0460878	1	-0.166713	1	down	ne	ne	ne	0	0	23	23	23	29	29	60	60	60	0	0	0	0	0	29	29	59	59	59	FALSE	FALSE	FALSE	FALSE	NA	NA	NE	NE	FALSE	FALSE	testis expressed 30 [Source:HGNC Symbol;Acc:HGNC:25188]
DNAJB5	-0.756814	0.0282667	-0.41708	0.245582	-0.300461	0.140477	-0.599168	0.047842	down	ne	ne	down	13	22	13	22	22	19	29	19	19	29	0	0	17	17	17	29	38	29	38	38	FALSE	FALSE	FALSE	FALSE	0.2175584	up	NE	NE	FALSE	FALSE	DnaJ heat shock protein family (Hsp40) member B5 [Source:HGNC Symbol;Acc:HGNC:14887]
PLAUR	-0.76096	0.0431005	-0.14212	1	-0.0147892	1	-0.168604	1	down	ne	ne	ne	18	24	18	24	24	29	29	29	29	29	0	21	0	0	21	28	29	28	29	29	FALSE	FALSE	FALSE	FALSE	-0.1989312	down	NE	NE	FALSE	FALSE	plasminogen activator. urokinase receptor [Source:HGNC Symbol;Acc:HGNC:9053]
YARS2	-0.772142	0.0179614	-0.278799	0.814151	-0.139664	1	-0.450829	0.0298218	down	ne	ne	down	0	17	0	0	17	39	39	39	39	39	0	25	0	16	25	18	49	29	49	49	FALSE	FALSE	FALSE	FALSE	-0.014854	ne	NE	NE	FALSE	TRUE	tyrosyl-tRNA synthetase 2 [Source:HGNC Symbol;Acc:HGNC:24249]
TMEM178A	-0.773575	0.0463079	-0.194834	1	-0.0579878	1	-0.326939	0.146443	down	ne	ne	ne	18	18	18	18	18	49	59	49	49	59	29	30	29	30	30	39	69	39	39	69	TRUE	FALSE	FALSE	TRUE	NA	NA	NE	NE	FALSE	FALSE	transmembrane protein 178A [Source:HGNC Symbol;Acc:HGNC:28517]
C9orf3	-0.785794	0.0267895	-0.366038	0.527134	-0.342053	0.159393	-0.180606	1	down	ne	ne	ne	13	27	13	17	27	59	49	59	59	59	23	31	26	27	31	58	49	58	58	58	FALSE	FALSE	FALSE	TRUE	0.3528523	up	NE	NE	TRUE	FALSE	chromosome 9 open reading frame 3 [Source:HGNC Symbol;Acc:HGNC:1361]
RASL11B	-0.806099	0.0351641	-0.407103	0.423365	-0.192342	0.661065	-0.573693	0.00153719	down	ne	ne	down	0	17	0	17	17	39	39	39	39	39	0	35	0	0	35	49	29	49	49	49	FALSE	FALSE	TRUE	FALSE	0.1456412	ne	NE	NE	FALSE	FALSE	RAS-like family 11 member B [Source:HGNC Symbol;Acc:HGNC:23804]
PXDC1	-0.812216	0.0162778	-0.722212	0.00514325	-0.436468	0.0794269	-0.825159	1.78e-06	down	down	ne	down	0	22	0	21	22	29	49	48	49	49	0	23	21	23	23	0	49	46	49	49	FALSE	FALSE	FALSE	FALSE	NA	NA	NE	NE	FALSE	FALSE	PX domain containing 1 [Source:HGNC Symbol;Acc:HGNC:21361]
SERTAD3	-0.83561	0.0296237	-0.1633	1	0.0674439	1	-0.275019	0.393527	down	ne	ne	ne	26	0	26	26	26	29	29	29	29	29	25	0	25	25	25	29	29	29	29	29	FALSE	FALSE	FALSE	FALSE	-0.1401705	down	NE	NE	FALSE	FALSE	SERTA domain containing 3 [Source:HGNC Symbol;Acc:HGNC:17931]
ATOH8	-0.874942	0.0149639	-0.557065	0.101245	0.141148	0.896611	-0.946703	0.00065986	down	ne	ne	down	22	18	23	23	23	38	49	38	49	49	15	0	15	15	15	29	49	29	49	49	FALSE	FALSE	FALSE	TRUE	0.2642916	up	NE	NE	FALSE	FALSE	atonal bHLH transcription factor 8 [Source:HGNC Symbol;Acc:HGNC:24126]
PTS	-0.880724	0.0457386	-0.0349888	1	-0.301429	0.498383	-0.587445	0.23294	down	ne	ne	ne	17	24	17	17	24	29	29	29	29	29	0	23	0	0	23	29	38	29	29	38	FALSE	FALSE	TRUE	FALSE	0.0569806	ne	NE	NE	FALSE	FALSE	6-pyruvoyltetrahydropterin synthase [Source:HGNC Symbol;Acc:HGNC:9689]
FAM150B	-0.883141	0.017069	-0.887337	0.000757862	-0.46017	0.0620177	-0.785908	3.08e-06	down	down	ne	down	26	18	26	26	26	29	39	39	39	39	0	13	0	13	13	39	39	39	39	39	FALSE	FALSE	FALSE	FALSE	0.1717379	ne	NE	NE	FALSE	FALSE	family with sequence similarity 150 member B [Source:HGNC Symbol;Acc:HGNC:27683]
PLEKHO1	-0.893012	0.0317762	-0.259716	0.840634	-0.0212427	1	-0.573826	0.00838175	down	ne	ne	down	0	28	0	0	28	39	49	39	39	49	0	27	0	0	27	38	39	38	39	39	FALSE	FALSE	TRUE	FALSE	0.0163536	ne	NE	NE	FALSE	FALSE	pleckstrin homology domain containing O1 [Source:HGNC Symbol;Acc:HGNC:24310]
CX3CL1	-0.898532	0.00238813	-1.01199	1.29e-07	-0.255498	0.452741	-1.00778	1.77e-08	down	down	ne	down	0	14	0	14	14	39	29	39	39	39	0	36	23	36	36	49	29	49	49	49	FALSE	FALSE	TRUE	FALSE	-0.4310722	down	NE	NE	FALSE	FALSE	chemokine (C-X3-C motif) ligand 1 [Source:HGNC Symbol;Acc:HGNC:10647]
TEFM	-0.905123	0.00997322	-0.143123	1	-0.0332648	1	-0.368838	0.317139	down	ne	ne	ne	30	18	30	30	30	48	29	48	48	48	27	22	27	27	27	38	49	38	38	49	FALSE	FALSE	FALSE	FALSE	NA	NA	NE	NE	FALSE	FALSE	transcription elongation factor. mitochondrial [Source:HGNC Symbol;Acc:HGNC:26223]
PTRF	-0.927	0.000561838	-0.22211	0.984662	-0.210729	0.339087	-0.303634	0.551262	down	ne	ne	ne	0	13	0	0	13	29	29	29	29	29	30	26	30	30	30	29	39	39	39	39	FALSE	FALSE	FALSE	FALSE	0.6040027	up	NE	NE	FALSE	FALSE	polymerase I and transcript release factor [Source:HGNC Symbol;Acc:HGNC:9688]
EN1	-0.930513	0.0396359	-0.251533	0.748895	0.0594106	1	-0.53694	0.00792747	down	ne	ne	down	22	30	22	22	30	39	39	39	39	39	0	31	0	0	31	29	39	39	39	39	FALSE	FALSE	FALSE	TRUE	-2.0076173	ne	NE	NE	TRUE	FALSE	engrailed homeobox 1 [Source:HGNC Symbol;Acc:HGNC:3342]
SPACA6P	-0.939537	0.0205536	-0.175468	1	-0.0931669	1	-0.0894265	1	down	ne	ne	ne	28	0	28	28	28	29	0	29	29	29	0	0	0	0	0	29	0	29	29	29	FALSE	FALSE	FALSE	FALSE	NA	NA	NE	NE	FALSE	FALSE	NA
GABRE	-0.944835	0.00862416	-0.279942	0.993205	-0.372552	0.327334	-0.0567279	1	down	ne	ne	ne	22	32	22	22	32	19	50	29	50	50	23	21	23	23	23	28	49	29	49	49	FALSE	FALSE	FALSE	FALSE	0.2303036	ne	NE	NE	FALSE	FALSE	gamma-aminobutyric acid (GABA) A receptor. epsilon [Source:HGNC Symbol;Acc:HGNC:4085]
NOP2	-0.945183	0.00290977	-0.402492	0.410966	-0.239072	0.389793	-0.405855	0.00655641	down	ne	ne	down	13	17	13	17	17	19	0	19	19	19	26	0	26	26	26	29	0	29	29	29	FALSE	FALSE	TRUE	FALSE	0.1311524	ne	NE	NE	FALSE	FALSE	NOP2 nucleolar protein [Source:HGNC Symbol;Acc:HGNC:7867]
EVA1A	-0.950453	0.0134096	-0.739717	0.0568926	-0.405262	0.0854466	-0.827116	0.00391935	down	ne	ne	down	24	24	24	24	24	39	39	50	50	50	26	44	26	44	44	39	38	39	39	39	FALSE	FALSE	FALSE	FALSE	NA	NA	NE	NE	FALSE	FALSE	eva-1 homolog A (C. elegans) [Source:HGNC Symbol;Acc:HGNC:25816]
EXO5	-0.971357	0.00125824	-0.411568	0.47587	-0.248772	0.431682	-0.549821	0.0374786	down	ne	ne	down	23	18	23	23	23	30	49	30	30	49	0	0	17	17	17	29	49	29	29	49	FALSE	FALSE	FALSE	FALSE	NA	NA	NE	NE	FALSE	FALSE	exonuclease 5 [Source:HGNC Symbol;Acc:HGNC:26115]
SYBU	-0.98129	0.0281748	-1.02106	0.000471953	-0.389158	0.23643	-0.950094	4.17e-05	down	down	ne	down	23	24	23	24	24	49	49	49	49	49	25	24	25	25	25	49	39	49	49	49	FALSE	FALSE	FALSE	TRUE	-0.3264734	ne	NE	NE	FALSE	FALSE	syntabulin [Source:HGNC Symbol;Acc:HGNC:26011]
NSDHL	-1.02619	0.00446681	-0.147967	1	-0.293828	0.272577	-0.833054	2.39e-09	down	ne	ne	down	0	13	0	0	13	19	28	19	19	28	0	17	17	17	17	20	29	20	20	29	FALSE	FALSE	FALSE	FALSE	0.3648147	up	NE	NE	FALSE	FALSE	NAD(P) dependent steroid dehydrogenase-like [Source:HGNC Symbol;Acc:HGNC:13398]
MRPS17	-1.0477	0.00924634	0.090407	1	-0.001581	1	-0.360755	0.245124	down	ne	ne	ne	0	22	0	22	22	29	39	29	29	39	0	0	0	0	0	0	39	0	29	39	FALSE	FALSE	FALSE	FALSE	0.0341987	ne	NE	NE	FALSE	FALSE	mitochondrial ribosomal protein S17 [Source:HGNC Symbol;Acc:HGNC:14047]
ZNF48	-1.05276	0.000603648	-0.5305	0.137693	-0.222162	0.407881	-0.670351	0.0108381	down	ne	ne	down	0	0	18	18	18	49	0	49	49	49	36	0	36	36	36	48	0	48	48	48	FALSE	FALSE	TRUE	FALSE	0.263617	up	NE	NE	FALSE	FALSE	zinc finger protein 48 [Source:HGNC Symbol;Acc:HGNC:13114]
TAGLN3	-1.07494	0.000679954	-0.067812	1	-0.274073	0.353899	-0.340902	0.0315894	down	ne	ne	down	13	24	13	17	24	49	39	49	49	49	35	27	35	35	35	39	39	39	39	39	TRUE	FALSE	FALSE	FALSE	-0.0547076	ne	NE	NE	FALSE	FALSE	transgelin 3 [Source:HGNC Symbol;Acc:HGNC:29868]
CIART	-1.07814	0.0263155	-0.959391	0.0324028	-0.0542486	1	-0.270118	1	down	down	ne	ne	24	0	24	24	24	29	0	29	29	29	27	0	27	27	27	0	0	19	19	19	FALSE	FALSE	FALSE	FALSE	NA	NA	NE	NE	FALSE	FALSE	circadian associated repressor of transcription [Source:HGNC Symbol;Acc:HGNC:25200]
C17orf97	-1.1023	0.0294892	-0.458349	0.566372	0.0559467	1	-0.940666	0.015793	down	ne	ne	down	0	33	0	0	33	30	39	39	39	39	17	0	17	17	17	29	36	48	48	48	FALSE	FALSE	FALSE	FALSE	0.0349025	ne	NE	NE	FALSE	FALSE	chromosome 17 open reading frame 97 [Source:HGNC Symbol;Acc:HGNC:33800]
SYDE1	-1.10979	2.68e-05	-0.988559	0.000116945	-0.247213	0.440742	-0.922152	0.00905163	down	down	ne	down	18	0	18	18	18	58	39	58	58	58	0	0	0	0	0	49	39	49	49	49	FALSE	FALSE	FALSE	FALSE	0.1235469	ne	NE	NE	FALSE	FALSE	synapse defective 1. Rho GTPase. homolog 1 (C. elegans) [Source:HGNC Symbol;Acc:HGNC:25824]
DDIT4	-1.11728	6.8e-07	-1.09885	1.52e-05	-0.15843	0.742948	-0.461392	0.256663	down	down	ne	ne	0	27	0	27	27	29	30	29	29	30	0	23	27	27	27	39	29	39	39	39	TRUE	FALSE	TRUE	FALSE	0.0145025	ne	NE	NE	FALSE	FALSE	DNA damage inducible transcript 4 [Source:HGNC Symbol;Acc:HGNC:24944]
BCL3	-1.15551	0.0218215	-0.73233	0.0584718	0.0561607	1	-0.81015	0.000779436	down	ne	ne	down	21	0	21	21	21	0	20	15	15	20	13	25	13	25	25	19	26	19	19	26	FALSE	FALSE	FALSE	FALSE	-0.637303	down	NE	NE	FALSE	FALSE	B-cell CLL/lymphoma 3 [Source:HGNC Symbol;Acc:HGNC:998]
FOXJ1	-1.18735	0.00924634	-1.25519	1.59e-05	-0.342628	0.501252	-1.43141	4.77e-07	down	down	ne	down	23	23	23	23	23	20	29	20	29	29	21	21	21	21	21	29	29	29	29	29	FALSE	FALSE	TRUE	FALSE	0.1325193	ne	NE	NE	FALSE	FALSE	forkhead box J1 [Source:HGNC Symbol;Acc:HGNC:3816]
PARTICL	-1.27788	0.0201347	-0.00199303	1	0.0802346	1	-0.695091	0.174432	down	ne	ne	ne	18	22	20	20	22	19	29	39	39	39	0	26	20	26	26	0	39	39	39	39	FALSE	FALSE	FALSE	FALSE	NA	NA	NE	NE	FALSE	FALSE	NA
GPR3	-1.34661	1.65e-05	-0.940163	0.000242548	-0.263576	0.692793	-1.09875	6.04e-06	down	down	ne	down	43	0	43	43	43	39	39	39	39	39	0	0	0	0	0	39	39	39	39	39	FALSE	FALSE	FALSE	FALSE	0.186884	ne	NE	NE	FALSE	FALSE	G protein-coupled receptor 3 [Source:HGNC Symbol;Acc:HGNC:4484]
NXT1	-1.38092	0.000175864	-0.334897	0.649325	-0.0434516	1	-0.742364	4.77e-05	down	ne	ne	down	0	25	0	21	25	29	29	29	29	29	0	41	23	41	41	29	29	29	29	29	FALSE	FALSE	TRUE	FALSE	0.0465921	ne	NE	NE	FALSE	FALSE	nuclear transport factor 2-like export factor 1 [Source:HGNC Symbol;Acc:HGNC:15913]
TMEM100	-1.56786	0.01423	-1.47561	0.316316	-0.696489	0.264479	-0.171954	1	down	ne	ne	ne	17	23	17	22	23	39	39	39	39	39	0	26	27	27	27	39	36	39	39	39	FALSE	FALSE	FALSE	FALSE	0.1875339	ne	NE	NE	FALSE	FALSE	transmembrane protein 100 [Source:HGNC Symbol;Acc:HGNC:25607]
CHST4	-1.71991	0.0296106	-1.62637	0.145876	-0.550646	0.251429	-0.711675	0.934191	down	ne	ne	ne	0	23	0	13	23	38	49	38	49	49	17	33	21	33	33	39	49	39	49	49	FALSE	FALSE	FALSE	FALSE	-1.5936419	ne	NE	NE	FALSE	FALSE	carbohydrate (N-acetylglucosamine 6-O) sulfotransferase 4 [Source:HGNC Symbol;Acc:HGNC:1972]
TRIM47	-1.79473	0.0279516	-1.11142	0.912794	0.0478666	1	-1.10037	1	down	ne	ne	ne	13	17	13	17	17	19	19	39	39	39	21	0	21	21	21	19	39	29	39	39	FALSE	FALSE	FALSE	FALSE	-0.5119597	down	NE	NE	FALSE	TRUE	tripartite motif containing 47 [Source:HGNC Symbol;Acc:HGNC:19020]
S1PR5	-1.97592	0.0339759	-0.0200984	1	-0.480702	0.670489	0.219887	1	down	ne	ne	ne	18	0	18	18	18	0	25	0	25	25	17	0	26	26	26	24	19	24	24	24	FALSE	FALSE	FALSE	FALSE	-1.6476784	down	NE	NE	FALSE	FALSE	sphingosine-1-phosphate receptor 5 [Source:HGNC Symbol;Acc:HGNC:14299]
RAB33A	-1.98452	0.00292437	-1.05004	0.102096	-0.454681	0.617742	-1.75713	0.000280088	down	ne	ne	down	0	18	0	13	18	39	29	39	39	39	0	26	0	26	26	39	29	49	49	49	TRUE	FALSE	FALSE	FALSE	-0.1980039	ne	NE	NE	FALSE	FALSE	RAB33A. member RAS oncogene family [Source:HGNC Symbol;Acc:HGNC:9773]
SSUH2	-2.05738	0.0456911	0.0353054	1	-0.416664	0.997524	-0.337171	1	down	ne	ne	ne	17	17	24	24	24	39	49	39	39	49	31	41	31	31	41	39	49	39	39	49	FALSE	FALSE	FALSE	FALSE	NA	NA	NE	NE	FALSE	FALSE	ssu-2 homolog (C. elegans) [Source:HGNC Symbol;Acc:HGNC:24809]
ZMYND10	-2.12761	0.0194404	0.451992	1	0.159389	1	0.324723	1	down	ne	ne	ne	0	0	17	17	17	29	0	29	29	29	17	0	17	17	17	0	0	29	29	29	FALSE	FALSE	TRUE	FALSE	-0.6943547	ne	NE	NE	FALSE	FALSE	zinc finger. MYND-type containing 10 [Source:HGNC Symbol;Acc:HGNC:19412]
LRRTM1	-2.49618	0.0202308	-1.0604	0.322908	-0.8944	0.38118	-1.18985	0.10985	down	ne	ne	ne	0	18	0	16	18	39	49	39	39	49	0	15	0	15	15	39	48	39	39	48	FALSE	FALSE	TRUE	FALSE	-0.9856416	down	NE	NE	FALSE	FALSE	leucine rich repeat transmembrane neuronal 1 [Source:HGNC Symbol;Acc:HGNC:19408]
ADAMTS9-AS1	-2.84787	0.00290977	0.177964	1	-0.504279	0.927064	-0.919636	0.76298	down	ne	ne	ne	0	22	0	22	22	29	39	29	29	39	0	25	0	22	25	26	39	26	29	39	FALSE	FALSE	FALSE	FALSE	NA	NA	NE	NE	FALSE	FALSE	ADAMTS9 antisense RNA 1 [Source:HGNC Symbol;Acc:HGNC:40625]

## Sheet: F3Ts gained in HD Cells
	RNA-Seq data: log2FC (LFC) and False Discovery Rate (FRD) values								RNA-Seq. Effect: FDR < 5%				ChIP-seq data: peak scores for regions around the TSS (P < 0.05)																				Comparison with other lists of FOXO3 targets				Deregulation in HD (19Q/72Q) NSCs (Ring et al. Stem Cell Report 2015)		Gene lists of interest
Gene symbol	C116, LFC	C116, FDR	HD, LFC	HD, FDR	C116 with Ryk silencing LFC	C116 with Ryk silencing FDR	HD with Ryk silencing LFC	HD with Ryk silencing FDR	C116	HD	C116 with Ryk silencing	HD with Ryk silencing	C116 [-5kb.2kb]	C116 Outside [-/+5kb]	C116 [-/+5kb]	C116 [-/+10kb]	C116 [-/+20kb]	HD [-5kb.2kb]	HD Outside [-/+5kb]	HD [-/+5kb]	HD [-/+10kb]	HD [-/+20kb]	C116 with Ryk silencing [-5kb.2kb]	C116 with Ryk silencing Outside -/+5kb	C116 with Ryk silencing [-/+5kb]	C116 with Ryk silencing [-/+10kb]	C116 with Ryk silencing [-/+20kb]	HD with Ryk silencing [-5kb.2kb]	HD with Ryk silencing outside -/+5kb	HD with Ryk silencing [-/+5kb]	HD with Ryk silencing [-/+10kb]	HD with Ryk silencing [-/+20kb]	Renault et al. Cell Stem Cell 2009 (Mouse NSCs. FOXO3 dependent genes)	Paik et al. Cell Stem Cell 2009 (Mouse NSCs. FOXO3 dependent genes)	Meta-analysis by Webb et al. Aging Cell 2016 (Mouse FOXO1 or FOXO3 targets in at least one of 4 cell types considered)	Eijkelenboom et al. Cell report 2013 (Human colon carcinoma cells. FOXO3 targets)	LFC	Statistically significant effect	Worm RNAi 662 hits	Human Buck 323 hits	Human CHDI Target Validation score (> 3)	Druggable gene (Human DGIDB)	Gene description
TMEM86A	1.20805	0.0532787	1.34106	0.00514325	1.13988	0.0028266	1.16935	0.000728899	ne	up	up	up	22	22	22	22	22	49	39	49	49	49	17	19	23	23	23	49	39	49	49	49	FALSE	FALSE	FALSE	TRUE	-0.158023	ne	NE	NE	FALSE	FALSE	transmembrane protein 86A [Source:HGNC Symbol;Acc:HGNC:26890]
RND1	0.891085	0.120067	1.18874	0.0012296	0.51858	0.154181	0.900299	0.00195421	ne	up	ne	up	0	0	0	0	0	0	39	29	29	39	0	21	0	0	21	19	39	29	29	39	FALSE	FALSE	FALSE	FALSE	-0.339462	down	NE	NE	FALSE	FALSE	Rho family GTPase 1 [Source:HGNC Symbol;Acc:HGNC:18314]
PLEKHF1	0.88891	0.0758253	1.10257	0.00636811	1.43321	2.26e-09	0.702868	0.267829	ne	up	up	ne	30	22	30	30	30	39	39	39	39	39	16	23	16	16	23	49	39	49	49	49	FALSE	FALSE	TRUE	FALSE	-0.322107	down	NE	NE	FALSE	FALSE	pleckstrin homology and FYVE domain containing 1 [Source:HGNC Symbol;Acc:HGNC:20764]
METTL12	0.869482	0.0888849	0.936271	0.0406249	0.793937	0.0371786	0.583514	0.245444	ne	up	up	ne	15	0	15	15	15	19	0	19	19	19	21	0	21	21	21	0	0	0	0	0	FALSE	FALSE	FALSE	FALSE	0.121208	ne	NE	NE	FALSE	FALSE	methyltransferase like 12 [Source:HGNC Symbol;Acc:HGNC:33113]
OSER1-AS1	0.731383	0.233609	1.19426	0.000395248	0.907738	0.000116788	0.628437	0.0113414	ne	up	up	up	0	14	0	0	14	0	29	29	29	29	0	13	0	0	13	0	29	29	29	29	FALSE	FALSE	FALSE	FALSE	NA	NA	NE	NE	FALSE	FALSE	OSER1 antisense RNA 1 (head to head) [Source:HGNC Symbol;Acc:HGNC:48585]
FBXO32	0.709545	0.393949	1.79289	3.38e-06	0.972776	0.000233957	1.58929	2.21e-07	ne	up	up	up	21	21	21	21	21	39	46	39	39	46	31	23	31	31	31	39	49	39	39	49	FALSE	FALSE	FALSE	FALSE	-0.246212	ne	NE	NE	FALSE	FALSE	F-box protein 32 [Source:HGNC Symbol;Acc:HGNC:16731]
ACRC	0.664941	0.379575	0.963557	0.0284663	0.914602	0.00134412	0.808591	0.0146052	ne	up	up	up	23	28	23	23	28	29	29	29	29	29	0	21	0	14	21	29	29	29	29	29	FALSE	FALSE	FALSE	FALSE	0.1021	ne	NE	NE	FALSE	FALSE	acidic repeat containing [Source:HGNC Symbol;Acc:HGNC:15805]
ZFP36	0.623676	0.165399	0.619339	0.0383669	0.701733	0.000115347	0.481963	0.0804553	ne	up	up	ne	22	0	22	22	22	19	30	19	30	30	13	0	13	13	13	19	40	19	40	40	FALSE	FALSE	TRUE	FALSE	-0.233451	ne	NE	NE	FALSE	FALSE	ZFP36 ring finger protein [Source:HGNC Symbol;Acc:HGNC:12862]
HLA-E	0.615636	0.137188	0.718029	0.00734104	0.878022	7.51e-08	0.630872	0.0347746	ne	up	up	up	0	0	0	0	0	0	15	0	0	15	0	0	0	0	0	0	24	0	0	24	FALSE	FALSE	FALSE	TRUE	-0.356693	down	NE	NE	FALSE	FALSE	major histocompatibility complex, class I, E [Source:HGNC Symbol;Acc:HGNC:4962]
GADD45B	0.607997	0.294625	1.12858	0.000176949	0.0272164	1	0.330005	0.385512	ne	up	ne	ne	0	17	0	17	17	29	39	29	39	39	23	27	23	23	27	19	39	19	36	39	FALSE	FALSE	FALSE	FALSE	0.561771	up	NE	NE	FALSE	FALSE	growth arrest and DNA damage inducible beta [Source:HGNC Symbol;Acc:HGNC:4096]
CCDC28A	0.573932	0.28459	1.25107	1.63e-05	0.92833	0.000288175	1.00733	3.77e-07	ne	up	up	up	27	0	27	27	27	29	39	29	39	39	0	31	0	0	31	29	39	29	29	39	FALSE	FALSE	TRUE	FALSE	0.0492136	ne	NE	NE	FALSE	FALSE	coiled-coil domain containing 28A [Source:HGNC Symbol;Acc:HGNC:21098]
SLU7	0.568177	0.0777923	0.889502	1.59e-05	0.266101	0.195007	0.54161	0.000638045	ne	up	ne	up	0	22	0	22	22	29	29	29	29	29	17	31	17	31	31	29	0	29	29	29	FALSE	FALSE	FALSE	FALSE	0.0928114	ne	NE	NE	TRUE	FALSE	SLU7 homolog, splicing factor [Source:HGNC Symbol;Acc:HGNC:16939]
SLC25A34	0.564918	0.437699	0.821758	0.0203227	0.796194	0.0128053	0.76748	0.0154355	ne	up	up	up	0	0	0	0	0	39	39	39	39	39	0	13	0	0	13	39	49	39	39	49	FALSE	FALSE	FALSE	FALSE	-0.26412	ne	NE	NE	FALSE	FALSE	solute carrier family 25 member 34 [Source:HGNC Symbol;Acc:HGNC:27653]
PPP1R15A	0.561197	0.0970213	0.835327	0.00036645	0.481107	0.00548794	0.381293	0.0832238	ne	up	up	ne	0	18	0	18	18	29	0	29	29	29	21	0	21	21	21	29	0	29	29	29	FALSE	FALSE	TRUE	FALSE	0.130575	up	NE	E	TRUE	FALSE	protein phosphatase 1 regulatory subunit 15A [Source:HGNC Symbol;Acc:HGNC:14375]
TGIF1	0.542223	0.0956595	0.840521	1.73e-05	0.748489	6.55e-06	0.662612	4.3e-09	ne	up	up	up	0	17	0	0	17	39	39	39	39	39	26	23	26	26	26	39	39	39	39	39	FALSE	FALSE	FALSE	FALSE	-0.133613	down	NE	NE	FALSE	FALSE	TGFB-induced factor homeobox 1 [Source:HGNC Symbol;Acc:HGNC:11776]
ANKZF1	0.493809	0.242326	0.835668	0.000130401	0.759043	3.58e-05	0.905199	6.37e-12	ne	up	up	up	0	0	0	0	0	40	0	40	40	40	0	0	0	0	0	29	0	29	29	29	FALSE	FALSE	TRUE	FALSE	-0.158951	ne	NE	NE	FALSE	FALSE	ankyrin repeat and zinc finger domain containing 1 [Source:HGNC Symbol;Acc:HGNC:25527]
PBXIP1	0.484745	0.324152	0.658702	0.0406249	0.717862	9.77e-06	0.485509	0.00105326	ne	up	up	up	0	0	0	0	0	29	0	39	39	39	0	0	0	0	0	29	39	39	39	39	FALSE	FALSE	TRUE	FALSE	-0.232553	down	NE	NE	FALSE	FALSE	pre-B-cell leukemia homeobox interacting protein 1 [Source:HGNC Symbol;Acc:HGNC:21199]
SNHG12	0.475572	0.776381	1.3263	0.0109446	1.19969	5.89e-05	1.26757	5.68e-11	ne	up	up	up	0	0	0	0	0	29	0	29	29	29	0	0	0	0	0	29	0	29	29	29	FALSE	FALSE	FALSE	FALSE	0.0492792	ne	NE	NE	FALSE	FALSE	small nucleolar RNA host gene 12 [Source:HGNC Symbol;Acc:HGNC:30062]
FAM134C	0.473842	0.425949	0.866196	0.00084896	0.693118	0.000711264	0.633981	2.9e-06	ne	up	up	up	22	24	22	22	24	0	29	0	29	29	0	0	0	0	0	19	49	19	29	49	FALSE	FALSE	TRUE	FALSE	-0.0856744	ne	NE	NE	FALSE	FALSE	family with sequence similarity 134 member C [Source:HGNC Symbol;Acc:HGNC:27258]
ZNF212	0.46537	0.484245	0.592951	0.0457521	0.418229	0.0375887	0.320062	0.316992	ne	up	up	ne	0	0	0	0	0	19	39	19	39	39	0	22	0	22	22	0	29	26	29	29	FALSE	FALSE	TRUE	FALSE	-0.0502433	ne	NE	NE	FALSE	FALSE	zinc finger protein 212 [Source:HGNC Symbol;Acc:HGNC:13004]
IER5	0.443299	0.371109	0.731299	0.0445776	0.668272	3.2e-05	0.549796	0.0485497	ne	up	up	up	22	23	22	23	23	39	38	39	39	39	0	17	0	0	17	39	39	39	39	39	FALSE	FALSE	FALSE	FALSE	-0.0622712	ne	NE	NE	FALSE	FALSE	immediate early response 5 [Source:HGNC Symbol;Acc:HGNC:5393]
ING4	0.377312	0.715177	0.900509	0.00220773	0.961233	2.63e-06	0.594879	1.44e-05	ne	up	up	up	22	17	22	22	22	15	39	15	39	39	0	0	0	0	0	0	39	0	39	39	FALSE	FALSE	FALSE	FALSE	-0.187184	down	NE	NE	FALSE	FALSE	inhibitor of growth family member 4 [Source:HGNC Symbol;Acc:HGNC:19423]
SERTAD1	0.368178	1	1.13882	0.0148457	1.06954	7.09e-05	0.446736	0.514956	ne	up	up	ne	0	0	0	0	0	29	0	29	29	29	0	0	0	0	0	29	0	29	29	29	FALSE	FALSE	TRUE	FALSE	-0.0961004	ne	NE	NE	FALSE	FALSE	SERTA domain containing 1 [Source:HGNC Symbol;Acc:HGNC:17932]
CHIC2	0.365824	0.872739	0.659126	0.0370108	0.27177	0.356404	0.324817	0.429366	ne	up	ne	ne	0	18	0	18	18	29	39	29	39	39	13	13	13	13	13	29	38	29	38	38	FALSE	FALSE	FALSE	FALSE	0.247393	up	NE	NE	FALSE	FALSE	cysteine rich hydrophobic domain 2 [Source:HGNC Symbol;Acc:HGNC:1935]
CIRBP	0.35449	0.587556	0.655313	0.0291215	0.597442	6.4e-05	0.512466	9.79e-06	ne	up	up	up	0	32	0	32	32	29	0	29	29	29	0	21	0	21	21	29	19	29	29	29	FALSE	FALSE	TRUE	FALSE	-0.204558	down	NE	NE	FALSE	FALSE	cold inducible RNA binding protein [Source:HGNC Symbol;Acc:HGNC:1982]
SMG9	0.336447	0.697241	0.713216	0.0145804	0.846602	1.68e-06	0.582332	0.000207092	ne	up	up	up	0	23	15	15	23	39	49	39	39	49	21	17	23	23	23	39	39	39	39	39	FALSE	FALSE	FALSE	FALSE	NA	NA	NE	NE	FALSE	FALSE	SMG9 nonsense mediated mRNA decay factor [Source:HGNC Symbol;Acc:HGNC:25763]
RBM48	0.324501	0.769109	0.695755	0.00622491	0.376039	0.10809	0.560248	0.00162415	ne	up	ne	up	0	0	0	0	0	0	0	19	19	19	0	0	0	0	0	0	0	19	19	19	FALSE	FALSE	FALSE	TRUE	NA	NA	NE	NE	FALSE	FALSE	RNA binding motif protein 48 [Source:HGNC Symbol;Acc:HGNC:21785]
LSMEM1	0.308404	1	1.2705	0.0145002	0.739857	0.106171	1.65101	4.01e-08	ne	up	ne	up	18	17	18	18	18	49	29	49	49	49	0	13	0	0	13	39	29	39	39	39	FALSE	FALSE	FALSE	TRUE	NA	NA	NE	NE	FALSE	FALSE	leucine-rich single-pass membrane protein 1 [Source:HGNC Symbol;Acc:HGNC:22036]
OSER1	0.294672	0.872749	0.795824	0.00514325	0.422013	0.0237563	0.51312	0.000105509	ne	up	up	up	0	22	0	22	22	39	39	39	39	39	0	0	0	0	0	39	38	39	39	39	FALSE	FALSE	FALSE	FALSE	NA	NA	NE	NE	FALSE	FALSE	oxidative stress responsive serine-rich 1 [Source:HGNC Symbol;Acc:HGNC:16105]
PDCD4-AS1	0.264414	1	0.702235	0.00631462	0.692705	0.0015379	0.60062	0.000430602	ne	up	up	up	0	22	0	21	22	0	80	29	49	80	16	13	16	16	16	0	69	29	39	69	FALSE	FALSE	FALSE	FALSE	NA	NA	NE	NE	FALSE	FALSE	PDCD4 antisense RNA 1 [Source:HGNC Symbol;Acc:HGNC:27425]
PIM2	0.263668	0.999443	0.70032	0.0131544	0.370829	0.105953	0.470863	0.0600367	ne	up	ne	ne	0	17	22	22	22	39	40	39	39	40	25	0	25	25	25	29	39	29	29	39	FALSE	FALSE	FALSE	FALSE	-0.490566	down	NE	NE	FALSE	FALSE	Pim-2 proto-oncogene, serine/threonine kinase [Source:HGNC Symbol;Acc:HGNC:8987]
EIF1	0.239488	1	0.91153	0.00839704	0.872372	0.000219425	0.708833	0.00193548	ne	up	up	up	14	13	14	14	14	19	39	30	39	39	0	27	24	24	27	19	39	29	39	39	FALSE	FALSE	FALSE	FALSE	0.133105	up	NE	NE	FALSE	FALSE	eukaryotic translation initiation factor 1 [Source:HGNC Symbol;Acc:HGNC:3249]
EIF4EBP1	0.238793	1	0.980218	0.0294403	1.16911	4.67e-05	0.673493	0.000183483	ne	up	up	up	0	24	0	24	24	39	29	39	39	39	0	26	0	26	26	38	29	38	38	38	FALSE	FALSE	FALSE	FALSE	0.103109	ne	NE	NE	FALSE	FALSE	eukaryotic translation initiation factor 4E binding protein 1 [Source:HGNC Symbol;Acc:HGNC:3288]
SOX21	0.202152	1	0.77904	0.010045	0.760667	0.560422	0.871443	1.02e-06	ne	up	ne	up	0	0	0	0	0	29	29	29	29	29	0	0	0	0	0	28	40	28	40	40	FALSE	FALSE	FALSE	FALSE	1.34043	up	NE	NE	FALSE	FALSE	SRY-box 21 [Source:HGNC Symbol;Acc:HGNC:11197]
CREB3L4	0.189602	1	0.612262	0.0461384	0.66157	0.00300377	0.558694	0.000997709	ne	up	up	up	0	0	0	0	0	39	0	39	39	39	0	0	22	22	22	0	0	36	36	36	FALSE	FALSE	TRUE	FALSE	-0.152874	down	NE	NE	FALSE	FALSE	cAMP responsive element binding protein 3-like 4 [Source:HGNC Symbol;Acc:HGNC:18854]
C10orf10	0.186713	1	1.51601	0.0362903	-0.20032	0.856057	0.481571	0.977303	ne	up	ne	ne	0	0	0	0	0	29	29	29	29	29	0	0	0	0	0	29	29	29	29	29	FALSE	FALSE	FALSE	TRUE	0.0489241	ne	NE	NE	FALSE	FALSE	chromosome 10 open reading frame 10 [Source:HGNC Symbol;Acc:HGNC:23355]
MCTS2P	0.176822	1	-0.737747	0.0162167	-0.641725	0.0464975	-0.259978	0.827829	ne	down	down	ne	34	35	34	35	35	58	49	58	58	58	28	41	28	41	41	57	39	57	57	57	FALSE	FALSE	FALSE	FALSE	NA	NA	NE	NE	FALSE	FALSE	malignant T-cell amplified sequence 2, pseudogene [Source:HGNC Symbol;Acc:HGNC:49760]
EXOSC5	0.166541	1	0.869124	0.0147068	1.02337	2.82e-05	0.132131	1	ne	up	up	ne	0	0	0	0	0	0	39	0	39	39	0	0	0	0	0	0	39	0	39	39	FALSE	FALSE	TRUE	FALSE	0.12601	ne	NE	NE	FALSE	FALSE	exosome component 5 [Source:HGNC Symbol;Acc:HGNC:24662]
LINC00494	0.163997	1	-1.27463	0.0256991	-0.920464	0.0252648	-0.934124	0.0452341	ne	down	down	down	0	26	0	17	26	49	49	49	49	49	17	27	26	26	27	39	49	39	46	49	FALSE	FALSE	FALSE	FALSE	NA	NA	NE	NE	FALSE	FALSE	long intergenic non-protein coding RNA 494 [Source:HGNC Symbol;Acc:HGNC:27657]
RABGGTB	0.158663	1	0.625991	0.0447831	0.26925	0.252976	0.41682	0.0138876	ne	up	ne	up	0	13	0	0	13	0	49	0	15	49	21	0	21	21	21	19	29	19	19	29	FALSE	FALSE	TRUE	FALSE	0.0415129	ne	NE	NE	FALSE	TRUE	Rab geranylgeranyltransferase, beta subunit [Source:HGNC Symbol;Acc:HGNC:9796]
EPB41L4A-AS1	0.147477	1	0.971504	0.0129231	0.810381	0.0114204	0.905313	1.78e-05	ne	up	up	up	0	23	0	0	23	29	30	29	29	30	0	0	0	0	0	29	39	29	29	39	FALSE	FALSE	FALSE	FALSE	NA	NA	NE	NE	FALSE	FALSE	EPB41L4A antisense RNA 1 [Source:HGNC Symbol;Acc:HGNC:30749]
STARD5	0.140501	1	1.04365	0.0410628	0.836152	0.0317006	0.747789	0.180508	ne	up	up	ne	0	26	0	18	26	29	49	29	39	49	0	30	0	30	30	29	49	29	29	49	FALSE	FALSE	TRUE	FALSE	-0.271117	down	NE	NE	FALSE	FALSE	StAR related lipid transfer domain containing 5 [Source:HGNC Symbol;Acc:HGNC:18065]
SYF2	0.0892774	1	0.687794	0.011434	0.394866	0.0605727	0.175371	0.660532	ne	up	ne	ne	0	0	28	28	28	0	38	18	29	38	0	23	24	24	24	19	39	19	19	39	FALSE	FALSE	TRUE	FALSE	-0.0469501	ne	NE	NE	FALSE	FALSE	SYF2 pre-mRNA-splicing factor [Source:HGNC Symbol;Acc:HGNC:19824]
CIR1	0.0827661	1	0.637688	0.0354259	0.103066	0.982102	0.163855	0.752313	ne	up	ne	ne	0	22	0	22	22	29	29	29	29	29	0	30	0	0	30	28	29	28	29	29	FALSE	FALSE	TRUE	FALSE	-0.0560408	ne	NE	NE	FALSE	FALSE	corepressor interacting with RBPJ, 1 [Source:HGNC Symbol;Acc:HGNC:24217]
PROCA1	0.0538437	1	0.870804	0.0281162	1.3555	9.99e-06	0.600753	0.0435129	ne	up	up	up	0	0	21	21	21	49	0	49	49	49	0	25	0	25	25	48	34	48	48	48	FALSE	FALSE	TRUE	FALSE	-0.408204	down	NE	NE	FALSE	TRUE	protein interacting with cyclin A1 [Source:HGNC Symbol;Acc:HGNC:28600]
MYCN	-0.0441731	1	-0.6765	0.00323235	0.136871	0.736529	-0.581888	9.46e-07	ne	down	ne	down	0	38	0	38	38	20	30	20	30	30	21	23	21	23	23	19	39	19	26	39	FALSE	FALSE	TRUE	FALSE	0.146695	up	NE	NE	FALSE	FALSE	v-myc avian myelocytomatosis viral oncogene neuroblastoma derived homolog [Source:HGNC Symbol;Acc:HGNC:7559]
RGMA	-0.0498382	1	-0.697377	0.0254036	0.317133	0.18631	-0.600687	0.312223	ne	down	ne	ne	13	24	13	24	24	39	39	39	39	39	17	24	21	24	24	39	46	39	39	46	FALSE	FALSE	FALSE	TRUE	0.517008	up	NE	NE	FALSE	FALSE	repulsive guidance molecule family member a [Source:HGNC Symbol;Acc:HGNC:30308]
FLRT3	-0.074285	1	-0.800578	0.0030579	-0.492976	0.0140514	-0.801546	1.54e-08	ne	down	down	down	0	20	0	13	20	39	39	39	39	39	31	0	31	31	31	28	39	28	39	39	FALSE	FALSE	TRUE	FALSE	-0.259891	down	NE	NE	FALSE	FALSE	fibronectin leucine rich transmembrane protein 3 [Source:HGNC Symbol;Acc:HGNC:3762]
BCAR1	-0.110272	1	-0.705184	0.00547755	-0.15874	0.767767	-0.569923	0.207044	ne	down	ne	ne	18	18	18	18	18	29	29	29	29	29	29	0	29	29	29	29	29	29	29	29	FALSE	FALSE	FALSE	FALSE	0.380702	up	NE	NE	FALSE	FALSE	breast cancer anti-estrogen resistance 1 [Source:HGNC Symbol;Acc:HGNC:971]
RTN4R	-0.115614	1	-1.14274	0.0457521	0.78349	0.0309738	-0.342569	1	ne	down	up	ne	0	28	0	24	28	29	49	29	39	49	46	13	46	46	46	29	48	39	39	48	FALSE	FALSE	FALSE	FALSE	0.0928657	ne	NE	NE	FALSE	FALSE	reticulon 4 receptor [Source:HGNC Symbol;Acc:HGNC:18601]
LINC01311	-0.129404	1	1.30076	0.0406249	0.824396	0.118875	0.57547	0.620184	ne	up	ne	ne	24	0	24	24	24	39	0	39	39	39	24	0	24	24	24	39	25	39	39	39	FALSE	FALSE	FALSE	FALSE	NA	NA	NE	NE	FALSE	FALSE	long intergenic non-protein coding RNA 1311 [Source:HGNC Symbol;Acc:HGNC:50503]
LZTS1	-0.171331	1	-0.661559	0.00619409	-0.457142	0.00513874	-0.512055	0.00204378	ne	down	down	down	0	26	0	26	26	39	49	39	39	49	22	13	22	22	22	39	39	39	39	39	FALSE	FALSE	TRUE	FALSE	-0.0376055	ne	NE	NE	FALSE	FALSE	leucine zipper, putative tumor suppressor 1 [Source:HGNC Symbol;Acc:HGNC:13861]
LOC400940	-0.171537	1	-0.952121	0.0122322	-0.652896	0.236544	-0.512493	0.514694	ne	down	ne	ne	22	21	22	22	22	36	48	36	48	48	23	26	23	26	26	39	49	39	49	49	FALSE	FALSE	FALSE	FALSE	0.13004	ne	NE	NE	FALSE	FALSE	NA
ACKR3	-0.182553	1	-1.19985	0.00142738	-0.662788	0.0492717	-0.906471	0.0186939	ne	down	down	down	14	25	14	25	25	30	49	49	49	49	21	17	23	23	23	29	49	49	49	49	FALSE	FALSE	FALSE	FALSE	NA	NA	NE	NE	FALSE	FALSE	atypical chemokine receptor 3 [Source:HGNC Symbol;Acc:HGNC:23692]
RSPH9	-0.186785	1	1.301	0.0491366	0.574955	0.347964	0.124641	1	ne	up	ne	ne	0	17	0	0	17	29	49	29	29	49	16	0	16	16	16	28	49	28	28	49	FALSE	FALSE	TRUE	FALSE	-0.0074748	ne	NE	NE	FALSE	FALSE	radial spoke head 9 homolog (Chlamydomonas) [Source:HGNC Symbol;Acc:HGNC:21057]
NEURL1B	-0.203876	1	-0.714476	0.0476302	-0.493034	0.017493	-0.90034	0.00105326	ne	down	down	down	18	13	18	18	18	39	29	39	39	39	17	17	17	17	17	49	29	49	49	49	FALSE	FALSE	FALSE	FALSE	-0.411194	down	NE	NE	FALSE	FALSE	neuralized E3 ubiquitin protein ligase 1B [Source:HGNC Symbol;Acc:HGNC:35422]
AHDC1	-0.206737	1	-1.18439	0.000550864	-0.178335	0.851069	-0.899825	0.042711	ne	down	ne	down	27	26	27	27	27	29	19	29	29	29	27	35	27	35	35	29	43	29	43	43	FALSE	FALSE	FALSE	FALSE	0.0281403	ne	NE	NE	FALSE	FALSE	AT-hook DNA binding motif containing 1 [Source:HGNC Symbol;Acc:HGNC:25230]
TACC1	-0.217037	1	-0.82402	0.00298479	-0.925828	2.14e-06	-0.533389	0.242495	ne	down	down	ne	28	26	28	28	28	49	40	49	49	49	27	28	27	28	28	56	39	56	56	56	FALSE	FALSE	FALSE	FALSE	0.190576	up	NE	NE	FALSE	FALSE	transforming, acidic coiled-coil containing protein 1 [Source:HGNC Symbol;Acc:HGNC:11522]
CSF1	-0.217041	1	-0.758371	0.000645929	-0.164278	0.629842	-0.572711	0.00190898	ne	down	ne	down	35	27	35	35	35	19	39	29	29	39	35	21	35	35	35	26	39	29	29	39	FALSE	FALSE	FALSE	FALSE	-0.140921	ne	NE	NE	FALSE	FALSE	colony stimulating factor 1 (macrophage) [Source:HGNC Symbol;Acc:HGNC:2432]
EPHA2	-0.221295	0.979795	-0.546127	0.0370108	-0.679714	0.000439625	-0.844705	2.11e-07	ne	down	down	down	23	30	23	30	30	0	39	15	39	39	25	17	25	25	25	49	49	49	49	49	FALSE	FALSE	FALSE	FALSE	-0.0829239	ne	NE	NE	FALSE	FALSE	EPH receptor A2 [Source:HGNC Symbol;Acc:HGNC:3386]
N4BP3	-0.222409	1	-1.02101	0.000103269	-0.523559	0.249953	-0.899307	6.34e-05	ne	down	ne	down	0	23	17	23	23	15	39	29	39	39	21	17	21	21	21	29	19	49	49	49	FALSE	FALSE	FALSE	FALSE	-0.0139696	ne	NE	NE	FALSE	FALSE	NEDD4 binding protein 3 [Source:HGNC Symbol;Acc:HGNC:29852]
SOWAHC	-0.22584	1	-0.615762	0.0284663	-0.766029	0.00030034	-0.378806	0.0132853	ne	down	down	down	0	22	0	0	22	0	39	29	29	39	0	21	0	0	21	0	36	29	29	36	FALSE	FALSE	FALSE	FALSE	NA	NA	NE	NE	FALSE	FALSE	sosondowah ankyrin repeat domain family member C [Source:HGNC Symbol;Acc:HGNC:26149]
SLITRK1	-0.231492	1	-0.753948	0.0126587	-0.597105	0.00109312	-0.638723	8e-07	ne	down	down	down	0	13	17	17	17	39	39	39	39	39	0	17	0	0	17	28	38	28	29	38	FALSE	FALSE	FALSE	FALSE	0.173192	ne	NE	NE	FALSE	FALSE	SLIT and NTRK like family member 1 [Source:HGNC Symbol;Acc:HGNC:20297]
TMEM200C	-0.232434	1	-1.1016	0.00888229	-0.357905	0.135209	-0.882876	0.00190898	ne	down	ne	down	0	21	0	21	21	29	49	29	49	49	0	26	21	21	26	19	46	29	46	46	FALSE	FALSE	FALSE	FALSE	-0.149057	ne	NE	NE	FALSE	FALSE	transmembrane protein 200C [Source:HGNC Symbol;Acc:HGNC:37208]
TAF5L	-0.2354	1	-0.55161	0.0475561	-0.649396	0.000695995	-0.462727	0.00105295	ne	down	down	down	0	17	24	24	24	29	39	29	39	39	0	21	23	23	23	29	39	29	39	39	FALSE	FALSE	TRUE	FALSE	0.122821	ne	NE	NE	FALSE	FALSE	TATA-box binding protein associated factor 5 like [Source:HGNC Symbol;Acc:HGNC:17304]
ZMYM6	-0.242137	1	-0.648977	0.0445776	-0.512847	0.0371763	-0.314787	0.193516	ne	down	down	ne	0	19	0	19	19	39	29	39	39	39	0	19	14	19	19	39	29	39	39	39	FALSE	FALSE	TRUE	FALSE	0.0306619	ne	NE	NE	FALSE	FALSE	zinc finger, MYM-type 6 [Source:HGNC Symbol;Acc:HGNC:13050]
ZNF345	-0.249928	1	-0.754857	0.0355425	-0.640897	0.0495883	-0.545288	0.0323772	ne	down	down	down	0	0	0	0	0	29	49	29	29	49	0	21	0	0	21	29	36	29	29	36	FALSE	FALSE	FALSE	FALSE	-0.191745	down	NE	NE	FALSE	FALSE	zinc finger protein 345 [Source:HGNC Symbol;Acc:HGNC:16367]
HAS3	-0.268381	1	-1.10949	6.9e-05	-0.512716	0.133535	-0.911677	5.65e-07	ne	down	ne	down	13	23	13	21	23	39	30	39	39	39	16	17	16	17	17	39	44	39	39	44	FALSE	FALSE	FALSE	FALSE	-0.0641444	ne	NE	NE	FALSE	FALSE	hyaluronan synthase 3 [Source:HGNC Symbol;Acc:HGNC:4820]
RNFT2	-0.270176	1	1.08347	0.0492346	1.02991	0.00447999	0.464333	0.210553	ne	up	up	ne	18	13	18	18	18	0	59	29	39	59	0	0	0	0	0	14	59	29	39	59	FALSE	FALSE	TRUE	FALSE	0.0892561	ne	NE	NE	FALSE	FALSE	ring finger protein, transmembrane 2 [Source:HGNC Symbol;Acc:HGNC:25905]
AMER1	-0.273138	1	-0.775096	0.0325687	-0.993674	1.95e-06	-0.402336	0.0370039	ne	down	down	down	0	13	34	34	34	40	39	40	40	40	25	41	25	25	41	39	39	39	39	39	FALSE	FALSE	FALSE	FALSE	NA	NA	NE	NE	FALSE	FALSE	APC membrane recruitment protein 1 [Source:HGNC Symbol;Acc:HGNC:26837]
ARHGAP29	-0.291537	1	-0.741236	0.0320303	-1.22351	4.11e-08	-0.745192	1.47e-08	ne	down	down	down	18	28	24	24	28	49	59	49	59	59	0	34	23	32	34	49	59	49	59	59	FALSE	FALSE	FALSE	TRUE	-0.415985	down	NE	NE	FALSE	FALSE	Rho GTPase activating protein 29 [Source:HGNC Symbol;Acc:HGNC:30207]
TNFRSF21	-0.310418	0.843638	-0.566715	0.0391722	-0.683936	2.81e-05	-0.626229	9.38e-06	ne	down	down	down	0	22	14	14	22	0	49	39	39	49	0	21	0	21	21	39	46	49	49	49	FALSE	FALSE	FALSE	TRUE	0.429743	up	NE	NE	FALSE	FALSE	tumor necrosis factor receptor superfamily member 21 [Source:HGNC Symbol;Acc:HGNC:13469]
TIAM2	-0.315146	1	-1.10215	0.000229349	-1.11272	0.00967361	-0.547195	0.00233524	ne	down	down	down	18	20	28	28	28	49	49	49	49	49	21	34	32	32	34	49	49	49	49	49	FALSE	FALSE	FALSE	FALSE	-0.0423995	ne	NE	NE	FALSE	FALSE	T-cell lymphoma invasion and metastasis 2 [Source:HGNC Symbol;Acc:HGNC:11806]
BAHD1	-0.31646	0.716416	-0.628095	0.00929976	-0.177881	0.592772	-0.465889	0.00800074	ne	down	ne	down	21	22	21	22	22	29	29	29	29	29	0	17	0	17	17	29	39	39	39	39	FALSE	FALSE	TRUE	FALSE	0.0677272	ne	NE	NE	FALSE	FALSE	bromo adjacent homology domain containing 1 [Source:HGNC Symbol;Acc:HGNC:29153]
ZBTB2	-0.318053	0.761032	-0.674211	0.0151997	-0.51183	0.00951438	-0.463636	0.00225446	ne	down	down	down	0	22	0	0	22	39	40	39	39	40	18	17	18	18	18	39	38	39	39	39	FALSE	FALSE	TRUE	FALSE	0.127312	ne	NE	NE	FALSE	FALSE	zinc finger and BTB domain containing 2 [Source:HGNC Symbol;Acc:HGNC:20868]
RAB11FIP5	-0.332884	0.893492	-1.46634	4.52e-05	-0.600161	0.0070921	-0.92712	0.00597375	ne	down	down	down	0	25	0	0	25	39	39	39	39	39	0	17	26	26	26	36	39	39	39	39	FALSE	FALSE	FALSE	TRUE	-0.001955	ne	NE	NE	FALSE	FALSE	RAB11 family interacting protein 5 (class I) [Source:HGNC Symbol;Acc:HGNC:24845]
ETS2	-0.336306	0.699482	-0.6062	0.0486578	-0.470334	0.0139305	-0.45617	0.228966	ne	down	down	ne	0	28	0	28	28	59	49	59	59	59	0	28	0	28	28	56	38	56	56	56	FALSE	FALSE	FALSE	TRUE	-0.156615	down	NE	NE	FALSE	FALSE	v-ets avian erythroblastosis virus E26 oncogene homolog 2 [Source:HGNC Symbol;Acc:HGNC:3489]
APOL6	-0.337363	1	-1.20739	0.00018647	-0.575114	0.0270526	-0.490121	0.204645	ne	down	down	ne	0	18	0	18	18	29	49	29	30	49	27	17	27	27	27	29	49	29	29	49	FALSE	FALSE	FALSE	FALSE	-0.982061	down	NE	NE	FALSE	FALSE	apolipoprotein L6 [Source:HGNC Symbol;Acc:HGNC:14870]
LONRF1	-0.33809	0.72717	-0.70149	0.00636395	-0.224158	0.312401	-0.182353	0.658688	ne	down	ne	ne	30	0	30	30	30	48	39	48	48	48	27	21	27	27	27	48	39	48	48	48	FALSE	FALSE	FALSE	FALSE	0.0595414	ne	NE	NE	FALSE	FALSE	LON peptidase N-terminal domain and ring finger 1 [Source:HGNC Symbol;Acc:HGNC:26302]
ZNF649	-0.342431	0.694794	-0.564411	0.0432498	-0.643344	0.000452649	-0.483047	0.00139778	ne	down	down	down	0	0	0	0	0	20	47	39	47	47	0	39	0	0	39	0	49	38	49	49	FALSE	FALSE	FALSE	FALSE	0.146685	up	NE	NE	FALSE	FALSE	zinc finger protein 649 [Source:HGNC Symbol;Acc:HGNC:25741]
PKP2	-0.344988	1	-0.927141	0.025462	-0.95413	0.000219093	-0.446943	0.424197	ne	down	down	ne	0	0	0	0	0	39	39	39	39	39	0	0	0	0	0	28	39	28	39	39	FALSE	FALSE	FALSE	TRUE	0.709667	up	NE	NE	FALSE	FALSE	plakophilin 2 [Source:HGNC Symbol;Acc:HGNC:9024]
ZHX1	-0.353262	0.915396	-0.814417	0.00316448	-0.834115	0.00327246	-0.571326	0.00014516	ne	down	down	down	0	0	0	0	0	28	39	28	29	39	0	17	0	0	17	29	29	29	29	29	FALSE	FALSE	TRUE	FALSE	0.0608735	ne	NE	NE	FALSE	FALSE	zinc fingers and homeoboxes 1 [Source:HGNC Symbol;Acc:HGNC:12871]
RAPGEF5	-0.358933	1	-0.955167	0.0492553	-0.735112	0.0214243	-0.95734	0.000309609	ne	down	down	down	22	26	22	22	26	40	39	40	40	40	26	33	26	26	33	39	39	39	39	39	FALSE	FALSE	FALSE	TRUE	0.129628	ne	NE	NE	FALSE	FALSE	Rap guanine nucleotide exchange factor 5 [Source:HGNC Symbol;Acc:HGNC:16862]
TMCC3	-0.360722	1	-0.848366	0.025462	0.0726723	1	-0.557155	0.453033	ne	down	ne	ne	26	20	26	26	26	48	49	48	48	49	31	37	31	37	37	49	49	49	49	49	TRUE	FALSE	FALSE	FALSE	1.12876	up	NE	NE	FALSE	FALSE	transmembrane and coiled-coil domain family 3 [Source:HGNC Symbol;Acc:HGNC:29199]
FYCO1	-0.360751	0.860668	-0.771789	0.0423959	-1.27967	2.57e-05	-0.309405	0.626562	ne	down	down	ne	13	27	20	22	27	59	39	59	59	59	22	21	22	22	22	49	49	49	49	49	FALSE	FALSE	TRUE	FALSE	-0.088129	ne	NE	NE	FALSE	FALSE	FYVE and coiled-coil domain containing 1 [Source:HGNC Symbol;Acc:HGNC:14673]
DCLRE1B	-0.379784	0.643284	-0.624291	0.0281153	-0.722218	0.000452649	-0.51899	0.00122142	ne	down	down	down	0	0	13	13	13	0	49	0	49	49	0	0	23	23	23	0	46	0	46	46	FALSE	FALSE	TRUE	FALSE	0.0556478	ne	NE	NE	FALSE	FALSE	DNA cross-link repair 1B [Source:HGNC Symbol;Acc:HGNC:17641]
NOL4L	-0.385302	0.515575	-0.733208	0.00777131	-0.446538	0.00713521	-0.581107	1.37e-06	ne	down	down	down	21	39	30	37	39	49	50	49	49	50	29	49	29	43	49	49	56	49	49	56	FALSE	FALSE	FALSE	FALSE	NA	NA	NE	NE	FALSE	FALSE	nucleolar protein 4-like [Source:HGNC Symbol;Acc:HGNC:16106]
KBTBD4	-0.387008	0.607849	-0.594548	0.0345615	-0.687271	0.00421681	-0.358315	0.170806	ne	down	down	ne	0	0	0	0	0	30	0	30	30	30	25	0	25	25	25	29	0	29	29	29	FALSE	FALSE	FALSE	FALSE	-0.0436601	ne	NE	NE	FALSE	FALSE	kelch repeat and BTB (POZ) domain containing 4 [Source:HGNC Symbol;Acc:HGNC:23761]
MAP3K9	-0.38893	1	-1.01054	0.0461384	-0.720195	0.0284286	-0.506509	0.531713	ne	down	down	ne	0	21	22	22	22	29	49	39	49	49	21	22	21	22	22	29	49	38	49	49	FALSE	FALSE	FALSE	FALSE	0.96471	up	NE	NE	TRUE	FALSE	mitogen-activated protein kinase kinase kinase 9 [Source:HGNC Symbol;Acc:HGNC:6861]
RNASEL	-0.390884	1	-0.867902	0.04286	-0.957645	0.00428222	-0.770985	0.0355616	ne	down	down	down	0	0	17	17	17	29	59	38	38	59	0	31	25	25	31	29	59	39	39	59	FALSE	FALSE	TRUE	FALSE	-0.427612	down	NE	NE	FALSE	FALSE	ribonuclease L (2',5'-oligoisoadenylate synthetase-dependent) [Source:HGNC Symbol;Acc:HGNC:10050]
GRIN2B	-0.402412	1	-1.48305	0.00804513	-2.18436	0.0090701	-0.325918	1	ne	down	down	ne	0	24	0	24	24	29	59	29	59	59	19	31	19	21	31	26	59	26	59	59	FALSE	FALSE	FALSE	FALSE	-1.3282	ne	NE	S	TRUE	TRUE	glutamate receptor, ionotropic, N-methyl D-aspartate 2B [Source:HGNC Symbol;Acc:HGNC:4586]
MTF2	-0.422826	0.550708	-0.583413	0.0445776	-0.729475	3.96e-05	-0.441278	0.00172393	ne	down	down	down	14	23	14	14	23	29	49	29	39	49	27	31	27	27	31	39	49	39	39	49	FALSE	FALSE	TRUE	FALSE	0.0340584	ne	NE	NE	FALSE	FALSE	metal response element binding transcription factor 2 [Source:HGNC Symbol;Acc:HGNC:29535]
SLITRK5	-0.439343	0.538935	-0.73662	0.00237273	-0.751124	0.000452589	-0.625555	0.00447162	ne	down	down	down	0	0	0	0	0	29	49	29	49	49	0	0	0	0	0	29	48	29	48	48	FALSE	FALSE	FALSE	FALSE	1.05828	up	NE	NE	FALSE	FALSE	SLIT and NTRK like family member 5 [Source:HGNC Symbol;Acc:HGNC:20295]
B3GNT5	-0.448979	0.669359	-0.697292	0.044589	-1.07977	0.000123304	-0.579403	0.00159781	ne	down	down	down	16	22	16	22	22	39	31	39	39	39	15	27	27	27	27	39	29	39	39	39	FALSE	FALSE	FALSE	FALSE	0.165129	up	NE	NE	FALSE	FALSE	UDP-GlcNAc:betaGal beta-1,3-N-acetylglucosaminyltransferase 5 [Source:HGNC Symbol;Acc:HGNC:15684]
KLF16	-0.451925	0.460448	-0.713994	0.0214652	0.186052	0.607919	-0.514744	0.679854	ne	down	ne	ne	0	0	0	0	0	15	29	39	39	39	17	0	17	17	17	14	39	19	39	39	FALSE	FALSE	FALSE	FALSE	0.0797689	ne	NE	NE	FALSE	FALSE	Kruppel-like factor 16 [Source:HGNC Symbol;Acc:HGNC:16857]
RFXAP	-0.463978	0.330112	-0.663148	0.031557	-0.53234	0.0129763	-0.595325	0.0169309	ne	down	down	down	18	23	18	18	23	38	48	39	48	48	0	23	0	21	23	39	49	39	49	49	FALSE	FALSE	FALSE	FALSE	-0.0287683	ne	NE	NE	FALSE	FALSE	regulatory factor X associated protein [Source:HGNC Symbol;Acc:HGNC:9988]
RBM12	-0.466851	0.31329	-0.615183	0.0244992	-0.762047	0.000800019	-0.640884	1.41e-08	ne	down	down	down	17	0	17	17	17	29	0	29	29	29	0	0	0	0	0	39	0	39	39	39	FALSE	FALSE	FALSE	FALSE	0.0822252	ne	NE	NE	FALSE	FALSE	RNA binding motif protein 12 [Source:HGNC Symbol;Acc:HGNC:9898]
GDF15	-0.472919	0.67126	-0.876601	0.0139251	-0.112587	1	-0.67485	0.203238	ne	down	ne	ne	0	0	0	0	0	49	58	49	49	58	0	27	0	0	27	49	49	49	49	49	FALSE	FALSE	FALSE	TRUE	-0.274258	down	NE	NE	FALSE	FALSE	growth differentiation factor 15 [Source:HGNC Symbol;Acc:HGNC:30142]
JUN	-0.477152	0.241486	-0.586512	0.0459641	-0.484479	0.00350184	-1.103	4.74e-08	ne	down	down	down	0	23	0	0	23	16	49	39	39	49	0	17	0	17	17	39	49	39	39	49	FALSE	FALSE	FALSE	FALSE	0.969981	up	NE	NE	TRUE	FALSE	jun proto-oncogene [Source:HGNC Symbol;Acc:HGNC:6204]
RUSC2	-0.483414	0.367603	-0.726309	0.0324028	-0.648177	0.000766253	-0.68096	0.0136352	ne	down	down	down	0	22	0	22	22	29	39	29	29	39	0	41	0	21	41	29	39	29	39	39	FALSE	FALSE	FALSE	FALSE	-0.178499	down	NE	NE	FALSE	FALSE	RUN and SH3 domain containing 2 [Source:HGNC Symbol;Acc:HGNC:23625]
CHST3	-0.485768	0.265761	-0.817307	0.000280995	-0.42026	0.0130702	-0.517716	0.160558	ne	down	down	ne	0	33	0	33	33	39	49	39	39	49	0	23	0	23	23	39	39	39	39	39	FALSE	FALSE	TRUE	FALSE	0.0362061	ne	NE	NE	FALSE	FALSE	carbohydrate (chondroitin 6) sulfotransferase 3 [Source:HGNC Symbol;Acc:HGNC:1971]
BEND3	-0.496023	0.206716	-0.5896	0.0285959	-0.420591	0.0266647	-0.429953	0.173964	ne	down	down	ne	23	14	23	23	23	29	39	29	39	39	0	23	0	0	23	29	39	29	39	39	FALSE	FALSE	FALSE	FALSE	0.154312	up	NE	NE	FALSE	FALSE	BEN domain containing 3 [Source:HGNC Symbol;Acc:HGNC:23040]
TRPV3	-0.503272	0.453967	-0.810257	0.000783121	-0.587756	0.0213799	-0.530734	0.01637	ne	down	down	down	26	0	28	28	28	40	39	40	40	40	23	26	27	27	27	49	39	49	49	49	FALSE	FALSE	FALSE	FALSE	-0.667765	ne	NE	NE	FALSE	FALSE	transient receptor potential cation channel, subfamily V, member 3 [Source:HGNC Symbol;Acc:HGNC:18084]
PER2	-0.505662	0.422366	-0.65703	0.0355425	-0.685357	0.00147391	-0.290717	0.597437	ne	down	down	ne	46	36	46	46	46	29	39	39	39	39	0	0	0	0	0	28	39	49	49	49	FALSE	FALSE	TRUE	FALSE	-0.152382	ne	NE	NE	FALSE	FALSE	period circadian clock 2 [Source:HGNC Symbol;Acc:HGNC:8846]
LIG4	-0.508986	0.97956	-0.959862	0.0149111	-1.15527	0.00190622	-0.717769	6.32e-05	ne	down	down	down	0	13	0	0	13	39	39	39	39	39	0	24	0	24	24	39	39	39	39	39	FALSE	FALSE	FALSE	FALSE	0.0709074	ne	NE	NE	FALSE	FALSE	ligase IV, DNA, ATP-dependent [Source:HGNC Symbol;Acc:HGNC:6601]
WSB2	-0.509598	0.120591	-0.522082	0.0421506	-0.279636	0.183807	-0.409894	0.0104619	ne	down	ne	down	23	0	23	23	23	0	39	20	29	39	0	40	0	19	40	19	39	19	39	39	FALSE	FALSE	FALSE	TRUE	0.0873364	ne	NE	NE	FALSE	FALSE	WD repeat and SOCS box containing 2 [Source:HGNC Symbol;Acc:HGNC:19222]
ZFP64	-0.512504	0.198375	-0.636104	0.0134954	-0.286243	0.170153	-0.422492	0.10985	ne	down	ne	ne	27	21	27	27	27	29	49	29	29	49	17	22	17	22	22	39	59	39	39	59	FALSE	FALSE	FALSE	TRUE	0.104093	up	NE	NE	FALSE	FALSE	ZFP64 zinc finger protein [Source:HGNC Symbol;Acc:HGNC:15940]
PDP2	-0.525708	0.506925	-0.704935	0.00886772	-1.12221	1.74e-06	-0.764506	6.7e-06	ne	down	down	down	33	0	33	33	33	29	39	69	69	69	23	19	23	23	23	39	38	69	69	69	FALSE	FALSE	FALSE	FALSE	0.219499	up	NE	NE	FALSE	FALSE	pyruvate dehyrogenase phosphatase catalytic subunit 2 [Source:HGNC Symbol;Acc:HGNC:30263]
TLR4	-0.528212	0.450993	-0.766187	0.00777131	-1.07154	2.75e-10	-0.749406	1.81e-10	ne	down	down	down	0	13	0	0	13	38	69	38	39	69	14	31	14	21	31	39	69	39	39	69	FALSE	FALSE	FALSE	FALSE	-0.173204	ne	NE	NE	FALSE	FALSE	toll-like receptor 4 [Source:HGNC Symbol;Acc:HGNC:11850]
CXCL5	-0.533632	1	-2.35698	0.00380505	-1.34929	0.00297251	-0.486959	0.95925	ne	down	down	ne	18	13	18	18	18	29	49	29	49	49	0	21	0	0	21	29	39	29	39	39	FALSE	FALSE	FALSE	FALSE	-1.00783	ne	NE	NE	FALSE	FALSE	chemokine (C-X-C motif) ligand 5 [Source:HGNC Symbol;Acc:HGNC:10642]
SLC16A6	-0.536592	0.291695	-0.811207	0.0176587	-1.07502	4.09e-07	-0.791098	0.000501017	ne	down	down	down	0	0	0	0	0	29	30	29	29	30	0	0	0	0	0	0	29	29	29	29	FALSE	FALSE	TRUE	FALSE	0.0470326	ne	NE	NE	FALSE	TRUE	solute carrier family 16 member 6 [Source:HGNC Symbol;Acc:HGNC:10927]
F2RL1	-0.540966	0.82326	-1.0801	0.000757862	-0.744611	0.0185416	-0.632872	0.0597316	ne	down	down	ne	0	30	0	0	30	40	49	40	40	49	17	25	17	17	25	39	56	39	39	56	FALSE	FALSE	FALSE	TRUE	0.663532	ne	NE	NE	FALSE	FALSE	coagulation factor II (thrombin) receptor-like 1 [Source:HGNC Symbol;Acc:HGNC:3538]
TNFAIP3	-0.545822	0.696147	-1.17664	0.000103269	-1.51159	8.67e-08	-1.10029	6.56e-06	ne	down	down	down	0	28	0	28	28	39	49	80	80	80	17	33	17	28	33	38	49	76	76	76	FALSE	FALSE	FALSE	FALSE	-0.538841	down	NE	NE	FALSE	FALSE	TNF alpha induced protein 3 [Source:HGNC Symbol;Acc:HGNC:11896]
RNF217	-0.551002	0.466116	-0.830821	0.00689376	-1.07742	8.17e-07	-0.660824	0.000810355	ne	down	down	down	13	24	13	24	24	38	49	39	49	49	0	21	0	21	21	39	49	39	49	49	FALSE	FALSE	FALSE	FALSE	0.132255	ne	NE	NE	FALSE	FALSE	ring finger protein 217 [Source:HGNC Symbol;Acc:HGNC:21487]
DUSP7	-0.555638	0.116486	-0.681011	0.0203162	-0.250755	0.398194	-0.499588	0.0410606	ne	down	ne	down	18	14	18	18	18	29	49	29	49	49	0	0	0	0	0	29	49	29	49	49	FALSE	FALSE	FALSE	FALSE	-0.0710216	ne	NE	NE	FALSE	FALSE	dual specificity phosphatase 7 [Source:HGNC Symbol;Acc:HGNC:3073]
MCPH1	-0.560125	0.239234	-0.635643	0.0462986	-1.17803	2.26e-09	-0.89341	8.98e-10	ne	down	down	down	0	17	0	17	17	0	49	19	28	49	0	0	0	0	0	0	39	29	29	39	FALSE	FALSE	TRUE	FALSE	0.139349	up	NE	NE	FALSE	FALSE	microcephalin 1 [Source:HGNC Symbol;Acc:HGNC:6954]
PLK2	-0.569475	0.0560022	-0.590268	0.0112201	-1.20927	1.88e-16	-0.971368	1.53e-08	ne	down	down	down	0	0	22	22	22	49	39	49	49	49	27	0	27	27	27	29	39	29	39	39	FALSE	FALSE	FALSE	FALSE	0.249627	up	NE	NE	TRUE	FALSE	polo-like kinase 2 [Source:HGNC Symbol;Acc:HGNC:19699]
LRRC4	-0.57069	0.291048	-0.901422	0.0176587	-0.789928	0.00214583	-0.914767	6.71e-07	ne	down	down	down	0	22	0	21	22	39	39	39	39	39	0	25	0	25	25	49	36	49	49	49	FALSE	FALSE	FALSE	FALSE	0.793049	up	NE	NE	FALSE	FALSE	leucine rich repeat containing 4 [Source:HGNC Symbol;Acc:HGNC:15586]
MAT2A	-0.571124	0.108032	-0.612282	0.00624626	-0.822455	0.000177076	-0.458321	2.14e-05	ne	down	down	down	0	0	20	20	20	29	29	29	29	29	0	27	20	27	27	29	29	29	29	29	FALSE	FALSE	TRUE	FALSE	-0.0900997	ne	NE	NE	FALSE	FALSE	methionine adenosyltransferase II, alpha [Source:HGNC Symbol;Acc:HGNC:6904]
TRIM32	-0.57216	0.0889082	-0.754661	0.000732043	-0.587532	0.00056437	-0.58712	0.000621899	ne	down	down	down	0	17	0	17	17	29	49	29	29	49	40	13	40	40	40	29	46	29	29	46	FALSE	FALSE	FALSE	TRUE	-0.041269	ne	NE	NE	FALSE	FALSE	tripartite motif containing 32 [Source:HGNC Symbol;Acc:HGNC:16380]
ZNF625-ZNF20	-0.57509	0.904975	1.21173	0.0481246	0.716429	0.169175	0.631831	0.62898	ne	up	ne	ne	24	0	24	24	24	30	29	30	30	30	0	0	0	0	0	0	0	0	0	0	FALSE	FALSE	FALSE	FALSE	0.215954	ne	NE	NE	FALSE	FALSE	ZNF625-ZNF20 readthrough (NMD candidate) [Source:HGNC Symbol;Acc:HGNC:48368]
ZNF774	-0.580743	1	-2.51608	0.00754527	-0.550593	0.735626	-0.0347668	1	ne	down	ne	ne	0	0	0	0	0	0	29	29	29	29	0	25	21	21	25	24	29	29	29	29	FALSE	FALSE	FALSE	FALSE	-0.0686266	ne	NE	NE	FALSE	FALSE	zinc finger protein 774 [Source:HGNC Symbol;Acc:HGNC:33108]
FGF2	-0.59636	0.429522	-0.818507	0.00614967	-0.933127	4.22e-05	-0.876994	2.98e-07	ne	down	down	down	0	25	0	25	25	39	39	39	39	39	23	25	23	25	25	39	39	39	39	39	FALSE	FALSE	FALSE	FALSE	0.241598	up	NE	NE	TRUE	FALSE	fibroblast growth factor 2 (basic) [Source:HGNC Symbol;Acc:HGNC:3676]
RBM12B	-0.607695	0.329897	-1.01072	0.00514325	-1.15535	9.14e-05	-0.7237	2.47e-09	ne	down	down	down	0	0	0	0	0	29	29	29	29	29	0	0	0	0	0	18	29	18	29	29	FALSE	FALSE	FALSE	FALSE	0.0135433	ne	NE	NE	FALSE	FALSE	RNA binding motif protein 12B [Source:HGNC Symbol;Acc:HGNC:32310]
SOSTDC1	-0.607827	0.255528	-0.779401	0.0240086	-0.360026	0.308472	-1.10269	4.05e-06	ne	down	ne	down	0	31	0	23	31	49	49	49	49	49	21	17	21	21	21	46	48	46	46	48	TRUE	FALSE	FALSE	FALSE	0.149786	ne	NE	NE	FALSE	FALSE	sclerostin domain containing 1 [Source:HGNC Symbol;Acc:HGNC:21748]
ZBTB7B	-0.608666	0.300499	-1.47962	9.79e-06	-0.170197	0.851585	-0.945785	0.10331	ne	down	ne	ne	0	0	27	27	27	49	0	49	49	49	0	29	26	29	29	46	14	46	46	46	FALSE	FALSE	TRUE	FALSE	-0.002516	ne	NE	NE	FALSE	FALSE	zinc finger and BTB domain containing 7B [Source:HGNC Symbol;Acc:HGNC:18668]
MALT1	-0.609824	0.0944181	-0.597596	0.0379396	-0.84626	3.98e-06	-0.528766	4.92e-06	ne	down	down	down	0	32	0	18	32	0	39	0	39	39	0	27	0	21	27	14	39	14	39	39	FALSE	FALSE	TRUE	FALSE	0.146382	up	NE	NE	FALSE	FALSE	MALT1 paracaspase [Source:HGNC Symbol;Acc:HGNC:6819]
RNF43	-0.6115	0.194974	-0.996402	0.00176342	-0.630268	0.0109595	-1.02091	0.0169309	ne	down	down	down	0	0	13	13	13	29	39	29	29	39	21	27	21	21	27	39	39	39	39	39	FALSE	FALSE	FALSE	TRUE	-0.284879	ne	NE	NE	FALSE	FALSE	ring finger protein 43 [Source:HGNC Symbol;Acc:HGNC:18505]
RUNDC1	-0.616995	0.0608044	-0.639778	0.0142895	-0.580131	0.00274908	-0.486867	0.00539258	ne	down	down	down	22	0	22	22	22	19	49	19	49	49	0	0	0	0	0	15	49	15	49	49	FALSE	FALSE	FALSE	FALSE	0.103155	ne	NE	NE	FALSE	FALSE	RUN domain containing 1 [Source:HGNC Symbol;Acc:HGNC:25418]
TIFA	-0.618441	0.169247	-1.02316	0.00216448	-0.894768	0.00253021	-1.3025	7.36e-06	ne	down	down	down	0	22	26	26	26	29	29	29	29	29	0	24	26	26	26	29	49	29	39	49	FALSE	FALSE	FALSE	FALSE	-0.0357416	ne	NE	NE	FALSE	FALSE	TRAF-interacting protein with forkhead-associated domain [Source:HGNC Symbol;Acc:HGNC:19075]
SPRTN	-0.621229	0.345368	-0.816653	0.00535644	-0.860215	1.55e-05	-0.841989	2.45e-06	ne	down	down	down	0	26	0	0	26	39	49	39	39	49	13	0	13	13	13	26	49	26	26	49	FALSE	FALSE	FALSE	FALSE	NA	NA	NE	NE	FALSE	FALSE	SprT-like N-terminal domain [Source:HGNC Symbol;Acc:HGNC:25356]
FAM84B	-0.623776	0.197244	-0.751674	0.0388988	-1.31909	2.52e-13	-0.795264	5.63e-06	ne	down	down	down	0	28	0	0	28	19	49	29	49	49	0	21	0	17	21	19	29	29	29	29	FALSE	FALSE	FALSE	FALSE	0.804942	up	NE	NE	FALSE	FALSE	family with sequence similarity 84 member B [Source:HGNC Symbol;Acc:HGNC:24166]
ZNF484	-0.629507	0.311504	-0.884876	0.00537082	-0.732503	0.00100214	-0.782034	2.44e-05	ne	down	down	down	0	0	0	0	0	29	29	29	29	29	0	13	0	0	13	29	29	29	29	29	FALSE	FALSE	FALSE	FALSE	-0.0457511	ne	NE	NE	FALSE	FALSE	zinc finger protein 484 [Source:HGNC Symbol;Acc:HGNC:23385]
PALMD	-0.634664	0.130635	-0.699442	0.0236123	-0.701442	0.000339058	-0.680135	0.00133022	ne	down	down	down	0	18	0	18	18	49	39	49	49	49	0	17	0	17	17	49	38	49	49	49	FALSE	FALSE	FALSE	FALSE	-1.22212	down	NE	NE	FALSE	FALSE	palmdelphin [Source:HGNC Symbol;Acc:HGNC:15846]
F3	-0.638371	0.216978	-0.940172	0.000133567	-0.476885	0.0244614	-0.842611	1.9e-10	ne	down	down	down	18	22	18	18	22	39	39	39	39	39	17	24	21	21	24	39	48	39	39	48	FALSE	FALSE	FALSE	TRUE	-0.224566	ne	NE	NE	FALSE	FALSE	coagulation factor III (thromboplastin, tissue factor) [Source:HGNC Symbol;Acc:HGNC:3541]
KBTBD8	-0.650737	0.340305	-0.784304	0.00578768	-1.0266	3.31e-06	-0.692813	0.00012859	ne	down	down	down	0	21	0	0	21	59	39	59	59	59	0	31	0	31	31	59	39	59	59	59	FALSE	FALSE	TRUE	FALSE	1.23982	up	NE	NE	FALSE	FALSE	kelch repeat and BTB (POZ) domain containing 8 [Source:HGNC Symbol;Acc:HGNC:30691]
KIAA1462	-0.651997	0.376958	-1.00648	0.000469608	-1.0258	2.63e-06	-0.923851	0.00256106	ne	down	down	down	0	21	0	13	21	39	30	39	39	39	0	35	24	24	35	29	38	36	36	38	FALSE	FALSE	FALSE	FALSE	-0.424161	down	NE	NE	FALSE	FALSE	KIAA1462 [Source:HGNC Symbol;Acc:HGNC:29283]
RASSF2	-0.662851	0.0960776	-0.663558	0.0439194	-0.493635	0.00412885	-0.359919	0.359902	ne	down	down	ne	0	18	22	22	22	39	39	39	39	39	25	23	25	25	25	39	39	39	39	39	FALSE	FALSE	TRUE	FALSE	0.97553	up	NE	NE	FALSE	FALSE	Ras association (RalGDS/AF-6) domain family member 2 [Source:HGNC Symbol;Acc:HGNC:9883]
FGF18	-0.665723	0.182347	-0.7222	0.0114687	0.0861043	1	-0.671149	0.00117485	ne	down	ne	down	31	13	31	31	31	29	29	29	29	29	0	16	0	15	16	0	29	0	25	29	FALSE	FALSE	FALSE	FALSE	-0.029743	ne	NE	NE	FALSE	FALSE	fibroblast growth factor 18 [Source:HGNC Symbol;Acc:HGNC:3674]
SPRED3	-0.669819	0.072275	-0.832886	0.00740351	-0.571326	0.00266578	-0.5275	0.00800074	ne	down	down	down	0	0	13	13	13	0	0	49	49	49	0	0	0	0	0	0	0	38	38	38	FALSE	FALSE	FALSE	FALSE	-0.198206	ne	NE	NE	FALSE	FALSE	sprouty-related, EVH1 domain containing 3 [Source:HGNC Symbol;Acc:HGNC:31041]
COA7	-0.674512	0.0987865	-0.890609	0.000425382	-1.43837	1.91e-06	-0.937179	0.00501322	ne	down	down	down	0	22	18	22	22	28	49	29	49	49	0	21	0	0	21	28	52	29	52	52	FALSE	FALSE	FALSE	FALSE	NA	NA	NE	NE	FALSE	FALSE	cytochrome c oxidase assembly factor 7 (putative) [Source:HGNC Symbol;Acc:HGNC:25716]
RBMXL1	-0.676843	0.0730801	-0.953509	0.000387298	-0.938465	1.19e-07	-0.849211	1.07e-10	ne	down	down	down	0	13	0	0	13	0	39	19	39	39	0	0	0	0	0	29	36	29	36	36	FALSE	FALSE	FALSE	FALSE	-0.0141034	ne	NE	NE	FALSE	FALSE	RNA binding motif protein, X-linked-like 1 [Source:HGNC Symbol;Acc:HGNC:25073]
PDP1	-0.678206	0.447773	-1.14377	0.00036645	-1.30942	5.76e-09	-1.03764	2.53e-13	ne	down	down	down	0	22	0	0	22	39	49	39	39	49	16	23	16	16	23	39	49	39	39	49	FALSE	FALSE	FALSE	TRUE	0.0629244	ne	NE	NE	FALSE	FALSE	pyruvate dehyrogenase phosphatase catalytic subunit 1 [Source:HGNC Symbol;Acc:HGNC:9279]
TNFRSF11B	-0.684997	0.0822569	-0.927207	2.3e-05	-0.887381	4.56e-09	-0.866889	0.00618081	ne	down	down	down	20	17	20	20	20	29	39	29	29	39	20	26	20	26	26	29	36	29	29	36	FALSE	FALSE	FALSE	FALSE	-0.550376	ne	NE	NE	FALSE	FALSE	tumor necrosis factor receptor superfamily member 11b [Source:HGNC Symbol;Acc:HGNC:11909]
KIAA1804	-0.686427	0.684672	-1.07065	0.00537082	-1.44744	0.0462901	-1.14623	1.41e-05	ne	down	down	down	0	26	13	18	26	49	39	49	49	49	0	21	17	17	21	49	39	49	49	49	FALSE	FALSE	FALSE	FALSE	1.96052	up	NE	NE	FALSE	FALSE	NA
IFIT5	-0.686789	0.0724103	-0.581672	0.0447831	-0.662736	0.00170525	-0.569419	0.0021063	ne	down	down	down	0	0	0	0	0	29	29	29	29	29	0	0	0	0	0	29	36	29	29	36	FALSE	FALSE	FALSE	FALSE	0.126179	up	NE	NE	FALSE	FALSE	interferon induced protein with tetratricopeptide repeats 5 [Source:HGNC Symbol;Acc:HGNC:13328]
ZNF124	-0.693516	0.146218	-0.838013	0.00120233	-0.932434	2.03e-06	-0.748444	4.98e-06	ne	down	down	down	0	23	0	23	23	59	39	59	59	59	0	23	22	23	23	59	39	59	59	59	FALSE	FALSE	FALSE	FALSE	0.189789	up	NE	NE	FALSE	FALSE	zinc finger protein 124 [Source:HGNC Symbol;Acc:HGNC:12907]
SLC35G1	-0.694625	0.57155	-0.963681	0.0167077	-1.54347	2.11e-08	-1.30582	1.84e-06	ne	down	down	down	18	0	18	18	18	49	40	49	49	49	21	23	21	21	23	48	39	48	48	48	FALSE	FALSE	FALSE	FALSE	NA	NA	NE	NE	FALSE	FALSE	solute carrier family 35 member G1 [Source:HGNC Symbol;Acc:HGNC:26607]
ZBTB38	-0.698817	0.674624	-1.28403	0.000107589	-1.3695	0.000188685	-0.85952	5.39e-13	ne	down	down	down	24	36	24	28	36	50	39	50	50	50	26	33	26	27	33	49	39	49	49	49	FALSE	FALSE	FALSE	TRUE	0.163796	ne	NE	NE	FALSE	FALSE	zinc finger and BTB domain containing 38 [Source:HGNC Symbol;Acc:HGNC:26636]
NUAK1	-0.700144	0.0532787	-0.910278	0.00106264	-1.25601	6.24e-09	-0.741951	1.44e-10	ne	down	down	down	0	17	0	0	17	39	79	39	39	79	0	27	0	27	27	48	59	48	48	59	FALSE	FALSE	FALSE	TRUE	0.60816	up	NE	NE	FALSE	FALSE	NUAK family, SNF1-like kinase, 1 [Source:HGNC Symbol;Acc:HGNC:14311]
PRICKLE1	-0.708048	0.0914161	-0.987974	0.000395248	-1.14546	2.17e-08	-0.962304	4.4e-08	ne	down	down	down	31	22	31	31	31	49	39	49	49	49	23	26	23	26	26	39	39	39	39	39	FALSE	FALSE	FALSE	FALSE	0.951383	up	NE	NE	FALSE	FALSE	prickle homolog 1 [Source:HGNC Symbol;Acc:HGNC:17019]
LATS2	-0.711564	0.35609	-0.931495	0.000611558	-1.03156	5.52e-06	-0.697832	0.0154216	ne	down	down	down	0	26	0	0	26	0	39	29	39	39	0	21	0	0	21	14	39	29	39	39	FALSE	FALSE	FALSE	FALSE	0.408938	up	NE	NE	FALSE	FALSE	large tumor suppressor kinase 2 [Source:HGNC Symbol;Acc:HGNC:6515]
TIGD4	-0.712632	0.57155	-1.01717	0.000611558	-0.92562	0.022195	-0.308142	0.851321	ne	down	down	ne	18	13	18	18	18	29	59	29	29	59	0	0	0	0	0	0	59	14	28	59	FALSE	FALSE	FALSE	FALSE	-0.0288433	ne	NE	NE	FALSE	FALSE	tigger transposable element derived 4 [Source:HGNC Symbol;Acc:HGNC:18335]
LINC00472	-0.773353	0.533055	-1.20226	0.000313261	-1.02129	0.0215024	-0.866536	0.000226459	ne	down	down	down	0	13	0	0	13	39	39	39	39	39	0	0	0	0	0	39	29	39	39	39	FALSE	FALSE	FALSE	FALSE	NA	NA	NE	NE	FALSE	FALSE	long intergenic non-protein coding RNA 472 [Source:HGNC Symbol;Acc:HGNC:21380]
ARSJ	-0.8314	0.44365	-1.642	0.000361	-1.49393	5.77e-09	-1.21459	0.00462135	ne	down	down	down	13	0	13	13	13	29	29	38	38	38	0	21	0	17	21	29	29	48	48	48	FALSE	FALSE	FALSE	FALSE	1.21366	up	NE	NE	FALSE	FALSE	arylsulfatase family member J [Source:HGNC Symbol;Acc:HGNC:26286]
PHOX2A	-0.835662	1	-1.37888	0.0391722	-1.55951	1	-2.46529	0.0100479	ne	down	ne	down	0	28	0	0	28	30	39	30	30	39	0	30	0	30	30	29	29	29	29	29	FALSE	FALSE	FALSE	FALSE	1.80053	ne	NE	NE	FALSE	FALSE	paired-like homeobox 2a [Source:HGNC Symbol;Acc:HGNC:691]
GRHL1	-0.858344	0.718489	-1.50379	0.0127789	0.0740607	1	0.0359886	1	ne	down	ne	ne	20	23	20	20	23	29	39	29	29	39	29	31	29	29	31	29	39	29	39	39	FALSE	FALSE	TRUE	FALSE	0.0362394	ne	NE	NE	FALSE	FALSE	grainyhead-like transcription factor 1 [Source:HGNC Symbol;Acc:HGNC:17923]
SYDE2	-0.86093	0.765	-0.969388	0.0246197	-1.64061	1.12e-07	-0.992123	0.000291705	ne	down	down	down	0	0	18	18	18	15	29	29	29	29	0	32	0	0	32	29	29	29	29	29	FALSE	FALSE	TRUE	FALSE	0.461058	up	NE	NE	FALSE	FALSE	synapse defective 1, Rho GTPase, homolog 2 (C. elegans) [Source:HGNC Symbol;Acc:HGNC:25841]
APLNR	-0.866719	0.286004	-1.02916	0.0122322	-0.245408	0.627215	-0.607569	0.535836	ne	down	ne	ne	0	30	0	30	30	49	49	49	49	49	0	34	0	34	34	49	39	49	49	49	FALSE	FALSE	FALSE	FALSE	0.219235	ne	NE	NE	FALSE	FALSE	apelin receptor [Source:HGNC Symbol;Acc:HGNC:339]
PPARGC1B	-0.886837	0.0512487	-0.850947	0.00485716	-1.20837	0.000604212	-1.35359	0.000468675	ne	down	down	down	33	23	33	33	33	39	49	39	48	49	0	33	17	26	33	49	49	49	49	49	FALSE	FALSE	FALSE	TRUE	-0.144955	ne	NE	NE	TRUE	FALSE	peroxisome proliferator-activated receptor gamma, coactivator 1 beta [Source:HGNC Symbol;Acc:HGNC:30022]
FAM84A	-0.90465	0.249218	-1.57789	6.06e-09	-0.760672	0.142534	-1.44769	1.6e-09	ne	down	ne	down	27	21	27	27	27	26	49	29	29	49	26	26	26	26	26	0	49	29	29	49	FALSE	FALSE	FALSE	FALSE	-0.639305	ne	NE	NE	FALSE	FALSE	family with sequence similarity 84 member A [Source:HGNC Symbol;Acc:HGNC:20743]
CGN	-0.90474	0.0900705	-0.916771	0.0149111	-1.03202	0.00206512	-0.252054	1	ne	down	down	ne	16	28	17	28	28	49	39	49	49	49	17	36	17	21	36	48	49	49	49	49	FALSE	FALSE	FALSE	FALSE	-0.349114	down	NE	NE	FALSE	FALSE	cingulin [Source:HGNC Symbol;Acc:HGNC:17429]
DIRAS2	-0.934646	0.280171	-1.20801	0.0492346	-1.19567	2.41e-05	-1.35853	0.00789042	ne	down	down	down	0	17	0	0	17	39	49	39	49	49	14	15	14	14	15	39	46	39	46	46	TRUE	FALSE	FALSE	FALSE	0.209987	ne	NE	NE	FALSE	FALSE	DIRAS family, GTP-binding RAS-like 2 [Source:HGNC Symbol;Acc:HGNC:19323]
CMPK2	-0.96729	0.139591	-1.07329	0.00537871	-0.754333	0.0996171	-1.14689	0.00319463	ne	down	ne	down	24	13	24	24	24	39	39	39	39	39	29	17	29	29	29	38	38	38	38	38	FALSE	FALSE	FALSE	FALSE	-0.361933	ne	NE	NE	FALSE	FALSE	cytidine monophosphate (UMP-CMP) kinase 2, mitochondrial [Source:HGNC Symbol;Acc:HGNC:27015]
DDIT4L	-1.03639	0.0802146	-1.9399	0.000361468	-0.754104	0.165365	-1.38018	0.00363991	ne	down	ne	down	0	18	0	0	18	29	39	29	29	39	0	27	14	27	27	29	29	29	29	29	FALSE	FALSE	TRUE	FALSE	-0.200349	ne	NE	NE	FALSE	FALSE	DNA damage inducible transcript 4 like [Source:HGNC Symbol;Acc:HGNC:30555]
KCNJ2	-1.059	0.137173	-0.857213	0.0486578	-1.90218	8.7e-17	-0.672836	4.17e-05	ne	down	down	down	21	23	21	21	23	29	59	29	59	59	0	22	0	22	22	29	59	29	59	59	FALSE	FALSE	TRUE	FALSE	-0.630917	down	NE	NE	FALSE	TRUE	potassium channel, inwardly rectifying subfamily J, member 2 [Source:HGNC Symbol;Acc:HGNC:6263]
OCSTAMP	-1.08698	0.168099	-1.13834	0.00106264	-1.37919	0.00538793	-2.03756	3.52e-10	ne	down	down	down	0	21	0	0	21	39	49	39	39	49	26	21	26	26	26	29	46	29	39	46	FALSE	FALSE	FALSE	FALSE	NA	NA	NE	NE	FALSE	FALSE	osteoclast stimulatory transmembrane protein [Source:HGNC Symbol;Acc:HGNC:16116]
KCNF1	-1.11522	0.065795	-0.81246	0.0345615	-0.197587	0.765066	-0.976053	0.068391	ne	down	ne	ne	17	28	17	17	28	38	48	38	48	48	0	26	17	17	26	59	49	59	59	59	FALSE	FALSE	FALSE	FALSE	-0.119528	ne	NE	NE	FALSE	FALSE	potassium channel, voltage gated modifier subfamily F, member 1 [Source:HGNC Symbol;Acc:HGNC:6246]
CCDC177	-1.13663	0.725164	-1.76365	0.000334457	-0.762957	0.489554	-1.41471	0.000250545	ne	down	ne	down	0	22	0	22	22	15	49	29	49	49	0	21	0	21	21	0	39	19	39	39	FALSE	FALSE	FALSE	FALSE	NA	NA	NE	NE	FALSE	FALSE	coiled-coil domain containing 177 [Source:HGNC Symbol;Acc:HGNC:23243]
KCNJ16	-1.35288	0.137173	-1.59437	1.55e-08	-1.45339	0.0152999	-1.78094	6.47e-07	ne	down	down	down	23	26	23	26	26	39	40	49	49	49	26	29	26	26	29	38	48	49	49	49	FALSE	FALSE	FALSE	TRUE	-1.39786	down	NE	NE	FALSE	FALSE	potassium channel, inwardly rectifying subfamily J, member 16 [Source:HGNC Symbol;Acc:HGNC:6262]
RBM12B-AS1	-1.48872	0.311504	-1.62398	0.00221347	-1.20449	0.0334669	-0.460518	0.87922	ne	down	down	ne	0	0	0	0	0	30	49	30	30	49	25	0	25	25	25	49	49	49	49	49	FALSE	FALSE	FALSE	FALSE	NA	NA	NE	NE	FALSE	FALSE	RBM12B antisense RNA 1 [Source:HGNC Symbol;Acc:HGNC:28818]
FAM66B	-2.36709	0.756678	-2.94215	0.04286	-0.670521	1	-0.349479	1	ne	down	ne	ne	0	0	0	0	0	15	0	15	15	15	0	0	0	0	0	0	0	0	0	0	FALSE	FALSE	FALSE	FALSE	-0.762658	ne	NE	NE	FALSE	FALSE	family with sequence similarity 66 member B [Source:HGNC Symbol;Acc:HGNC:28890]

## Sheet: F3Ts conserved in HD cells
	RNA-Seq data: log2FC (LFC) and False Discovery Rate (FRD) values								RNA-Seq. Effect: FDR < 5%				ChIP-seq data: peak scores for regions around the TSS (P < 0.05)																				Comparison with other lists of FOXO3 targets				Deregulation in HD (19Q/72Q) NSCs (Ring et al. Stem Cell Report 2015)		Gene lists of interest
Gene symbol	C116, LFC	C116, FDR	HD, LFC	HD, FDR	C116 with Ryk silencing LFC	C116 with Ryk silencing FDR	HD with Ryk silencing LFC	HD with Ryk silencing FDR	C116	HD	C116 with Ryk silencing	HD with Ryk silencing	C116 [-5kb.2kb]	C116 Outside [-/+5kb]	C116 [-/+5kb]	C116 [-/+10kb]	C116 [-/+20kb]	HD [-5kb.2kb]	HD Outside [-/+5kb]	HD [-/+5kb]	HD [-/+10kb]	HD [-/+20kb]	C116 with Ryk silencing [-5kb.2kb]	C116 with Ryk silencing Outside -/+5kb	C116 with Ryk silencing [-/+5kb]	C116 with Ryk silencing [-/+10kb]	C116 with Ryk silencing [-/+20kb]	HD with Ryk silencing [-5kb.2kb]	HD with Ryk silencing outside -/+5kb	HD with Ryk silencing [-/+5kb]	HD with Ryk silencing [-/+10kb]	HD with Ryk silencing [-/+20kb]	Renault et al. Cell Stem Cell 2009 (Mouse NSCs. FOXO3 dependent genes)	Paik et al. Cell Stem Cell 2009 (Mouse NSCs. FOXO3 dependent genes)	Meta-analysis by Webb et al. Aging Cell 2016 (Mouse FOXO1 or FOXO3 targets in at least one of 4 cell types considered)	Eijkelenboom et al. Cell report 2013 (Human colon carcinoma cells. FOXO3 targets)	LFC	Statistically significant effect	Worm RNAi 662 hits	Human Buck 323 hits	Human CHDI Target Validation score (> 3)	Druggable gene (Human DGIDB)	Gene description
EGR1	3.59283	5.85e-63	3.18027	2.05e-40	1.72096	8.05e-27	2.87274	3.57e-32	up	up	up	up	13	23	13	13	23	29	38	39	39	39	17	41	17	41	41	39	39	39	39	39	FALSE	FALSE	TRUE	FALSE	0.0196558	ne	NE	NE	FALSE	FALSE	early growth response 1 [Source:HGNC Symbol;Acc:HGNC:3238]
FRAT1	2.64069	9.8e-05	1.95877	0.000628765	1.7603	5.19e-05	1.66061	0.000214188	up	up	up	up	0	0	18	18	18	29	29	29	29	29	0	23	0	23	23	29	29	39	39	39	FALSE	FALSE	FALSE	FALSE	-0.0576155	ne	NE	NE	FALSE	FALSE	frequently rearranged in advanced T-cell lymphomas 1 [Source:HGNC Symbol;Acc:HGNC:3944]
TBX10	2.57314	0.00019828	2.56791	0.0131021	2.87961	0.00327246	3.80092	1.28e-07	up	up	up	up	0	0	17	17	17	29	0	29	29	29	0	0	17	17	17	39	16	39	39	39	FALSE	FALSE	FALSE	FALSE	-0.9622081	ne	NE	NE	FALSE	FALSE	T-box 10 [Source:HGNC Symbol;Acc:HGNC:11593]
CREBRF	2.44018	4.54e-13	1.78232	1.78e-06	1.16035	8.75e-05	1.77199	3.92e-25	up	up	up	up	0	21	0	21	21	29	39	29	29	39	0	31	0	31	31	29	36	29	29	36	FALSE	FALSE	FALSE	TRUE	NA	NA	NE	NE	FALSE	FALSE	CREB3 regulatory factor [Source:HGNC Symbol;Acc:HGNC:24050]
JUNB	2.28201	6.72e-15	1.31815	0.000361	1.65163	6.69e-21	1.44604	0.00200198	up	up	up	up	18	0	18	18	18	15	0	15	15	15	0	0	0	0	0	0	0	0	0	0	FALSE	FALSE	TRUE	FALSE	-0.1739024	ne	NE	NE	FALSE	FALSE	jun B proto-oncogene [Source:HGNC Symbol;Acc:HGNC:6205]
FOS	2.22576	1.04e-21	1.65378	8.54e-10	1.09985	2.34e-09	1.50572	7.59e-15	up	up	up	up	29	23	29	29	29	39	49	39	39	49	0	0	0	0	0	39	49	39	39	49	FALSE	FALSE	TRUE	FALSE	0.0872965	ne	NE	NE	FALSE	FALSE	FBJ murine osteosarcoma viral oncogene homolog [Source:HGNC Symbol;Acc:HGNC:3796]
GPR146	2.10863	0.0060336	2.08941	0.00547755	2.32055	0.000173839	1.29988	0.121943	up	up	up	ne	0	35	0	35	35	34	29	34	34	34	0	17	21	21	21	39	29	39	39	39	FALSE	FALSE	TRUE	FALSE	0.045055	ne	NE	NE	FALSE	FALSE	G protein-coupled receptor 146 [Source:HGNC Symbol;Acc:HGNC:21718]
PNRC1	2.09129	6.2e-23	2.11149	6.99e-30	1.5715	4.5e-26	1.64823	2.55e-11	up	up	up	up	0	18	0	18	18	39	29	39	39	39	0	17	0	17	17	39	46	39	46	46	TRUE	FALSE	FALSE	FALSE	-0.1251418	ne	NE	NE	FALSE	FALSE	proline rich nuclear receptor coactivator 1 [Source:HGNC Symbol;Acc:HGNC:17278]
TXNIP	2.0134	8.45e-29	1.62123	1.38e-21	1.59135	1.49e-22	1.72441	2.68e-51	up	up	up	up	0	18	0	18	18	28	29	29	29	29	31	31	31	31	31	29	29	29	29	29	TRUE	FALSE	TRUE	FALSE	-0.6931481	down	NE	NE	FALSE	FALSE	thioredoxin interacting protein [Source:HGNC Symbol;Acc:HGNC:16952]
MXD1	1.81833	1.33e-10	1.24338	2e-06	0.458867	0.0711758	1.35535	8.07e-19	up	up	ne	up	0	13	13	13	13	29	39	29	29	39	0	27	0	0	27	18	39	18	29	39	TRUE	FALSE	TRUE	FALSE	0.1468821	ne	NE	NE	FALSE	FALSE	MAX dimerization protein 1 [Source:HGNC Symbol;Acc:HGNC:6761]
KLHL24	1.76375	2.68e-05	1.02626	0.033299	1.05864	0.000240612	1.39628	4.14e-27	up	up	up	up	13	13	13	13	13	30	39	39	39	39	23	35	23	23	35	39	39	39	39	39	FALSE	FALSE	TRUE	FALSE	-0.0592875	ne	NE	NE	FALSE	FALSE	kelch like family member 24 [Source:HGNC Symbol;Acc:HGNC:25947]
PDE4B	1.71277	3.63e-13	1.21858	1.08e-12	0.675081	3.35e-05	1.1233	9.37e-27	up	up	up	up	17	27	30	30	30	39	49	39	49	49	21	15	23	23	23	38	48	39	48	48	FALSE	FALSE	FALSE	TRUE	0.5669307	up	NE	NE	FALSE	TRUE	phosphodiesterase 4B [Source:HGNC Symbol;Acc:HGNC:8781]
BCL6	1.66821	1.18e-09	1.09165	1.6e-05	0.456885	0.0334476	0.899919	6.46e-05	up	up	up	up	0	23	0	22	23	29	49	35	49	49	27	30	30	30	30	29	49	39	49	49	FALSE	FALSE	FALSE	FALSE	-0.258471	ne	NE	NE	FALSE	FALSE	B-cell CLL/lymphoma 6 [Source:HGNC Symbol;Acc:HGNC:1001]
DHRS2	1.62272	2.86e-06	1.69089	6.06e-09	1.70297	2.14e-15	1.39826	0.000141593	up	up	up	up	0	25	22	22	25	28	39	29	39	39	23	16	23	23	23	39	39	39	39	39	FALSE	FALSE	FALSE	FALSE	-0.3052543	ne	NE	NE	TRUE	FALSE	dehydrogenase/reductase (SDR family) member 2 [Source:HGNC Symbol;Acc:HGNC:18349]
PIK3IP1	1.47765	3.06e-08	0.780744	0.0297791	0.766409	3.2e-05	0.846116	0.0152456	up	up	up	up	0	22	0	22	22	29	39	29	31	39	0	31	0	31	31	19	39	19	28	39	TRUE	FALSE	FALSE	FALSE	-0.4860781	down	NE	NE	FALSE	FALSE	phosphoinositide-3-kinase interacting protein 1 [Source:HGNC Symbol;Acc:HGNC:24942]
YPEL2	1.47282	0.000102187	1.10704	0.00886772	0.196793	0.992421	1.32217	4.85e-19	up	up	ne	up	0	32	0	18	32	29	39	49	49	49	26	32	26	26	32	29	29	49	49	49	FALSE	FALSE	TRUE	FALSE	-0.2416536	down	NE	NE	FALSE	FALSE	yippee like 2 [Source:HGNC Symbol;Acc:HGNC:18326]
IRS2	1.41871	1.05e-09	1.45455	1.53e-13	0.718229	7.05e-05	1.33091	1.93e-20	up	up	up	up	21	13	21	21	21	39	39	39	39	39	31	17	31	31	31	39	29	39	39	39	FALSE	FALSE	FALSE	FALSE	-0.316793	down	NE	NE	TRUE	FALSE	insulin receptor substrate 2 [Source:HGNC Symbol;Acc:HGNC:6126]
UBALD2	1.37082	5.15e-05	1.84499	1.82e-11	1.82626	8.08e-18	1.35343	6.83e-10	up	up	up	up	0	28	0	0	28	39	58	39	39	58	17	22	17	17	22	39	49	39	39	49	FALSE	FALSE	FALSE	FALSE	NA	NA	NE	NE	FALSE	FALSE	UBA-like domain containing 2 [Source:HGNC Symbol;Acc:HGNC:28438]
BTG1	1.27399	9.22e-09	1.27807	2.07e-10	1.08424	5.55e-13	1.03798	5.43e-22	up	up	up	up	0	25	0	25	25	39	39	39	39	39	13	46	13	46	46	36	36	36	36	36	FALSE	FALSE	TRUE	FALSE	-0.0765178	ne	S	NE	TRUE	FALSE	B-cell translocation gene 1. anti-proliferative [Source:HGNC Symbol;Acc:HGNC:1130]
HBP1	1.2489	1.37e-05	0.818566	0.011716	0.387901	0.216548	0.837508	1.58e-06	up	up	ne	up	23	18	23	23	23	49	59	49	49	59	26	21	26	26	26	49	48	49	49	49	FALSE	FALSE	TRUE	FALSE	-0.1105255	ne	NE	NE	FALSE	FALSE	HMG-box transcription factor 1 [Source:HGNC Symbol;Acc:HGNC:23200]
BMF	1.18846	3.27e-08	0.852996	0.000698311	1.04477	1.6e-10	1.09839	2.54e-14	up	up	up	up	22	13	22	22	22	39	29	39	39	39	22	23	23	23	23	46	29	46	46	46	FALSE	FALSE	TRUE	FALSE	-0.1879232	down	NE	NE	FALSE	FALSE	Bcl2 modifying factor [Source:HGNC Symbol;Acc:HGNC:24132]
HIST1H2BD	1.17571	0.0424025	1.50513	0.00306633	1.21215	0.0019873	0.846244	0.315866	up	up	up	ne	0	32	0	32	32	0	29	29	29	29	0	21	0	0	21	0	29	29	29	29	FALSE	FALSE	TRUE	FALSE	0.1803022	ne	NE	NE	FALSE	FALSE	histone cluster 1. H2bd [Source:HGNC Symbol;Acc:HGNC:4747]
CCNG2	1.16541	0.000174785	0.780214	0.000581587	0.486157	0.0164543	0.766404	1.95e-11	up	up	up	up	17	30	17	18	30	19	29	29	29	29	17	27	17	27	27	0	39	0	39	39	FALSE	FALSE	FALSE	FALSE	-0.0521902	ne	NE	NE	FALSE	FALSE	cyclin G2 [Source:HGNC Symbol;Acc:HGNC:1593]
FBXO33	1.12196	3.07e-05	0.715605	0.00581837	0.268677	0.376986	0.702948	4.83e-05	up	up	ne	up	18	22	18	22	22	29	39	29	29	39	0	21	0	17	21	38	39	38	39	39	FALSE	FALSE	TRUE	FALSE	-0.070628	ne	NE	NE	FALSE	FALSE	F-box protein 33 [Source:HGNC Symbol;Acc:HGNC:19833]
PIM1	1.10367	1.22e-05	1.43403	4.73e-13	0.776197	5.29e-06	1.23397	1.2e-18	up	up	up	up	17	20	17	17	20	29	40	29	29	40	0	20	0	0	20	29	29	29	29	29	FALSE	FALSE	FALSE	FALSE	0.1066717	ne	NE	NE	FALSE	FALSE	Pim-1 proto-oncogene. serine/threonine kinase [Source:HGNC Symbol;Acc:HGNC:8986]
FRAT2	1.09074	0.00328697	1.26486	3.38e-06	1.53463	1.59e-09	0.894635	0.000319286	up	up	up	up	20	21	22	22	22	0	39	0	39	39	19	0	19	19	19	18	39	19	39	39	FALSE	FALSE	FALSE	FALSE	0.0143687	ne	NE	NE	FALSE	FALSE	frequently rearranged in advanced T-cell lymphomas 2 [Source:HGNC Symbol;Acc:HGNC:16048]
OTUD1	1.04611	0.000475431	0.906602	0.000611642	0.320077	0.260556	0.740543	0.00916828	up	up	ne	up	13	13	13	13	13	29	39	39	39	39	14	29	25	25	29	28	49	39	39	49	FALSE	FALSE	TRUE	FALSE	0.0497753	ne	NE	NE	FALSE	FALSE	OTU deubiquitinase 1 [Source:HGNC Symbol;Acc:HGNC:27346]
ARID5A	0.997402	0.0104301	1.26357	0.000395248	1.19287	2.32e-07	1.03429	0.00884622	up	up	up	up	13	13	18	18	18	39	49	39	39	49	0	27	25	27	27	59	49	59	59	59	FALSE	FALSE	TRUE	FALSE	-0.266374	down	NE	NE	FALSE	FALSE	AT-rich interaction domain 5A [Source:HGNC Symbol;Acc:HGNC:17361]
ID1	0.921936	0.0436995	0.959208	0.0158613	1.49823	8.26e-15	0.467802	0.294677	up	up	up	ne	32	24	32	32	32	39	39	39	39	39	36	25	36	36	36	39	0	39	39	39	FALSE	FALSE	FALSE	FALSE	-0.0620873	ne	NE	NE	FALSE	FALSE	inhibitor of DNA binding 1. dominant negative helix-loop-helix protein [Source:HGNC Symbol;Acc:HGNC:5360]
ADCK3	0.89679	0.00226521	1.04271	3.77e-05	0.976482	1.19e-07	0.814995	4.35e-05	up	up	up	up	28	23	28	28	28	49	49	49	49	49	50	23	50	50	50	49	49	49	49	49	FALSE	FALSE	TRUE	FALSE	-0.2106605	down	NE	NE	FALSE	FALSE	aarF domain containing kinase 3 [Source:HGNC Symbol;Acc:HGNC:16812]
SMOX	0.870513	0.00081473	0.914433	0.00886772	1.29739	1.96e-11	0.969502	0.00239298	up	up	up	up	18	22	18	22	22	29	29	49	49	49	25	0	25	25	25	39	39	59	59	59	FALSE	FALSE	TRUE	FALSE	0.1329413	ne	NE	NE	FALSE	TRUE	spermine oxidase [Source:HGNC Symbol;Acc:HGNC:15862]
SAT1	0.716899	0.0227245	1.31245	1.89e-06	0.721456	4.41e-05	1.00811	4.51e-06	up	up	up	up	22	23	22	22	23	30	30	30	30	30	21	0	21	21	21	29	29	29	29	29	FALSE	FALSE	FALSE	TRUE	-0.2230032	down	NE	NE	FALSE	FALSE	spermidine/spermine N1-acetyltransferase 1 [Source:HGNC Symbol;Acc:HGNC:10540]
TSC22D3	0.716072	0.00292437	0.796039	0.00343369	0.912174	4.27e-06	1.1278	9.85e-25	up	up	up	up	36	22	36	36	36	39	49	39	49	49	23	27	23	23	27	39	49	39	49	49	FALSE	FALSE	FALSE	FALSE	-0.042432	ne	NE	NE	FALSE	FALSE	TSC22 domain family member 3 [Source:HGNC Symbol;Acc:HGNC:3051]
HECA	0.682484	0.0267895	0.611866	0.0355425	0.298159	0.299582	0.621318	0.00075129	up	up	ne	up	22	20	22	22	22	29	39	29	39	39	0	23	21	23	23	29	39	29	38	39	FALSE	FALSE	FALSE	FALSE	0.138877	up	NE	NE	FALSE	FALSE	hdc homolog. cell cycle regulator [Source:HGNC Symbol;Acc:HGNC:21041]
RNF103	0.645287	0.0457664	0.665685	0.00514325	0.237737	0.3204	0.546869	0.000527792	up	up	ne	up	18	21	18	18	21	39	49	39	39	49	13	21	13	13	21	39	39	39	39	39	FALSE	FALSE	FALSE	FALSE	0.0557004	ne	NE	NE	FALSE	FALSE	ring finger protein 103 [Source:HGNC Symbol;Acc:HGNC:12859]
SKIDA1	0.644218	0.0353891	0.638132	0.0208576	0.075997	1	0.612735	1.83e-06	up	up	ne	up	15	20	15	20	20	39	49	39	49	49	0	20	16	20	20	29	39	29	39	39	FALSE	FALSE	FALSE	TRUE	NA	NA	NE	NE	FALSE	FALSE	SKI/DACH domain containing 1 [Source:HGNC Symbol;Acc:HGNC:32697]
RND3	-0.676575	0.0202308	-0.915015	9.47e-06	-1.01736	1.9e-09	-1.03943	5.01e-18	down	down	down	down	0	24	36	36	36	35	49	35	49	49	17	24	17	24	24	18	48	28	48	48	FALSE	FALSE	FALSE	FALSE	0.438163	up	NE	NE	FALSE	FALSE	Rho family GTPase 3 [Source:HGNC Symbol;Acc:HGNC:671]
ZNF202	-0.689857	0.0201347	-0.640065	0.00708678	-0.76303	3.21e-05	-0.448308	0.0129955	down	down	down	down	22	0	22	22	22	29	49	39	39	49	35	26	35	35	35	39	48	39	39	48	FALSE	FALSE	FALSE	FALSE	0.0446339	ne	NE	NE	FALSE	FALSE	zinc finger protein 202 [Source:HGNC Symbol;Acc:HGNC:12994]
MCHR1	-0.714751	0.0442587	-0.865318	0.0274434	-0.0345304	1	-0.340156	0.797653	down	down	ne	ne	0	25	14	14	25	0	29	25	25	29	29	25	29	29	29	26	29	26	26	29	FALSE	FALSE	FALSE	FALSE	-0.30504	ne	NE	NE	FALSE	FALSE	melanin concentrating hormone receptor 1 [Source:HGNC Symbol;Acc:HGNC:4479]
NAB2	-0.714911	0.0253334	-0.648405	0.00886772	-0.141906	0.875513	-0.739397	4.77e-07	down	down	ne	down	18	0	18	18	18	39	38	39	39	39	0	0	0	0	0	39	39	39	39	39	FALSE	FALSE	TRUE	FALSE	-0.030129	ne	NE	NE	FALSE	FALSE	NGFI-A binding protein 2 (EGR1 binding protein 2) [Source:HGNC Symbol;Acc:HGNC:7627]
PKDCC	-0.71588	0.0294892	-0.814901	0.00165916	-0.0911216	1	-0.821994	0.00105326	down	down	ne	down	0	21	0	21	21	29	49	29	49	49	30	27	30	30	30	29	48	29	39	48	FALSE	FALSE	FALSE	TRUE	0.341233	up	NE	NE	FALSE	FALSE	protein kinase domain containing, cytoplasmic [Source:HGNC Symbol;Acc:HGNC:25123]
SLC25A32	-0.722816	0.0343046	-0.821782	0.000361468	-0.963766	5.92e-08	-0.761476	2.72e-09	down	down	down	down	17	13	17	17	17	29	29	29	29	29	0	21	0	0	21	39	29	39	39	39	FALSE	FALSE	FALSE	FALSE	0.2157751	up	NE	NE	FALSE	FALSE	solute carrier family 25 (mitochondrial folate carrier). member 32 [Source:HGNC Symbol;Acc:HGNC:29683]
SLC25A53	-0.735484	0.0319931	-0.879131	0.000387298	-0.598828	0.0052	-0.570542	0.00135948	down	down	down	down	0	27	0	18	27	39	29	39	39	39	0	0	0	0	0	38	26	38	38	38	FALSE	FALSE	FALSE	FALSE	NA	NA	NE	NE	FALSE	TRUE	solute carrier family 25 member 53 [Source:HGNC Symbol;Acc:HGNC:31894]
UTP15	-0.78028	0.00302441	-0.580516	0.0372049	-0.888691	1.91e-07	-0.518372	0.000482503	down	down	down	down	18	0	18	18	18	29	39	29	29	39	16	0	16	16	16	29	18	29	29	29	FALSE	FALSE	FALSE	FALSE	0.1487795	up	NE	NE	FALSE	FALSE	UTP15. U3 small nucleolar ribonucleoprotein. homolog (S. cerevisiae) [Source:HGNC Symbol;Acc:HGNC:25758]
MSMO1	-0.801907	0.000340547	-0.603929	0.00475304	-0.968909	1.89e-12	-0.999944	3.85e-18	down	down	down	down	0	22	0	17	22	29	50	29	50	50	17	22	23	23	23	29	49	39	49	49	FALSE	FALSE	FALSE	FALSE	NA	NA	NE	NE	FALSE	FALSE	methylsterol monooxygenase 1 [Source:HGNC Symbol;Acc:HGNC:10545]
PXDC1	-0.812216	0.0162778	-0.722212	0.00514325	-0.436468	0.0794269	-0.825159	1.78e-06	down	down	ne	down	0	22	0	21	22	29	49	48	49	49	0	23	21	23	23	0	49	46	49	49	FALSE	FALSE	FALSE	FALSE	NA	NA	NE	NE	FALSE	FALSE	PX domain containing 1 [Source:HGNC Symbol;Acc:HGNC:21361]
URB2	-0.843488	0.0201347	-1.05764	5.28e-05	-1.05995	3.14e-06	-0.865528	1.53e-10	down	down	down	down	0	22	0	0	22	0	31	0	31	31	0	31	0	0	31	24	30	24	30	30	FALSE	FALSE	TRUE	FALSE	0.3004697	up	NE	NE	FALSE	FALSE	URB2 ribosome biogenesis 2 homolog (S. cerevisiae) [Source:HGNC Symbol;Acc:HGNC:28967]
FAM150B	-0.883141	0.017069	-0.887337	0.000757862	-0.46017	0.0620177	-0.785908	3.08e-06	down	down	ne	down	26	18	26	26	26	29	39	39	39	39	0	13	0	13	13	39	39	39	39	39	FALSE	FALSE	FALSE	FALSE	0.1717379	ne	NE	NE	FALSE	FALSE	family with sequence similarity 150 member B [Source:HGNC Symbol;Acc:HGNC:27683]
CX3CL1	-0.898532	0.00238813	-1.01199	1.29e-07	-0.255498	0.452741	-1.00778	1.77e-08	down	down	ne	down	0	14	0	14	14	39	29	39	39	39	0	36	23	36	36	49	29	49	49	49	FALSE	FALSE	TRUE	FALSE	-0.4310722	down	NE	NE	FALSE	FALSE	chemokine (C-X3-C motif) ligand 1 [Source:HGNC Symbol;Acc:HGNC:10647]
RGS3	-0.905177	0.000465918	-0.69269	0.00200899	-0.649699	0.000246609	-0.760006	1.09e-05	down	down	down	down	22	27	24	24	27	49	59	49	49	59	21	27	31	31	31	49	59	49	49	59	FALSE	FALSE	TRUE	FALSE	-0.0040539	ne	NE	NE	FALSE	FALSE	regulator of G-protein signaling 3 [Source:HGNC Symbol;Acc:HGNC:9999]
AMOTL2	-0.908856	0.000331514	-0.942907	7.9e-07	-1.2613	1.02e-15	-1.13545	6.43e-14	down	down	down	down	22	13	22	22	22	29	49	40	40	49	21	32	21	25	32	39	48	39	39	48	FALSE	FALSE	TRUE	FALSE	0.5975357	up	NE	NE	FALSE	FALSE	angiomotin like 2 [Source:HGNC Symbol;Acc:HGNC:17812]
ZNF488	-0.969377	5.78e-05	-0.804791	0.00108437	-0.676243	9.56e-05	-0.746997	9.98e-06	down	down	down	down	0	23	0	23	23	30	39	30	39	39	0	27	0	0	27	23	39	23	36	39	FALSE	FALSE	FALSE	TRUE	0.3529509	up	NE	NE	FALSE	FALSE	zinc finger protein 488 [Source:HGNC Symbol;Acc:HGNC:23535]
ADAMTS1	-0.979836	0.00161094	-0.845096	0.000377901	-1.25632	8.25e-08	-0.957024	1.3e-07	down	down	down	down	0	0	18	18	18	29	49	29	49	49	26	22	26	26	26	29	39	29	39	39	FALSE	FALSE	FALSE	FALSE	0.5215185	up	NE	E	FALSE	FALSE	ADAM metallopeptidase with thrombospondin type 1 motif 1 [Source:HGNC Symbol;Acc:HGNC:217]
SYBU	-0.98129	0.0281748	-1.02106	0.000471953	-0.389158	0.23643	-0.950094	4.17e-05	down	down	ne	down	23	24	23	24	24	49	49	49	49	49	25	24	25	25	25	49	39	49	49	49	FALSE	FALSE	FALSE	TRUE	-0.3264734	ne	NE	NE	FALSE	FALSE	syntabulin [Source:HGNC Symbol;Acc:HGNC:26011]
NACC2	-0.992057	0.000562973	-1.23695	6.86e-07	-0.4432	0.0449844	-0.909918	0.00251722	down	down	down	down	0	0	28	28	28	29	29	49	49	49	0	21	0	0	21	36	49	46	49	49	FALSE	FALSE	FALSE	FALSE	0.0112145	ne	NE	NE	FALSE	FALSE	NACC family member 2. BEN and BTB (POZ) domain containing [Source:HGNC Symbol;Acc:HGNC:23846]
S1PR1	-1.03344	1.81e-05	-0.965943	1.03e-05	-0.923584	5.52e-06	-0.825742	2.36e-10	down	down	down	down	0	26	0	24	26	0	39	29	39	39	0	16	0	0	16	0	39	0	39	39	FALSE	FALSE	TRUE	FALSE	0.5376955	up	NE	NE	FALSE	FALSE	sphingosine-1-phosphate receptor 1 [Source:HGNC Symbol;Acc:HGNC:3165]
THBS1	-1.06508	0.0187337	-1.16915	5.25e-08	-1.92695	2.82e-15	-1.52425	3.87e-34	down	down	down	down	0	23	0	0	23	59	59	59	59	59	23	17	23	23	23	59	39	59	59	59	FALSE	FALSE	FALSE	TRUE	0.5405936	up	NE	NE	FALSE	FALSE	thrombospondin 1 [Source:HGNC Symbol;Acc:HGNC:11785]
CIART	-1.07814	0.0263155	-0.959391	0.0324028	-0.0542486	1	-0.270118	1	down	down	ne	ne	24	0	24	24	24	29	0	29	29	29	27	0	27	27	27	0	0	19	19	19	FALSE	FALSE	FALSE	FALSE	NA	NA	NE	NE	FALSE	FALSE	circadian associated repressor of transcription [Source:HGNC Symbol;Acc:HGNC:25200]
SYDE1	-1.10979	2.68e-05	-0.988559	0.000116945	-0.247213	0.440742	-0.922152	0.00905163	down	down	ne	down	18	0	18	18	18	58	39	58	58	58	0	0	0	0	0	49	39	49	49	49	FALSE	FALSE	FALSE	FALSE	0.1235469	ne	NE	NE	FALSE	FALSE	synapse defective 1. Rho GTPase. homolog 1 (C. elegans) [Source:HGNC Symbol;Acc:HGNC:25824]
DDIT4	-1.11728	6.8e-07	-1.09885	1.52e-05	-0.15843	0.742948	-0.461392	0.256663	down	down	ne	ne	0	27	0	27	27	29	30	29	29	30	0	23	27	27	27	39	29	39	39	39	TRUE	FALSE	TRUE	FALSE	0.0145025	ne	NE	NE	FALSE	FALSE	DNA damage inducible transcript 4 [Source:HGNC Symbol;Acc:HGNC:24944]
FAM46A	-1.13924	1.69e-05	-1.18449	6.89e-06	-1.12425	2.15e-05	-1.01272	5.88e-14	down	down	down	down	0	0	14	14	14	39	49	39	49	49	22	26	22	22	26	39	49	39	49	49	FALSE	FALSE	FALSE	FALSE	-0.1730694	ne	NE	NE	FALSE	FALSE	family with sequence similarity 46 member A [Source:HGNC Symbol;Acc:HGNC:18345]
FJX1	-1.1467	0.000401305	-0.922502	0.000471953	-0.618395	0.00517846	-0.911579	0.000527792	down	down	down	down	0	17	0	17	17	40	49	49	49	49	0	30	0	0	30	39	48	49	49	49	FALSE	FALSE	FALSE	FALSE	0.4128529	up	NE	NE	FALSE	FALSE	four jointed box 1 [Source:HGNC Symbol;Acc:HGNC:17166]
FOXJ1	-1.18735	0.00924634	-1.25519	1.59e-05	-0.342628	0.501252	-1.43141	4.77e-07	down	down	ne	down	23	23	23	23	23	20	29	20	29	29	21	21	21	21	21	29	29	29	29	29	FALSE	FALSE	TRUE	FALSE	0.1325193	ne	NE	NE	FALSE	FALSE	forkhead box J1 [Source:HGNC Symbol;Acc:HGNC:3816]
LIF	-1.19203	0.000573005	-1.15123	0.0131544	-1.76869	1.97e-22	-1.31955	2.08e-06	down	down	down	down	0	24	0	18	24	15	39	15	29	39	27	37	27	27	37	29	59	39	59	59	FALSE	FALSE	FALSE	FALSE	-0.2644574	down	NE	NE	FALSE	FALSE	leukemia inhibitory factor [Source:HGNC Symbol;Acc:HGNC:6596]
LINC00488	-1.20099	2.74e-05	-0.99876	5.28e-05	-1.08388	6.38e-08	-0.927137	4.69e-06	down	down	down	down	17	18	17	17	18	39	30	39	39	39	17	24	17	24	24	29	39	29	29	39	FALSE	FALSE	FALSE	FALSE	NA	NA	NE	NE	FALSE	FALSE	long intergenic non-protein coding RNA 488 [Source:HGNC Symbol;Acc:HGNC:32675]
ZNF460	-1.25231	0.029027	-1.16354	0.0175707	-1.49261	0.000669996	-0.571916	0.476847	down	down	down	ne	0	22	0	22	22	39	39	39	39	39	0	33	0	23	33	19	39	19	38	39	FALSE	FALSE	FALSE	FALSE	0.2262605	ne	NE	NE	FALSE	FALSE	zinc finger protein 460 [Source:HGNC Symbol;Acc:HGNC:21628]
SDPR	-1.25546	0.000679954	-1.61202	4.62e-11	-2.00871	9.15e-15	-1.91939	9.61e-21	down	down	down	down	0	22	0	17	22	39	49	49	49	49	0	21	0	0	21	39	46	39	39	46	FALSE	FALSE	FALSE	TRUE	0.2378146	ne	NE	E	FALSE	FALSE	serum deprivation response [Source:HGNC Symbol;Acc:HGNC:10690]
AMER2	-1.26105	0.00403175	-1.24391	0.00166893	-0.776122	0.0180057	-1.29071	2.12e-11	down	down	down	down	0	31	0	31	31	39	39	39	39	39	0	30	27	27	30	39	39	39	39	39	FALSE	FALSE	FALSE	FALSE	NA	NA	NE	NE	FALSE	FALSE	APC membrane recruitment protein 2 [Source:HGNC Symbol;Acc:HGNC:26360]
CLCF1	-1.28441	0.0194404	-1.04719	0.0362903	-0.719917	0.0250831	-0.784853	0.147937	down	down	down	ne	23	0	23	23	23	0	29	0	29	29	16	14	16	16	16	0	29	19	29	29	FALSE	FALSE	FALSE	FALSE	-0.3594642	ne	NE	NE	FALSE	FALSE	cardiotrophin-like cytokine factor 1 [Source:HGNC Symbol;Acc:HGNC:17412]
MIR17HG	-1.33977	0.000135792	-0.625262	0.0372049	-1.29516	0.000116439	-0.485885	0.00425536	down	down	down	down	0	18	0	0	18	0	38	0	38	38	0	22	0	0	22	0	39	0	39	39	FALSE	FALSE	FALSE	FALSE	-0.1835125	ne	NE	NE	FALSE	FALSE	miR-17-92 cluster host gene [Source:HGNC Symbol;Acc:HGNC:23564]
DACT2	-1.34258	8.99e-06	-1.57791	2.51e-11	-0.479969	0.018257	-1.77161	1.54e-25	down	down	down	down	0	18	0	0	18	0	29	29	29	29	21	27	35	35	35	0	49	39	39	49	FALSE	FALSE	FALSE	TRUE	-0.482008	down	NE	NE	FALSE	FALSE	dishevelled-binding antagonist of beta-catenin 2 [Source:HGNC Symbol;Acc:HGNC:21231]
GPR3	-1.34661	1.65e-05	-0.940163	0.000242548	-0.263576	0.692793	-1.09875	6.04e-06	down	down	ne	down	43	0	43	43	43	39	39	39	39	39	0	0	0	0	0	39	39	39	39	39	FALSE	FALSE	FALSE	FALSE	0.186884	ne	NE	NE	FALSE	FALSE	G protein-coupled receptor 3 [Source:HGNC Symbol;Acc:HGNC:4484]
FAM110C	-1.60017	0.0311451	-1.32755	0.00426322	-1.5515	9.13e-05	-1.64634	2.11e-05	down	down	down	down	0	25	0	20	25	0	49	19	49	49	21	21	21	21	21	29	49	29	49	49	FALSE	FALSE	FALSE	FALSE	1.0359098	ne	NE	NE	FALSE	FALSE	family with sequence similarity 110 member C [Source:HGNC Symbol;Acc:HGNC:33340]
CCL2	-1.62932	2.36e-06	-1.4243	1.16e-07	-0.951397	0.00113452	-1.40168	6.68e-13	down	down	down	down	25	22	25	25	25	39	39	39	39	39	17	0	17	17	17	49	39	49	49	49	FALSE	FALSE	TRUE	FALSE	-0.1677702	ne	NE	NE	FALSE	FALSE	chemokine (C-C motif) ligand 2 [Source:HGNC Symbol;Acc:HGNC:10618]
P2RY6	-1.64041	0.0117129	-1.94144	1.62e-06	-1.16554	0.0116932	-2.10064	6.9e-05	down	down	down	down	23	23	23	23	23	39	39	39	39	39	15	26	16	16	26	48	39	48	48	48	FALSE	FALSE	TRUE	FALSE	-2.4659612	ne	NE	NE	FALSE	FALSE	pyrimidinergic receptor P2Y. G-protein coupled. 6 [Source:HGNC Symbol;Acc:HGNC:8543]
AKAP5	-1.65998	0.0294892	-1.23099	0.0149111	-2.16382	9.15e-15	-0.769032	0.0682491	down	down	down	ne	0	18	0	18	18	39	39	39	39	39	25	31	25	25	31	39	39	39	39	39	FALSE	FALSE	FALSE	FALSE	0.107545	ne	NE	NE	FALSE	FALSE	A-kinase anchoring protein 5 [Source:HGNC Symbol;Acc:HGNC:375]
APLN	-1.67873	4.73e-13	-1.58086	1.06e-09	-1.57123	2.72e-25	-2.09283	2.44e-36	down	down	down	down	0	24	0	24	24	15	49	39	39	49	0	24	31	31	31	19	59	39	39	59	FALSE	FALSE	FALSE	FALSE	0.476827	ne	NE	NE	FALSE	FALSE	apelin [Source:HGNC Symbol;Acc:HGNC:16665]
KCNJ8	-1.79827	3.55e-08	-1.17185	3.73e-06	-0.777938	0.0126126	-1.30593	9.89e-10	down	down	down	down	21	18	21	21	21	39	40	39	39	40	23	17	23	23	23	49	36	49	49	49	FALSE	FALSE	FALSE	FALSE	0.691917	ne	NE	NE	FALSE	FALSE	potassium channel, inwardly rectifying subfamily J, member 8 [Source:HGNC Symbol;Acc:HGNC:6269]
HS3ST1	-1.82661	1.38e-09	-2.37301	4.37e-11	-1.70013	2.22e-10	-3.22728	2.36e-21	down	down	down	down	18	0	18	18	18	20	39	20	39	39	0	26	0	21	26	16	46	16	46	46	FALSE	FALSE	FALSE	FALSE	-1.0508645	down	NE	NE	FALSE	FALSE	heparan sulfate-glucosamine 3-sulfotransferase 1 [Source:HGNC Symbol;Acc:HGNC:5194]
RNF152	-1.87952	0.0107856	-1.16974	0.0320303	-1.85846	9.15e-09	-1.46424	3.68e-05	down	down	down	down	0	13	0	0	13	29	49	29	49	49	25	0	25	25	25	29	49	29	49	49	FALSE	FALSE	FALSE	FALSE	0.228955	ne	NE	NE	FALSE	FALSE	ring finger protein 152 [Source:HGNC Symbol;Acc:HGNC:26811]
CHAC1	-2.42907	2.66e-18	-3.15391	1.33e-27	-1.45596	9.26e-11	-1.99145	1.71e-13	down	down	down	down	0	23	18	23	23	29	40	29	39	40	0	0	0	0	0	48	40	48	48	48	FALSE	FALSE	FALSE	FALSE	0.6078436	up	NE	NE	FALSE	FALSE	ChaC glutathione-specific gamma-glutamylcyclotransferase 1 [Source:HGNC Symbol;Acc:HGNC:28680]
ANKRD1	-2.61885	2.73e-15	-1.69495	8.9e-06	-2.24191	2.74e-62	-2.21749	4.77e-07	down	down	down	down	0	13	0	0	13	19	39	29	39	39	25	21	25	25	25	18	39	18	39	39	FALSE	FALSE	FALSE	TRUE	0.3786471	ne	NE	NE	FALSE	FALSE	ankyrin repeat domain 1 (cardiac muscle) [Source:HGNC Symbol;Acc:HGNC:15819]
