# Supplementary material for: FOXO3 targets are reprogrammed as Huntington's disease neural cells and striatal neurons face senescence with p16INK4a increase
Source: Aging Cell. 2020 Nov 6;19(11):e13226. doi: 10.1111/acel.13226 (PMC7681055; doi:10.1111/acel.13226)
Supplement: Supplementary file 13 [file ACEL-19-e13226-s013.xlsx]

## Sheet: Sheet1
	FOXO3 binding (ChIP-seq data)
Gene symbol	FOXO3 binding in human neural stem cells C116 [-/+20kb]	FOXO3 binding in mouse neural stem cells as reported in Webb et al., Cell reports 2013 (False/True for human best orthologs)	Gene description
A2M	20	FALSE	alpha-2-macroglobulin [Source:HGNC Symbol;Acc:HGNC:7]
AARS	22	FALSE	alanyl-tRNA synthetase [Source:HGNC Symbol;Acc:HGNC:20]
ABCB6	26	FALSE	ATP binding cassette subfamily B member 6 (Langereis blood group) [Source:HGNC Symbol;Acc:HGNC:47]
ABCB9	32	FALSE	ATP binding cassette subfamily B member 9 [Source:HGNC Symbol;Acc:HGNC:50]
ABCD2	18	FALSE	ATP binding cassette subfamily D member 2 [Source:HGNC Symbol;Acc:HGNC:66]
ABCD4	25	FALSE	ATP binding cassette subfamily D member 4 [Source:HGNC Symbol;Acc:HGNC:68]
ABCE1	18	FALSE	ATP binding cassette subfamily E member 1 [Source:HGNC Symbol;Acc:HGNC:69]
ABHD13	22	FALSE	abhydrolase domain containing 13 [Source:HGNC Symbol;Acc:HGNC:20293]
ABHD14B	23	FALSE	abhydrolase domain containing 14B [Source:HGNC Symbol;Acc:HGNC:28235]
ABHD17A	22	TRUE	abhydrolase domain containing 17A [Source:HGNC Symbol;Acc:HGNC:28756]
ABHD4	22	TRUE	abhydrolase domain containing 4 [Source:HGNC Symbol;Acc:HGNC:20154]
ABHD5	28	FALSE	abhydrolase domain containing 5 [Source:HGNC Symbol;Acc:HGNC:21396]
ABTB1	23	TRUE	ankyrin repeat and BTB (POZ) domain containing 1 [Source:HGNC Symbol;Acc:HGNC:18275]
ABTB2	22	TRUE	ankyrin repeat and BTB (POZ) domain containing 2 [Source:HGNC Symbol;Acc:HGNC:23842]
ACAA1	32	FALSE	acetyl-CoA acyltransferase 1 [Source:HGNC Symbol;Acc:HGNC:82]
ACACB	27	FALSE	acetyl-CoA carboxylase beta [Source:HGNC Symbol;Acc:HGNC:85]
ACADSB	23	FALSE	acyl-CoA dehydrogenase, short/branched chain [Source:HGNC Symbol;Acc:HGNC:91]
ACAP3	28	TRUE	ArfGAP with coiled-coil, ankyrin repeat and PH domains 3 [Source:HGNC Symbol;Acc:HGNC:16754]
ACBD3	23	FALSE	acyl-CoA binding domain containing 3 [Source:HGNC Symbol;Acc:HGNC:15453]
ACBD7	13	FALSE	acyl-CoA binding domain containing 7 [Source:HGNC Symbol;Acc:HGNC:17715]
ACD	27	FALSE	adrenocortical dysplasia homolog (mouse) [Source:HGNC Symbol;Acc:HGNC:25070]
ACKR3	25	FALSE	atypical chemokine receptor 3 [Source:HGNC Symbol;Acc:HGNC:23692]
ACOT7	28	FALSE	acyl-CoA thioesterase 7 [Source:HGNC Symbol;Acc:HGNC:24157]
ACOT8	36	FALSE	acyl-CoA thioesterase 8 [Source:HGNC Symbol;Acc:HGNC:15919]
ACRBP	22	FALSE	acrosin binding protein [Source:HGNC Symbol;Acc:HGNC:17195]
ACRC	28	FALSE	acidic repeat containing [Source:HGNC Symbol;Acc:HGNC:15805]
ACSF2	25	FALSE	acyl-CoA synthetase family member 2 [Source:HGNC Symbol;Acc:HGNC:26101]
ACSF3	33	FALSE	acyl-CoA synthetase family member 3 [Source:HGNC Symbol;Acc:HGNC:27288]
ACSL3	18	FALSE	acyl-CoA synthetase long-chain family member 3 [Source:HGNC Symbol;Acc:HGNC:3570]
ACSL4	17	FALSE	acyl-CoA synthetase long-chain family member 4 [Source:HGNC Symbol;Acc:HGNC:3571]
ACTG1P20	21	FALSE	actin gamma 1 pseudogene 20 [Source:HGNC Symbol;Acc:HGNC:51500]
ACTR1B	22	FALSE	ARP1 actin-related protein 1 homolog B, centractin beta (yeast) [Source:HGNC Symbol;Acc:HGNC:168]
ADAM15	18	FALSE	ADAM metallopeptidase domain 15 [Source:HGNC Symbol;Acc:HGNC:193]
ADAM19	25	FALSE	ADAM metallopeptidase domain 19 [Source:HGNC Symbol;Acc:HGNC:197]
ADAMTS1	18	FALSE	ADAM metallopeptidase with thrombospondin type 1 motif 1 [Source:HGNC Symbol;Acc:HGNC:217]
ADAMTS10	18	FALSE	ADAM metallopeptidase with thrombospondin type 1 motif 10 [Source:HGNC Symbol;Acc:HGNC:13201]
ADAMTS13	22	TRUE	ADAM metallopeptidase with thrombospondin type 1 motif 13 [Source:HGNC Symbol;Acc:HGNC:1366]
ADAMTS15	36	FALSE	ADAM metallopeptidase with thrombospondin type 1 motif 15 [Source:HGNC Symbol;Acc:HGNC:16305]
ADAMTS7	18	FALSE	ADAM metallopeptidase with thrombospondin type 1 motif 7 [Source:HGNC Symbol;Acc:HGNC:223]
ADAMTS9-AS1	22	FALSE	ADAMTS9 antisense RNA 1 [Source:HGNC Symbol;Acc:HGNC:40625]
ADAT1	33	FALSE	adenosine deaminase, tRNA-specific 1 [Source:HGNC Symbol;Acc:HGNC:228]
ADCK1	37	FALSE	aarF domain containing kinase 1 [Source:HGNC Symbol;Acc:HGNC:19038]
ADCK3	28	FALSE	aarF domain containing kinase 3 [Source:HGNC Symbol;Acc:HGNC:16812]
ADCK4	24	FALSE	aarF domain containing kinase 4 [Source:HGNC Symbol;Acc:HGNC:19041]
ADGRA1	25	TRUE	adhesion G protein-coupled receptor A1 [Source:HGNC Symbol;Acc:HGNC:13838]
ADGRA2	23	FALSE	adhesion G protein-coupled receptor A2 [Source:HGNC Symbol;Acc:HGNC:17849]
ADGRG1	42	FALSE	adhesion G protein-coupled receptor G1 [Source:HGNC Symbol;Acc:HGNC:4512]
ADGRG3	22	FALSE	adhesion G protein-coupled receptor G3 [Source:HGNC Symbol;Acc:HGNC:13728]
ADGRG6	22	TRUE	adhesion G protein-coupled receptor G6 [Source:HGNC Symbol;Acc:HGNC:13841]
ADH4	13	FALSE	alcohol dehydrogenase 4 (class II), pi polypeptide [Source:HGNC Symbol;Acc:HGNC:252]
ADNP	23	FALSE	activity-dependent neuroprotector homeobox [Source:HGNC Symbol;Acc:HGNC:15766]
ADNP2	24	FALSE	ADNP homeobox 2 [Source:HGNC Symbol;Acc:HGNC:23803]
ADORA1	22	TRUE	adenosine A1 receptor [Source:HGNC Symbol;Acc:HGNC:262]
ADPRHL2	23	FALSE	ADP-ribosylhydrolase like 2 [Source:HGNC Symbol;Acc:HGNC:21304]
ADRA2C	28	FALSE	adrenoceptor alpha 2C [Source:HGNC Symbol;Acc:HGNC:283]
ADRM1	25	FALSE	adhesion regulating molecule 1 [Source:HGNC Symbol;Acc:HGNC:15759]
AEBP1	23	FALSE	AE binding protein 1 [Source:HGNC Symbol;Acc:HGNC:303]
AEBP2	26	FALSE	AE binding protein 2 [Source:HGNC Symbol;Acc:HGNC:24051]
AFTPH	22	FALSE	aftiphilin [Source:HGNC Symbol;Acc:HGNC:25951]
AGAP3	26	FALSE	ArfGAP with GTPase domain, ankyrin repeat and PH domain 3 [Source:HGNC Symbol;Acc:HGNC:16923]
AGL	22	FALSE	amylo-alpha-1, 6-glucosidase, 4-alpha-glucanotransferase [Source:HGNC Symbol;Acc:HGNC:321]
AGO4	23	FALSE	argonaute 4, RISC catalytic component [Source:HGNC Symbol;Acc:HGNC:18424]
AGPAT2	32	FALSE	1-acylglycerol-3-phosphate O-acyltransferase 2 [Source:HGNC Symbol;Acc:HGNC:325]
AGPAT5	22	FALSE	1-acylglycerol-3-phosphate O-acyltransferase 5 [Source:HGNC Symbol;Acc:HGNC:20886]
AGTRAP	22	FALSE	angiotensin II receptor-associated protein [Source:HGNC Symbol;Acc:HGNC:13539]
AHCTF1	22	FALSE	AT-hook containing transcription factor 1 [Source:HGNC Symbol;Acc:HGNC:24618]
AHCY	23	FALSE	adenosylhomocysteinase [Source:HGNC Symbol;Acc:HGNC:343]
AHDC1	27	FALSE	AT-hook DNA binding motif containing 1 [Source:HGNC Symbol;Acc:HGNC:25230]
AHNAK	26	TRUE	AHNAK nucleoprotein [Source:HGNC Symbol;Acc:HGNC:347]
AHR	28	FALSE	aryl hydrocarbon receptor [Source:HGNC Symbol;Acc:HGNC:348]
AIP	13	FALSE	aryl hydrocarbon receptor interacting protein [Source:HGNC Symbol;Acc:HGNC:358]
AK1	13	FALSE	adenylate kinase 1 [Source:HGNC Symbol;Acc:HGNC:361]
AK4	36	FALSE	adenylate kinase 4 [Source:HGNC Symbol;Acc:HGNC:363]
AKAP1	30	FALSE	A-kinase anchoring protein 1 [Source:HGNC Symbol;Acc:HGNC:367]
AKAP12	23	FALSE	A-kinase anchoring protein 12 [Source:HGNC Symbol;Acc:HGNC:370]
AKAP5	18	FALSE	A-kinase anchoring protein 5 [Source:HGNC Symbol;Acc:HGNC:375]
AKAP8L	26	FALSE	A-kinase anchoring protein 8 like [Source:HGNC Symbol;Acc:HGNC:29857]
AKAP9	28	FALSE	A-kinase anchoring protein 9 [Source:HGNC Symbol;Acc:HGNC:379]
AKNA	26	FALSE	AT-hook transcription factor [Source:HGNC Symbol;Acc:HGNC:24108]
AKR1A1	35	FALSE	aldo-keto reductase family 1, member A1 (aldehyde reductase) [Source:HGNC Symbol;Acc:HGNC:380]
AKR1B1	32	FALSE	aldo-keto reductase family 1, member B1 (aldose reductase) [Source:HGNC Symbol;Acc:HGNC:381]
AKR1C1	13	FALSE	aldo-keto reductase family 1, member C1 [Source:HGNC Symbol;Acc:HGNC:384]
ALDH16A1	23	FALSE	aldehyde dehydrogenase 16 family member A1 [Source:HGNC Symbol;Acc:HGNC:28114]
ALDH1B1	20	FALSE	aldehyde dehydrogenase 1 family member B1 [Source:HGNC Symbol;Acc:HGNC:407]
ALDH1L2	17	FALSE	aldehyde dehydrogenase 1 family member L2 [Source:HGNC Symbol;Acc:HGNC:26777]
ALDH3B1	24	FALSE	aldehyde dehydrogenase 3 family member B1 [Source:HGNC Symbol;Acc:HGNC:410]
ALG11	22	FALSE	ALG11, alpha-1,2-mannosyltransferase [Source:HGNC Symbol;Acc:HGNC:32456]
ALG13	22	FALSE	ALG13, UDP-N-acetylglucosaminyltransferase subunit [Source:HGNC Symbol;Acc:HGNC:30881]
ALKBH8	22	FALSE	alkB homolog 8, tRNA methyltransferase [Source:HGNC Symbol;Acc:HGNC:25189]
ALMS1	22	FALSE	ALMS1, centrosome and basal body associated protein [Source:HGNC Symbol;Acc:HGNC:428]
ALPK2	29	FALSE	alpha kinase 2 [Source:HGNC Symbol;Acc:HGNC:20565]
ALPL	30	FALSE	alkaline phosphatase, liver/bone/kidney [Source:HGNC Symbol;Acc:HGNC:438]
ALS2	26	FALSE	ALS2, alsin Rho guanine nucleotide exchange factor [Source:HGNC Symbol;Acc:HGNC:443]
AMD1	23	FALSE	adenosylmethionine decarboxylase 1 [Source:HGNC Symbol;Acc:HGNC:457]
AMER1	34	FALSE	APC membrane recruitment protein 1 [Source:HGNC Symbol;Acc:HGNC:26837]
AMER2	31	FALSE	APC membrane recruitment protein 2 [Source:HGNC Symbol;Acc:HGNC:26360]
AMH	22	FALSE	anti-Mullerian hormone [Source:HGNC Symbol;Acc:HGNC:464]
AMIGO3	23	FALSE	adhesion molecule with Ig-like domain 3 [Source:HGNC Symbol;Acc:HGNC:24075]
AMMECR1	28	FALSE	Alport syndrome, mental retardation, midface hypoplasia and elliptocytosis chromosomal region gene 1 [Source:HGNC Symbol;Acc:HGNC:467]
AMMECR1L	25	FALSE	AMMECR1 like [Source:HGNC Symbol;Acc:HGNC:28658]
AMOTL1	36	TRUE	angiomotin like 1 [Source:HGNC Symbol;Acc:HGNC:17811]
AMOTL2	22	FALSE	angiomotin like 2 [Source:HGNC Symbol;Acc:HGNC:17812]
AMT	17	FALSE	aminomethyltransferase [Source:HGNC Symbol;Acc:HGNC:473]
AMY2B	22	FALSE	amylase, alpha 2B (pancreatic) [Source:HGNC Symbol;Acc:HGNC:478]
ANAPC11	18	FALSE	anaphase promoting complex subunit 11 [Source:HGNC Symbol;Acc:HGNC:14452]
ANAPC16	32	FALSE	anaphase promoting complex subunit 16 [Source:HGNC Symbol;Acc:HGNC:26976]
ANKEF1	32	FALSE	ankyrin repeat and EF-hand domain containing 1 [Source:HGNC Symbol;Acc:HGNC:15803]
ANKIB1	30	FALSE	ankyrin repeat and IBR domain containing 1 [Source:HGNC Symbol;Acc:HGNC:22215]
ANKRD1	13	FALSE	ankyrin repeat domain 1 (cardiac muscle) [Source:HGNC Symbol;Acc:HGNC:15819]
ANKRD17	22	FALSE	ankyrin repeat domain 17 [Source:HGNC Symbol;Acc:HGNC:23575]
ANKRD33B	20	FALSE	ankyrin repeat domain 33B [Source:HGNC Symbol;Acc:HGNC:35240]
ANKRD39	21	FALSE	ankyrin repeat domain 39 [Source:HGNC Symbol;Acc:HGNC:28640]
ANKRD40	15	TRUE	ankyrin repeat domain 40 [Source:HGNC Symbol;Acc:HGNC:28233]
ANKRD50	24	FALSE	ankyrin repeat domain 50 [Source:HGNC Symbol;Acc:HGNC:29223]
AP1G1	23	FALSE	adaptor related protein complex 1 gamma 1 subunit [Source:HGNC Symbol;Acc:HGNC:555]
AP1M1	18	FALSE	adaptor related protein complex 1 mu 1 subunit [Source:HGNC Symbol;Acc:HGNC:13667]
AP1S3	18	FALSE	adaptor related protein complex 1 sigma 3 subunit [Source:HGNC Symbol;Acc:HGNC:18971]
AP2A1	23	FALSE	adaptor related protein complex 2, alpha 1 subunit [Source:HGNC Symbol;Acc:HGNC:561]
AP2A2	22	FALSE	adaptor related protein complex 2, alpha 2 subunit [Source:HGNC Symbol;Acc:HGNC:562]
AP2M1	22	FALSE	adaptor related protein complex 2, mu 1 subunit [Source:HGNC Symbol;Acc:HGNC:564]
AP2S1	26	FALSE	adaptor related protein complex 2 sigma 1 subunit [Source:HGNC Symbol;Acc:HGNC:565]
AP3B2	24	FALSE	adaptor related protein complex 3, beta 2 subunit [Source:HGNC Symbol;Acc:HGNC:567]
AP4E1	23	FALSE	adaptor related protein complex 4, epsilon 1 subunit [Source:HGNC Symbol;Acc:HGNC:573]
AP4M1	22	TRUE	adaptor related protein complex 4, mu 1 subunit [Source:HGNC Symbol;Acc:HGNC:574]
AP5B1	18	FALSE	adaptor related protein complex 5, beta 1 subunit [Source:HGNC Symbol;Acc:HGNC:25104]
AP5M1	32	FALSE	adaptor related protein complex 5, mu 1 subunit [Source:HGNC Symbol;Acc:HGNC:20192]
AP5S1	16	FALSE	adaptor related protein complex 5, sigma 1 subunit [Source:HGNC Symbol;Acc:HGNC:15875]
AP5Z1	22	FALSE	adaptor related protein complex 5, zeta 1 subunit [Source:HGNC Symbol;Acc:HGNC:22197]
APBB1	24	FALSE	amyloid beta (A4) precursor protein-binding, family B, member 1 (Fe65) [Source:HGNC Symbol;Acc:HGNC:581]
APC	24	TRUE	adenomatous polyposis coli [Source:HGNC Symbol;Acc:HGNC:583]
APC2	35	FALSE	adenomatosis polyposis coli 2 [Source:HGNC Symbol;Acc:HGNC:24036]
APEH	33	FALSE	acylaminoacyl-peptide hydrolase [Source:HGNC Symbol;Acc:HGNC:586]
APLN	24	FALSE	apelin [Source:HGNC Symbol;Acc:HGNC:16665]
APLNR	30	FALSE	apelin receptor [Source:HGNC Symbol;Acc:HGNC:339]
APOA1BP	26	FALSE	apolipoprotein A-I binding protein [Source:HGNC Symbol;Acc:HGNC:18453]
APOL6	18	FALSE	apolipoprotein L6 [Source:HGNC Symbol;Acc:HGNC:14870]
APRT	22	FALSE	adenine phosphoribosyltransferase [Source:HGNC Symbol;Acc:HGNC:626]
APTR	22	FALSE	Alu-mediated CDKN1A/p21 transcriptional regulator (non-protein coding) [Source:HGNC Symbol;Acc:HGNC:44173]
ARAF	22	FALSE	A-Raf proto-oncogene, serine/threonine kinase [Source:HGNC Symbol;Acc:HGNC:646]
ARAP1	22	FALSE	ArfGAP with RhoGAP domain, ankyrin repeat and PH domain 1 [Source:HGNC Symbol;Acc:HGNC:16925]
ARCN1	23	FALSE	archain 1 [Source:HGNC Symbol;Acc:HGNC:649]
ARFGAP2	23	FALSE	ADP ribosylation factor GTPase activating protein 2 [Source:HGNC Symbol;Acc:HGNC:13504]
ARFGEF1	26	FALSE	ADP ribosylation factor guanine nucleotide exchange factor 1 [Source:HGNC Symbol;Acc:HGNC:15772]
ARFGEF2	27	FALSE	ADP ribosylation factor guanine nucleotide exchange factor 2 [Source:HGNC Symbol;Acc:HGNC:15853]
ARHGAP12	18	TRUE	Rho GTPase activating protein 12 [Source:HGNC Symbol;Acc:HGNC:16348]
ARHGAP18	27	FALSE	Rho GTPase activating protein 18 [Source:HGNC Symbol;Acc:HGNC:21035]
ARHGAP21	38	TRUE	Rho GTPase activating protein 21 [Source:HGNC Symbol;Acc:HGNC:23725]
ARHGAP29	28	FALSE	Rho GTPase activating protein 29 [Source:HGNC Symbol;Acc:HGNC:30207]
ARHGAP33	23	FALSE	Rho GTPase activating protein 33 [Source:HGNC Symbol;Acc:HGNC:23085]
ARHGAP5	13	FALSE	Rho GTPase activating protein 5 [Source:HGNC Symbol;Acc:HGNC:675]
ARHGAP9	22	FALSE	Rho GTPase activating protein 9 [Source:HGNC Symbol;Acc:HGNC:14130]
ARHGDIA	20	FALSE	Rho GDP dissociation inhibitor (GDI) alpha [Source:HGNC Symbol;Acc:HGNC:678]
ARHGEF10L	32	TRUE	Rho guanine nucleotide exchange factor 10 like [Source:HGNC Symbol;Acc:HGNC:25540]
ARHGEF19	21	FALSE	Rho guanine nucleotide exchange factor 19 [Source:HGNC Symbol;Acc:HGNC:26604]
ARHGEF7	27	FALSE	Rho guanine nucleotide exchange factor 7 [Source:HGNC Symbol;Acc:HGNC:15607]
ARID4A	22	TRUE	AT-rich interaction domain 4A [Source:HGNC Symbol;Acc:HGNC:9885]
ARID5A	18	TRUE	AT-rich interaction domain 5A [Source:HGNC Symbol;Acc:HGNC:17361]
ARID5B	18	TRUE	AT-rich interaction domain 5B [Source:HGNC Symbol;Acc:HGNC:17362]
ARL1	23	FALSE	ADP ribosylation factor like GTPase 1 [Source:HGNC Symbol;Acc:HGNC:692]
ARL4C	22	FALSE	ADP ribosylation factor like GTPase 4C [Source:HGNC Symbol;Acc:HGNC:698]
ARL6IP4	28	FALSE	ADP ribosylation factor like GTPase 6 interacting protein 4 [Source:HGNC Symbol;Acc:HGNC:18076]
ARMCX4	28	FALSE	armadillo repeat containing, X-linked 4 [Source:HGNC Symbol;Acc:HGNC:28615]
ARNTL2	26	FALSE	aryl hydrocarbon receptor nuclear translocator like 2 [Source:HGNC Symbol;Acc:HGNC:18984]
ARPC1B	23	FALSE	actin related protein 2/3 complex subunit 1B [Source:HGNC Symbol;Acc:HGNC:704]
ARPC4	21	TRUE	actin related protein 2/3 complex subunit 4 [Source:HGNC Symbol;Acc:HGNC:707]
ARPP19	27	FALSE	cAMP regulated phosphoprotein 19kDa [Source:HGNC Symbol;Acc:HGNC:16967]
ARRDC1	28	FALSE	arrestin domain containing 1 [Source:HGNC Symbol;Acc:HGNC:28633]
ARRDC3	23	TRUE	arrestin domain containing 3 [Source:HGNC Symbol;Acc:HGNC:29263]
ARRDC4	22	FALSE	arrestin domain containing 4 [Source:HGNC Symbol;Acc:HGNC:28087]
ARSJ	13	FALSE	arylsulfatase family member J [Source:HGNC Symbol;Acc:HGNC:26286]
ARVCF	36	TRUE	armadillo repeat gene deleted in velocardiofacial syndrome [Source:HGNC Symbol;Acc:HGNC:728]
ASAP2	23	TRUE	ArfGAP with SH3 domain, ankyrin repeat and PH domain 2 [Source:HGNC Symbol;Acc:HGNC:2721]
ASB12	24	FALSE	ankyrin repeat and SOCS box containing 12 [Source:HGNC Symbol;Acc:HGNC:19763]
ASB16	28	FALSE	ankyrin repeat and SOCS box containing 16 [Source:HGNC Symbol;Acc:HGNC:19768]
ASCC2	25	FALSE	activating signal cointegrator 1 complex subunit 2 [Source:HGNC Symbol;Acc:HGNC:24103]
ASCL2	26	FALSE	achaete-scute family bHLH transcription factor 2 [Source:HGNC Symbol;Acc:HGNC:739]
ASGR1	18	FALSE	asialoglycoprotein receptor 1 [Source:HGNC Symbol;Acc:HGNC:742]
ASIC3	13	FALSE	acid sensing ion channel subunit 3 [Source:HGNC Symbol;Acc:HGNC:101]
ASL	18	FALSE	argininosuccinate lyase [Source:HGNC Symbol;Acc:HGNC:746]
ASNS	18	FALSE	asparagine synthetase (glutamine-hydrolyzing) [Source:HGNC Symbol;Acc:HGNC:753]
ASPSCR1	27	FALSE	alveolar soft part sarcoma chromosome region, candidate 1 [Source:HGNC Symbol;Acc:HGNC:13825]
ASS1	23	FALSE	argininosuccinate synthase 1 [Source:HGNC Symbol;Acc:HGNC:758]
ATAD2	28	FALSE	ATPase family, AAA domain containing 2 [Source:HGNC Symbol;Acc:HGNC:30123]
ATAD2B	18	FALSE	ATPase family, AAA domain containing 2B [Source:HGNC Symbol;Acc:HGNC:29230]
ATAD3B	23	FALSE	ATPase family, AAA domain containing 3B [Source:HGNC Symbol;Acc:HGNC:24007]
ATF3	20	FALSE	activating transcription factor 3 [Source:HGNC Symbol;Acc:HGNC:785]
ATF4	22	FALSE	activating transcription factor 4 [Source:HGNC Symbol;Acc:HGNC:786]
ATF5	17	FALSE	activating transcription factor 5 [Source:HGNC Symbol;Acc:HGNC:790]
ATF6	17	FALSE	activating transcription factor 6 [Source:HGNC Symbol;Acc:HGNC:791]
ATG14	32	TRUE	autophagy related 14 [Source:HGNC Symbol;Acc:HGNC:19962]
ATG16L2	32	FALSE	autophagy related 16 like 2 [Source:HGNC Symbol;Acc:HGNC:25464]
ATG4B	23	FALSE	autophagy related 4B, cysteine peptidase [Source:HGNC Symbol;Acc:HGNC:20790]
ATG4D	28	FALSE	autophagy related 4D, cysteine peptidase [Source:HGNC Symbol;Acc:HGNC:20789]
ATHL1	17	FALSE	ATH1, acid trehalase-like 1 (yeast) [Source:HGNC Symbol;Acc:HGNC:26210]
ATOH8	23	TRUE	atonal bHLH transcription factor 8 [Source:HGNC Symbol;Acc:HGNC:24126]
ATOX1	22	TRUE	antioxidant 1 copper chaperone [Source:HGNC Symbol;Acc:HGNC:798]
ATP10D	24	FALSE	ATPase, class V, type 10D [Source:HGNC Symbol;Acc:HGNC:13549]
ATP13A1	17	FALSE	ATPase type 13A1 [Source:HGNC Symbol;Acc:HGNC:24215]
ATP13A2	22	FALSE	ATPase type 13A2 [Source:HGNC Symbol;Acc:HGNC:30213]
ATP13A3	18	FALSE	ATPase type 13A3 [Source:HGNC Symbol;Acc:HGNC:24113]
ATP1A2	30	FALSE	ATPase. Na+/K+ transporting. alpha 2 polypeptide [Source:HGNC Symbol;Acc:HGNC:800]
ATP1A3	22	FALSE	ATPase. Na+/K+ transporting. alpha 3 polypeptide [Source:HGNC Symbol;Acc:HGNC:801]
ATP1B1	22	FALSE	ATPase, Na+/K+ transporting, beta 1 polypeptide [Source:HGNC Symbol;Acc:HGNC:804]
ATP1B2	20	FALSE	ATPase, Na+/K+ transporting, beta 2 polypeptide [Source:HGNC Symbol;Acc:HGNC:805]
ATP5G2	13	FALSE	ATP synthase, H+ transporting, mitochondrial Fo complex subunit C2 (subunit 9) [Source:HGNC Symbol;Acc:HGNC:842]
ATP6V0A2	23	FALSE	ATPase, H+ transporting, lysosomal V0 subunit a2 [Source:HGNC Symbol;Acc:HGNC:18481]
ATP6V0D1	26	FALSE	ATPase, H+ transporting, lysosomal 38kDa, V0 subunit d1 [Source:HGNC Symbol;Acc:HGNC:13724]
ATP6V0E2	24	FALSE	ATPase, H+ transporting V0 subunit e2 [Source:HGNC Symbol;Acc:HGNC:21723]
ATP6V1E2	20	FALSE	ATPase, H+ transporting, lysosomal 31kDa, V1 subunit E2 [Source:HGNC Symbol;Acc:HGNC:18125]
ATP6V1F	28	FALSE	ATPase, H+ transporting, lysosomal 14kDa, V1 subunit F [Source:HGNC Symbol;Acc:HGNC:16832]
ATP8B2	14	FALSE	ATPase, aminophospholipid transporter, class I, type 8B, member 2 [Source:HGNC Symbol;Acc:HGNC:13534]
ATR	26	FALSE	ATR serine/threonine kinase [Source:HGNC Symbol;Acc:HGNC:882]
ATXN1	30	FALSE	ataxin 1 [Source:HGNC Symbol;Acc:HGNC:10548]
ATXN1L	18	FALSE	ataxin 1-like [Source:HGNC Symbol;Acc:HGNC:33279]
ATXN7	26	FALSE	ataxin 7 [Source:HGNC Symbol;Acc:HGNC:10560]
AUNIP	22	FALSE	aurora kinase A and ninein interacting protein [Source:HGNC Symbol;Acc:HGNC:28363]
AURKB	21	FALSE	aurora kinase B [Source:HGNC Symbol;Acc:HGNC:11390]
AZIN1	26	FALSE	antizyme inhibitor 1 [Source:HGNC Symbol;Acc:HGNC:16432]
AZIN2	18	FALSE	antizyme inhibitor 2 [Source:HGNC Symbol;Acc:HGNC:29957]
B3GALT2	23	FALSE	Beta-1.3-galactosyltransferase 2 [Source:HGNC Symbol;Acc:HGNC:917]
B3GALT5	28	FALSE	Beta-1,3-galactosyltransferase 5 [Source:HGNC Symbol;Acc:HGNC:920]
B3GAT1	32	FALSE	beta-1,3-glucuronyltransferase 1 [Source:HGNC Symbol;Acc:HGNC:921]
B3GAT3	25	FALSE	beta-1,3-glucuronyltransferase 3 [Source:HGNC Symbol;Acc:HGNC:923]
B3GNT5	22	FALSE	UDP-GlcNAc:betaGal beta-1,3-N-acetylglucosaminyltransferase 5 [Source:HGNC Symbol;Acc:HGNC:15684]
B4GALT2	22	FALSE	UDP-Gal:betaGlcNAc beta 1,4- galactosyltransferase, polypeptide 2 [Source:HGNC Symbol;Acc:HGNC:925]
B4GALT5	26	FALSE	UDP-Gal:betaGlcNAc beta 1,4- galactosyltransferase, polypeptide 5 [Source:HGNC Symbol;Acc:HGNC:928]
B4GALT6	32	FALSE	UDP-Gal:betaGlcNAc beta 1,4- galactosyltransferase, polypeptide 6 [Source:HGNC Symbol;Acc:HGNC:929]
B4GALT7	13	FALSE	xylosylprotein beta 1,4-galactosyltransferase, polypeptide 7 [Source:HGNC Symbol;Acc:HGNC:930]
B4GAT1	27	FALSE	beta-1,4-glucuronyltransferase 1 [Source:HGNC Symbol;Acc:HGNC:15685]
BAG5	25	FALSE	BCL2 associated athanogene 5 [Source:HGNC Symbol;Acc:HGNC:941]
BAHD1	22	FALSE	bromo adjacent homology domain containing 1 [Source:HGNC Symbol;Acc:HGNC:29153]
BAIAP2	33	FALSE	BAI1-associated protein 2 [Source:HGNC Symbol;Acc:HGNC:947]
BAX	18	FALSE	BCL2-associated X protein [Source:HGNC Symbol;Acc:HGNC:959]
BAZ1A	24	FALSE	bromodomain adjacent to zinc finger domain 1A [Source:HGNC Symbol;Acc:HGNC:960]
BAZ2B	30	TRUE	bromodomain adjacent to zinc finger domain 2B [Source:HGNC Symbol;Acc:HGNC:963]
BBC3	17	TRUE	BCL2 binding component 3 [Source:HGNC Symbol;Acc:HGNC:17868]
BCAM	30	FALSE	basal cell adhesion molecule (Lutheran blood group) [Source:HGNC Symbol;Acc:HGNC:6722]
BCAP31	23	FALSE	B-cell receptor-associated protein 31 [Source:HGNC Symbol;Acc:HGNC:16695]
BCAR1	18	TRUE	breast cancer anti-estrogen resistance 1 [Source:HGNC Symbol;Acc:HGNC:971]
BCAR3	35	FALSE	breast cancer anti-estrogen resistance 3 [Source:HGNC Symbol;Acc:HGNC:973]
BCAT2	26	FALSE	branched chain amino-acid transaminase 2, mitochondrial [Source:HGNC Symbol;Acc:HGNC:977]
BCL2L11	23	TRUE	BCL2-like 11 (apoptosis facilitator) [Source:HGNC Symbol;Acc:HGNC:994]
BCL3	21	FALSE	B-cell CLL/lymphoma 3 [Source:HGNC Symbol;Acc:HGNC:998]
BCL6	23	FALSE	B-cell CLL/lymphoma 6 [Source:HGNC Symbol;Acc:HGNC:1001]
BCL9	26	TRUE	B-cell CLL/lymphoma 9 [Source:HGNC Symbol;Acc:HGNC:1008]
BCS1L	23	FALSE	BCS1 homolog, ubiquinol-cytochrome c reductase complex chaperone [Source:HGNC Symbol;Acc:HGNC:1020]
BCYRN1	28	FALSE	brain cytoplasmic RNA 1 [Source:HGNC Symbol;Acc:HGNC:1022]
BDNF	34	FALSE	brain-derived neurotrophic factor [Source:HGNC Symbol;Acc:HGNC:1033]
BEND3	23	FALSE	BEN domain containing 3 [Source:HGNC Symbol;Acc:HGNC:23040]
BEST1	28	TRUE	bestrophin 1 [Source:HGNC Symbol;Acc:HGNC:12703]
BEST3	21	FALSE	bestrophin 3 [Source:HGNC Symbol;Acc:HGNC:17105]
BEX2	31	FALSE	brain expressed X-linked 2 [Source:HGNC Symbol;Acc:HGNC:30933]
BGN	28	FALSE	biglycan [Source:HGNC Symbol;Acc:HGNC:1044]
BHLHE41	28	FALSE	basic helix-loop-helix family member e41 [Source:HGNC Symbol;Acc:HGNC:16617]
BICD1	32	FALSE	bicaudal D homolog 1 (Drosophila) [Source:HGNC Symbol;Acc:HGNC:1049]
BIN1	18	FALSE	bridging integrator 1 [Source:HGNC Symbol;Acc:HGNC:1052]
BIRC2	27	TRUE	baculoviral IAP repeat containing 2 [Source:HGNC Symbol;Acc:HGNC:590]
BIRC5	18	FALSE	baculoviral IAP repeat containing 5 [Source:HGNC Symbol;Acc:HGNC:593]
BIRC7	18	FALSE	baculoviral IAP repeat containing 7 [Source:HGNC Symbol;Acc:HGNC:13702]
BLOC1S1	13	FALSE	biogenesis of lysosomal organelles complex-1, subunit 1 [Source:HGNC Symbol;Acc:HGNC:4200]
BLZF1	24	FALSE	basic leucine zipper nuclear factor 1 [Source:HGNC Symbol;Acc:HGNC:1065]
BMF	22	TRUE	Bcl2 modifying factor [Source:HGNC Symbol;Acc:HGNC:24132]
BMP1	23	TRUE	bone morphogenetic protein 1 [Source:HGNC Symbol;Acc:HGNC:1067]
BMP2	18	FALSE	bone morphogenetic protein 2 [Source:HGNC Symbol;Acc:HGNC:1069]
BMP2K	23	FALSE	BMP2 inducible kinase [Source:HGNC Symbol;Acc:HGNC:18041]
BMP8A	28	FALSE	bone morphogenetic protein 8a [Source:HGNC Symbol;Acc:HGNC:21650]
BNC1	20	FALSE	basonuclin 1 [Source:HGNC Symbol;Acc:HGNC:1081]
BNIP2	22	FALSE	BCL2/adenovirus E1B 19kDa interacting protein 2 [Source:HGNC Symbol;Acc:HGNC:1083]
BORA	17	FALSE	bora, aurora kinase A activator [Source:HGNC Symbol;Acc:HGNC:24724]
BPTF	21	FALSE	bromodomain PHD finger transcription factor [Source:HGNC Symbol;Acc:HGNC:3581]
BRAF	13	FALSE	B-Raf proto-oncogene, serine/threonine kinase [Source:HGNC Symbol;Acc:HGNC:1097]
BRAT1	18	FALSE	BRCA1-associated ATM activator 1 [Source:HGNC Symbol;Acc:HGNC:21701]
BRCA2	26	FALSE	breast cancer 2 [Source:HGNC Symbol;Acc:HGNC:1101]
BRD8	14	TRUE	bromodomain containing 8 [Source:HGNC Symbol;Acc:HGNC:19874]
BRIP1	42	FALSE	BRCA1 interacting protein C-terminal helicase 1 [Source:HGNC Symbol;Acc:HGNC:20473]
BRMS1	14	FALSE	breast cancer metastasis suppressor 1 [Source:HGNC Symbol;Acc:HGNC:17262]
BRMS1L	23	FALSE	breast cancer metastasis-suppressor 1-like [Source:HGNC Symbol;Acc:HGNC:20512]
BSG	23	FALSE	basigin (Ok blood group) [Source:HGNC Symbol;Acc:HGNC:1116]
BST2	32	FALSE	bone marrow stromal cell antigen 2 [Source:HGNC Symbol;Acc:HGNC:1119]
BTAF1	26	FALSE	B-TFIID TATA-box binding protein associated factor 1 [Source:HGNC Symbol;Acc:HGNC:17307]
BTBD10	30	FALSE	BTB (POZ) domain containing 10 [Source:HGNC Symbol;Acc:HGNC:21445]
BTBD2	18	FALSE	BTB (POZ) domain containing 2 [Source:HGNC Symbol;Acc:HGNC:15504]
BTBD3	26	FALSE	BTB (POZ) domain containing 3 [Source:HGNC Symbol;Acc:HGNC:15854]
BTG1	25	TRUE	B-cell translocation gene 1. anti-proliferative [Source:HGNC Symbol;Acc:HGNC:1130]
BTG2	24	TRUE	BTG family member 2 [Source:HGNC Symbol;Acc:HGNC:1131]
BTG3	17	FALSE	BTG family member 3 [Source:HGNC Symbol;Acc:HGNC:1132]
BTLA	23	FALSE	B and T lymphocyte associated [Source:HGNC Symbol;Acc:HGNC:21087]
C10orf105	33	FALSE	chromosome 10 open reading frame 105 [Source:HGNC Symbol;Acc:HGNC:20304]
C10orf12	17	FALSE	chromosome 10 open reading frame 12 [Source:HGNC Symbol;Acc:HGNC:23420]
C10orf88	18	FALSE	chromosome 10 open reading frame 88 [Source:HGNC Symbol;Acc:HGNC:25822]
C11orf49	18	TRUE	chromosome 11 open reading frame 49 [Source:HGNC Symbol;Acc:HGNC:28720]
C12orf10	18	FALSE	chromosome 12 open reading frame 10 [Source:HGNC Symbol;Acc:HGNC:17590]
C12orf29	25	FALSE	chromosome 12 open reading frame 29 [Source:HGNC Symbol;Acc:HGNC:25322]
C12orf4	22	FALSE	chromosome 12 open reading frame 4 [Source:HGNC Symbol;Acc:HGNC:1184]
C12orf43	18	FALSE	chromosome 12 open reading frame 43 [Source:HGNC Symbol;Acc:HGNC:25719]
C14orf169	33	FALSE	chromosome 14 open reading frame 169 [Source:HGNC Symbol;Acc:HGNC:20968]
C14orf28	22	TRUE	chromosome 14 open reading frame 28 [Source:HGNC Symbol;Acc:HGNC:19834]
C14orf79	17	FALSE	chromosome 14 open reading frame 79 [Source:HGNC Symbol;Acc:HGNC:20126]
C15orf39	14	FALSE	chromosome 15 open reading frame 39 [Source:HGNC Symbol;Acc:HGNC:24497]
C15orf52	18	FALSE	chromosome 15 open reading frame 52 [Source:HGNC Symbol;Acc:HGNC:33488]
C16orf58	25	FALSE	chromosome 16 open reading frame 58 [Source:HGNC Symbol;Acc:HGNC:25848]
C17orf80	22	FALSE	chromosome 17 open reading frame 80 [Source:HGNC Symbol;Acc:HGNC:29601]
C17orf97	33	FALSE	chromosome 17 open reading frame 97 [Source:HGNC Symbol;Acc:HGNC:33800]
C18orf54	26	FALSE	chromosome 18 open reading frame 54 [Source:HGNC Symbol;Acc:HGNC:13796]
C19orf24	13	FALSE	chromosome 19 open reading frame 24 [Source:HGNC Symbol;Acc:HGNC:26073]
C19orf25	28	FALSE	chromosome 19 open reading frame 25 [Source:HGNC Symbol;Acc:HGNC:26711]
C19orf53	24	FALSE	chromosome 19 open reading frame 53 [Source:HGNC Symbol;Acc:HGNC:24991]
C19orf60	24	FALSE	chromosome 19 open reading frame 60 [Source:HGNC Symbol;Acc:HGNC:26098]
C19orf68	20	FALSE	chromosome 19 open reading frame 68 [Source:HGNC Symbol;Acc:HGNC:34495]
C1GALT1	13	FALSE	core 1 synthase, glycoprotein-N-acetylgalactosamine 3-beta-galactosyltransferase 1 [Source:HGNC Symbol;Acc:HGNC:24337]
C1orf131	23	FALSE	chromosome 1 open reading frame 131 [Source:HGNC Symbol;Acc:HGNC:25332]
C1orf159	26	FALSE	chromosome 1 open reading frame 159 [Source:HGNC Symbol;Acc:HGNC:26062]
C1orf216	13	FALSE	chromosome 1 open reading frame 216 [Source:HGNC Symbol;Acc:HGNC:26800]
C1orf220	24	FALSE	chromosome 1 open reading frame 220 [Source:HGNC Symbol;Acc:HGNC:33805]
C1orf226	23	FALSE	chromosome 1 open reading frame 226 [Source:HGNC Symbol;Acc:HGNC:34351]
C1orf233	27	FALSE	chromosome 1 open reading frame 233 [Source:HGNC Symbol;Acc:HGNC:42951]
C1orf54	13	FALSE	chromosome 1 open reading frame 54 [Source:HGNC Symbol;Acc:HGNC:26258]
C1QTNF4	27	FALSE	C1q and tumor necrosis factor related protein 4 [Source:HGNC Symbol;Acc:HGNC:14346]
C21orf58	22	FALSE	chromosome 21 open reading frame 58 [Source:HGNC Symbol;Acc:HGNC:1300]
C22orf29	22	FALSE	chromosome 22 open reading frame 29 [Source:HGNC Symbol;Acc:HGNC:26112]
C2CD2	26	FALSE	C2 calcium-dependent domain containing 2 [Source:HGNC Symbol;Acc:HGNC:1266]
C2orf16	14	FALSE	chromosome 2 open reading frame 16 [Source:HGNC Symbol;Acc:HGNC:25275]
C2orf66	22	FALSE	chromosome 2 open reading frame 66 [Source:HGNC Symbol;Acc:HGNC:33809]
C2orf68	18	FALSE	chromosome 2 open reading frame 68 [Source:HGNC Symbol;Acc:HGNC:34353]
C2orf69	14	FALSE	chromosome 2 open reading frame 69 [Source:HGNC Symbol;Acc:HGNC:26799]
C2orf81	22	TRUE	chromosome 2 open reading frame 81 [Source:HGNC Symbol;Acc:HGNC:34350]
C3orf58	28	FALSE	chromosome 3 open reading frame 58 [Source:HGNC Symbol;Acc:HGNC:28490]
C5orf22	26	FALSE	chromosome 5 open reading frame 22 [Source:HGNC Symbol;Acc:HGNC:25639]
C5orf24	22	FALSE	chromosome 5 open reading frame 24 [Source:HGNC Symbol;Acc:HGNC:26746]
C5orf30	17	FALSE	chromosome 5 open reading frame 30 [Source:HGNC Symbol;Acc:HGNC:25052]
C5orf38	23	FALSE	chromosome 5 open reading frame 38 [Source:HGNC Symbol;Acc:HGNC:24226]
C5orf51	13	FALSE	chromosome 5 open reading frame 51 [Source:HGNC Symbol;Acc:HGNC:27750]
C6orf201	28	FALSE	chromosome 6 open reading frame 201 [Source:HGNC Symbol;Acc:HGNC:21620]
C7orf43	23	FALSE	chromosome 7 open reading frame 43 [Source:HGNC Symbol;Acc:HGNC:25604]
C7orf50	22	TRUE	chromosome 7 open reading frame 50 [Source:HGNC Symbol;Acc:HGNC:22421]
C7orf60	22	FALSE	chromosome 7 open reading frame 60 [Source:HGNC Symbol;Acc:HGNC:26475]
C8orf4	21	FALSE	chromosome 8 open reading frame 4 [Source:HGNC Symbol;Acc:HGNC:1357]
C8orf46	32	FALSE	chromosome 8 open reading frame 46 [Source:HGNC Symbol;Acc:HGNC:28498]
C8orf48	28	FALSE	chromosome 8 open reading frame 48 [Source:HGNC Symbol;Acc:HGNC:26345]
C9orf3	27	TRUE	chromosome 9 open reading frame 3 [Source:HGNC Symbol;Acc:HGNC:1361]
C9orf69	14	FALSE	chromosome 9 open reading frame 69 [Source:HGNC Symbol;Acc:HGNC:31009]
C9orf72	22	FALSE	chromosome 9 open reading frame 72 [Source:HGNC Symbol;Acc:HGNC:28337]
C9orf89	27	FALSE	NA
C9orf9	24	FALSE	chromosome 9 open reading frame 9 [Source:HGNC Symbol;Acc:HGNC:1367]
CA5BP1	22	FALSE	carbonic anhydrase VB pseudogene 1 [Source:HGNC Symbol;Acc:HGNC:29544]
CACNB4	22	TRUE	calcium channel, voltage-dependent, beta 4 subunit [Source:HGNC Symbol;Acc:HGNC:1404]
CACNG7	22	FALSE	calcium channel, voltage-dependent, gamma subunit 7 [Source:HGNC Symbol;Acc:HGNC:13626]
CADM4	15	FALSE	cell adhesion molecule 4 [Source:HGNC Symbol;Acc:HGNC:30825]
CALCOCO2	30	FALSE	calcium binding and coiled-coil domain 2 [Source:HGNC Symbol;Acc:HGNC:29912]
CALCRL	13	FALSE	calcitonin receptor like receptor [Source:HGNC Symbol;Acc:HGNC:16709]
CALD1	33	FALSE	caldesmon 1 [Source:HGNC Symbol;Acc:HGNC:1441]
CAMK2N2	20	FALSE	calcium/calmodulin-dependent protein kinase II inhibitor 2 [Source:HGNC Symbol;Acc:HGNC:24197]
CAMKV	18	FALSE	CaM kinase-like vesicle-associated [Source:HGNC Symbol;Acc:HGNC:28788]
CAMLG	22	FALSE	calcium modulating ligand [Source:HGNC Symbol;Acc:HGNC:1471]
CAMSAP2	14	TRUE	calmodulin regulated spectrin associated protein family member 2 [Source:HGNC Symbol;Acc:HGNC:29188]
CAPG	18	FALSE	capping protein (actin filament), gelsolin-like [Source:HGNC Symbol;Acc:HGNC:1474]
CAPN10	21	FALSE	calpain 10 [Source:HGNC Symbol;Acc:HGNC:1477]
CAPN7	18	FALSE	calpain 7 [Source:HGNC Symbol;Acc:HGNC:1484]
CAPS	20	FALSE	calcyphosine [Source:HGNC Symbol;Acc:HGNC:1487]
CARD10	24	TRUE	caspase recruitment domain family member 10 [Source:HGNC Symbol;Acc:HGNC:16422]
CARHSP1	15	TRUE	calcium regulated heat stable protein 1 [Source:HGNC Symbol;Acc:HGNC:17150]
CARS	13	FALSE	cysteinyl-tRNA synthetase [Source:HGNC Symbol;Acc:HGNC:1493]
CASD1	21	FALSE	CAS1 domain containing 1 [Source:HGNC Symbol;Acc:HGNC:16014]
CASP8AP2	13	FALSE	caspase 8 associated protein 2 [Source:HGNC Symbol;Acc:HGNC:1510]
CASS4	23	FALSE	Cas scaffolding protein family member 4 [Source:HGNC Symbol;Acc:HGNC:15878]
CAV2	25	FALSE	caveolin 2 [Source:HGNC Symbol;Acc:HGNC:1528]
CBL	23	FALSE	Cbl proto-oncogene, E3 ubiquitin protein ligase [Source:HGNC Symbol;Acc:HGNC:1541]
CBX8	22	FALSE	chromobox 8 [Source:HGNC Symbol;Acc:HGNC:15962]
CC2D1A	18	FALSE	coiled-coil and C2 domain containing 1A [Source:HGNC Symbol;Acc:HGNC:30237]
CCDC112	22	FALSE	coiled-coil domain containing 112 [Source:HGNC Symbol;Acc:HGNC:28599]
CCDC124	20	TRUE	coiled-coil domain containing 124 [Source:HGNC Symbol;Acc:HGNC:25171]
CCDC126	18	FALSE	coiled-coil domain containing 126 [Source:HGNC Symbol;Acc:HGNC:22398]
CCDC129	24	FALSE	coiled-coil domain containing 129 [Source:HGNC Symbol;Acc:HGNC:27363]
CCDC130	30	FALSE	coiled-coil domain containing 130 [Source:HGNC Symbol;Acc:HGNC:28118]
CCDC160	24	FALSE	coiled-coil domain containing 160 [Source:HGNC Symbol;Acc:HGNC:37286]
CCDC177	22	FALSE	coiled-coil domain containing 177 [Source:HGNC Symbol;Acc:HGNC:23243]
CCDC181	18	FALSE	coiled-coil domain containing 181 [Source:HGNC Symbol;Acc:HGNC:28051]
CCDC183	28	FALSE	coiled-coil domain containing 183 [Source:HGNC Symbol;Acc:HGNC:28236]
CCDC184	32	FALSE	coiled-coil domain containing 184 [Source:HGNC Symbol;Acc:HGNC:33749]
CCDC28A	27	TRUE	coiled-coil domain containing 28A [Source:HGNC Symbol;Acc:HGNC:21098]
CCDC61	32	FALSE	coiled-coil domain containing 61 [Source:HGNC Symbol;Acc:HGNC:33629]
CCDC74A	18	FALSE	coiled-coil domain containing 74A [Source:HGNC Symbol;Acc:HGNC:25197]
CCDC78	22	FALSE	coiled-coil domain containing 78 [Source:HGNC Symbol;Acc:HGNC:14153]
CCDC80	17	FALSE	coiled-coil domain containing 80 [Source:HGNC Symbol;Acc:HGNC:30649]
CCDC82	33	FALSE	coiled-coil domain containing 82 [Source:HGNC Symbol;Acc:HGNC:26282]
CCDC85B	24	FALSE	coiled-coil domain containing 85B [Source:HGNC Symbol;Acc:HGNC:24926]
CCDC85C	18	FALSE	coiled-coil domain containing 85C [Source:HGNC Symbol;Acc:HGNC:35459]
CCDC92	23	FALSE	coiled-coil domain containing 92 [Source:HGNC Symbol;Acc:HGNC:29563]
CCL2	25	FALSE	chemokine (C-C motif) ligand 2 [Source:HGNC Symbol;Acc:HGNC:10618]
CCM2	26	FALSE	cerebral cavernous malformation 2 [Source:HGNC Symbol;Acc:HGNC:21708]
CCND1	26	FALSE	cyclin D1 [Source:HGNC Symbol;Acc:HGNC:1582]
CCND2	25	FALSE	cyclin D2 [Source:HGNC Symbol;Acc:HGNC:1583]
CCNDBP1	26	FALSE	cyclin D-type binding-protein 1 [Source:HGNC Symbol;Acc:HGNC:1587]
CCNE2	18	FALSE	cyclin E2 [Source:HGNC Symbol;Acc:HGNC:1590]
CCNG2	30	FALSE	cyclin G2 [Source:HGNC Symbol;Acc:HGNC:1593]
CCNJ	23	FALSE	cyclin J [Source:HGNC Symbol;Acc:HGNC:23434]
CCNJL	17	FALSE	cyclin J-like [Source:HGNC Symbol;Acc:HGNC:25876]
CCPG1	26	FALSE	cell cycle progression 1 [Source:HGNC Symbol;Acc:HGNC:24227]
CCSER2	24	FALSE	coiled-coil serine rich protein 2 [Source:HGNC Symbol;Acc:HGNC:29197]
CD151	23	FALSE	CD151 molecule (Raph blood group) [Source:HGNC Symbol;Acc:HGNC:1630]
CD200	17	FALSE	CD200 molecule [Source:HGNC Symbol;Acc:HGNC:7203]
CD248	22	FALSE	CD248 molecule, endosialin [Source:HGNC Symbol;Acc:HGNC:18219]
CD276	26	TRUE	CD276 molecule [Source:HGNC Symbol;Acc:HGNC:19137]
CD2AP	21	FALSE	CD2-associated protein [Source:HGNC Symbol;Acc:HGNC:14258]
CD320	23	FALSE	CD320 molecule [Source:HGNC Symbol;Acc:HGNC:16692]
CD46	26	FALSE	CD46 molecule, complement regulatory protein [Source:HGNC Symbol;Acc:HGNC:6953]
CD74	18	FALSE	CD74 molecule, major histocompatibility complex, class II invariant chain [Source:HGNC Symbol;Acc:HGNC:1697]
CD81	22	TRUE	CD81 molecule [Source:HGNC Symbol;Acc:HGNC:1701]
CDC25A	22	FALSE	cell division cycle 25A [Source:HGNC Symbol;Acc:HGNC:1725]
CDC27	24	FALSE	cell division cycle 27 [Source:HGNC Symbol;Acc:HGNC:1728]
CDC37	20	FALSE	cell division cycle 37 [Source:HGNC Symbol;Acc:HGNC:1735]
CDC42EP3	22	FALSE	CDC42 effector protein (Rho GTPase binding) 3 [Source:HGNC Symbol;Acc:HGNC:16943]
CDC6	21	FALSE	cell division cycle 6 [Source:HGNC Symbol;Acc:HGNC:1744]
CDC7	30	FALSE	cell division cycle 7 [Source:HGNC Symbol;Acc:HGNC:1745]
CDCA3	30	FALSE	cell division cycle associated 3 [Source:HGNC Symbol;Acc:HGNC:14624]
CDCP1	23	FALSE	CUB domain containing protein 1 [Source:HGNC Symbol;Acc:HGNC:24357]
CDH24	23	FALSE	cadherin 24, type 2 [Source:HGNC Symbol;Acc:HGNC:14265]
CDIPT	27	FALSE	CDP-diacylglycerol--inositol 3-phosphatidyltransferase [Source:HGNC Symbol;Acc:HGNC:1769]
CDK12	18	FALSE	cyclin-dependent kinase 12 [Source:HGNC Symbol;Acc:HGNC:24224]
CDK17	31	FALSE	cyclin-dependent kinase 17 [Source:HGNC Symbol;Acc:HGNC:8750]
CDK2AP2	21	FALSE	cyclin-dependent kinase 2 associated protein 2 [Source:HGNC Symbol;Acc:HGNC:30833]
CDK5R1	22	FALSE	cyclin-dependent kinase 5, regulatory subunit 1 (p35) [Source:HGNC Symbol;Acc:HGNC:1775]
CDKN1A	20	FALSE	cyclin-dependent kinase inhibitor 1A (p21, Cip1) [Source:HGNC Symbol;Acc:HGNC:1784]
CDKN1B	23	FALSE	cyclin-dependent kinase inhibitor 1B (p27, Kip1) [Source:HGNC Symbol;Acc:HGNC:1785]
CDKN2AIP	28	FALSE	CDKN2A interacting protein [Source:HGNC Symbol;Acc:HGNC:24325]
CDKN2B	23	FALSE	cyclin-dependent kinase inhibitor 2B (p15, inhibits CDK4) [Source:HGNC Symbol;Acc:HGNC:1788]
CDO1	30	FALSE	cysteine dioxygenase type 1 [Source:HGNC Symbol;Acc:HGNC:1795]
CDR2	13	FALSE	cerebellar degeneration related protein 2 [Source:HGNC Symbol;Acc:HGNC:1799]
CDT1	18	FALSE	chromatin licensing and DNA replication factor 1 [Source:HGNC Symbol;Acc:HGNC:24576]
CDV3	18	FALSE	CDV3 homolog (mouse) [Source:HGNC Symbol;Acc:HGNC:26928]
CDYL2	22	FALSE	chromodomain protein, Y-like 2 [Source:HGNC Symbol;Acc:HGNC:23030]
CEBPA	17	FALSE	CCAAT/enhancer binding protein (C/EBP), alpha [Source:HGNC Symbol;Acc:HGNC:1833]
CECR5	18	FALSE	cat eye syndrome chromosome region, candidate 5 [Source:HGNC Symbol;Acc:HGNC:1843]
CELF2	27	TRUE	CUGBP, Elav-like family member 2 [Source:HGNC Symbol;Acc:HGNC:2550]
CENPE	25	FALSE	centromere protein E [Source:HGNC Symbol;Acc:HGNC:1856]
CENPI	18	FALSE	centromere protein I [Source:HGNC Symbol;Acc:HGNC:3968]
CENPJ	22	TRUE	centromere protein J [Source:HGNC Symbol;Acc:HGNC:17272]
CENPM	22	FALSE	centromere protein M [Source:HGNC Symbol;Acc:HGNC:18352]
CENPT	28	TRUE	centromere protein T [Source:HGNC Symbol;Acc:HGNC:25787]
CEP135	20	FALSE	centrosomal protein 135kDa [Source:HGNC Symbol;Acc:HGNC:29086]
CEP152	20	FALSE	centrosomal protein 152kDa [Source:HGNC Symbol;Acc:HGNC:29298]
CEP290	22	FALSE	centrosomal protein 290kDa [Source:HGNC Symbol;Acc:HGNC:29021]
CEP55	23	FALSE	centrosomal protein 55kDa [Source:HGNC Symbol;Acc:HGNC:1161]
CEP97	17	TRUE	centrosomal protein 97kDa [Source:HGNC Symbol;Acc:HGNC:26244]
CERCAM	31	FALSE	cerebral endothelial cell adhesion molecule [Source:HGNC Symbol;Acc:HGNC:23723]
CERS1	28	FALSE	ceramide synthase 1 [Source:HGNC Symbol;Acc:HGNC:14253]
CFAP97	23	FALSE	cilia and flagella associated protein 97 [Source:HGNC Symbol;Acc:HGNC:29276]
CFL1	17	FALSE	cofilin 1 (non-muscle) [Source:HGNC Symbol;Acc:HGNC:1874]
CGN	28	FALSE	cingulin [Source:HGNC Symbol;Acc:HGNC:17429]
CH17-340M24.3	17	FALSE	uncharacterized protein BC009467 [Source:EntrezGene;Acc:158960]
CHAC1	23	FALSE	ChaC glutathione-specific gamma-glutamylcyclotransferase 1 [Source:HGNC Symbol;Acc:HGNC:28680]
CHAF1A	13	FALSE	chromatin assembly factor 1 subunit A [Source:HGNC Symbol;Acc:HGNC:1910]
CHCHD5	19	FALSE	coiled-coil-helix-coiled-coil-helix domain containing 5 [Source:HGNC Symbol;Acc:HGNC:17840]
CHCHD6	22	FALSE	coiled-coil-helix-coiled-coil-helix domain containing 6 [Source:HGNC Symbol;Acc:HGNC:28184]
CHD1	27	FALSE	chromodomain helicase DNA binding protein 1 [Source:HGNC Symbol;Acc:HGNC:1915]
CHD8	15	FALSE	chromodomain helicase DNA binding protein 8 [Source:HGNC Symbol;Acc:HGNC:20153]
CHIC2	18	FALSE	cysteine rich hydrophobic domain 2 [Source:HGNC Symbol;Acc:HGNC:1935]
CHID1	23	FALSE	chitinase domain containing 1 [Source:HGNC Symbol;Acc:HGNC:28474]
CHML	23	FALSE	choroideremia-like (Rab escort protein 2) [Source:HGNC Symbol;Acc:HGNC:1941]
CHMP1B	18	FALSE	charged multivesicular body protein 1B [Source:HGNC Symbol;Acc:HGNC:24287]
CHN2	36	TRUE	chimerin 2 [Source:HGNC Symbol;Acc:HGNC:1944]
CHORDC1	21	FALSE	cysteine and histidine rich domain containing 1 [Source:HGNC Symbol;Acc:HGNC:14525]
CHPF	23	FALSE	chondroitin polymerizing factor [Source:HGNC Symbol;Acc:HGNC:24291]
CHRD	28	FALSE	chordin [Source:HGNC Symbol;Acc:HGNC:1949]
CHST1	23	FALSE	carbohydrate (keratan sulfate Gal-6) sulfotransferase 1 [Source:HGNC Symbol;Acc:HGNC:1969]
CHST2	26	FALSE	carbohydrate (N-acetylglucosamine-6-O) sulfotransferase 2 [Source:HGNC Symbol;Acc:HGNC:1970]
CHST3	33	FALSE	carbohydrate (chondroitin 6) sulfotransferase 3 [Source:HGNC Symbol;Acc:HGNC:1971]
CHST4	23	FALSE	carbohydrate (N-acetylglucosamine 6-O) sulfotransferase 4 [Source:HGNC Symbol;Acc:HGNC:1972]
CHST7	23	FALSE	carbohydrate (N-acetylglucosamine 6-O) sulfotransferase 7 [Source:HGNC Symbol;Acc:HGNC:13817]
CHSY1	23	FALSE	chondroitin sulfate synthase 1 [Source:HGNC Symbol;Acc:HGNC:17198]
CHUK	18	FALSE	conserved helix-loop-helix ubiquitous kinase [Source:HGNC Symbol;Acc:HGNC:1974]
CIART	24	FALSE	circadian associated repressor of transcription [Source:HGNC Symbol;Acc:HGNC:25200]
CIB1	22	FALSE	calcium and integrin binding 1 [Source:HGNC Symbol;Acc:HGNC:16920]
CIB2	41	FALSE	calcium and integrin binding family member 2 [Source:HGNC Symbol;Acc:HGNC:24579]
CIR1	22	TRUE	corepressor interacting with RBPJ, 1 [Source:HGNC Symbol;Acc:HGNC:24217]
CIRBP	32	FALSE	cold inducible RNA binding protein [Source:HGNC Symbol;Acc:HGNC:1982]
CISH	20	FALSE	cytokine inducible SH2-containing protein [Source:HGNC Symbol;Acc:HGNC:1984]
CITED4	22	FALSE	Cbp/p300-interacting transactivator, with Glu/Asp rich carboxy-terminal domain, 4 [Source:HGNC Symbol;Acc:HGNC:18696]
CIZ1	23	FALSE	CDKN1A interacting zinc finger protein 1 [Source:HGNC Symbol;Acc:HGNC:16744]
CKAP2L	26	FALSE	cytoskeleton associated protein 2 like [Source:HGNC Symbol;Acc:HGNC:26877]
CKB	22	FALSE	creatine kinase, brain [Source:HGNC Symbol;Acc:HGNC:1991]
CLCF1	23	FALSE	cardiotrophin-like cytokine factor 1 [Source:HGNC Symbol;Acc:HGNC:17412]
CLCN7	28	FALSE	chloride channel, voltage-sensitive 7 [Source:HGNC Symbol;Acc:HGNC:2025]
CLDN15	13	FALSE	claudin 15 [Source:HGNC Symbol;Acc:HGNC:2036]
CLDN4	21	FALSE	claudin 4 [Source:HGNC Symbol;Acc:HGNC:2046]
CLINT1	22	FALSE	clathrin interactor 1 [Source:HGNC Symbol;Acc:HGNC:23186]
CLIP1	30	FALSE	CAP-Gly domain containing linker protein 1 [Source:HGNC Symbol;Acc:HGNC:10461]
CLIP3	28	TRUE	CAP-Gly domain containing linker protein 3 [Source:HGNC Symbol;Acc:HGNC:24314]
CLK1	22	FALSE	CDC like kinase 1 [Source:HGNC Symbol;Acc:HGNC:2068]
CLN6	22	TRUE	ceroid-lipofuscinosis, neuronal 6, late infantile, variant [Source:HGNC Symbol;Acc:HGNC:2077]
CLOCK	22	FALSE	clock circadian regulator [Source:HGNC Symbol;Acc:HGNC:2082]
CLPP	23	FALSE	caseinolytic mitochondrial matrix peptidase proteolytic subunit [Source:HGNC Symbol;Acc:HGNC:2084]
CLPTM1	26	TRUE	cleft lip and palate associated transmembrane protein 1 [Source:HGNC Symbol;Acc:HGNC:2087]
CLSPN	24	FALSE	claspin [Source:HGNC Symbol;Acc:HGNC:19715]
CLTC	17	FALSE	clathrin, heavy chain (Hc) [Source:HGNC Symbol;Acc:HGNC:2092]
CMKLR1	25	FALSE	chemerin chemokine-like receptor 1 [Source:HGNC Symbol;Acc:HGNC:2121]
CMPK2	24	FALSE	cytidine monophosphate (UMP-CMP) kinase 2, mitochondrial [Source:HGNC Symbol;Acc:HGNC:27015]
CMTM1	21	FALSE	CKLF-like MARVEL transmembrane domain containing 1 [Source:HGNC Symbol;Acc:HGNC:19172]
CMTM3	13	FALSE	CKLF-like MARVEL transmembrane domain containing 3 [Source:HGNC Symbol;Acc:HGNC:19174]
CMTM7	13	FALSE	CKLF-like MARVEL transmembrane domain containing 7 [Source:HGNC Symbol;Acc:HGNC:19178]
CNIH2	22	FALSE	cornichon family AMPA receptor auxiliary protein 2 [Source:HGNC Symbol;Acc:HGNC:28744]
CNN3	18	FALSE	calponin 3, acidic [Source:HGNC Symbol;Acc:HGNC:2157]
CNNM3	13	TRUE	cyclin and CBS domain divalent metal cation transport mediator 3 [Source:HGNC Symbol;Acc:HGNC:104]
CNPY3	17	FALSE	canopy FGF signaling regulator 3 [Source:HGNC Symbol;Acc:HGNC:11968]
CNST	13	TRUE	consortin, connexin sorting protein [Source:HGNC Symbol;Acc:HGNC:26486]
CNTFR	20	FALSE	ciliary neurotrophic factor receptor [Source:HGNC Symbol;Acc:HGNC:2170]
CNTROB	14	FALSE	centrobin, centrosomal BRCA2 interacting protein [Source:HGNC Symbol;Acc:HGNC:29616]
COA7	22	TRUE	cytochrome c oxidase assembly factor 7 (putative) [Source:HGNC Symbol;Acc:HGNC:25716]
COBLL1	23	FALSE	cordon-bleu WH2 repeat protein like 1 [Source:HGNC Symbol;Acc:HGNC:23571]
COIL	17	FALSE	coilin [Source:HGNC Symbol;Acc:HGNC:2184]
COL18A1	32	FALSE	collagen, type XVIII, alpha 1 [Source:HGNC Symbol;Acc:HGNC:2195]
COL1A1	26	FALSE	collagen, type I, alpha 1 [Source:HGNC Symbol;Acc:HGNC:2197]
COL23A1	27	FALSE	collagen, type XXIII, alpha 1 [Source:HGNC Symbol;Acc:HGNC:22990]
COL26A1	25	TRUE	collagen, type XXVI, alpha 1 [Source:HGNC Symbol;Acc:HGNC:18038]
COL2A1	23	TRUE	collagen, type II, alpha 1 [Source:HGNC Symbol;Acc:HGNC:2200]
COL6A1	23	FALSE	collagen. type VI. alpha 1 [Source:HGNC Symbol;Acc:HGNC:2211]
COL6A2	18	FALSE	collagen. type VI. alpha 2 [Source:HGNC Symbol;Acc:HGNC:2212]
COL9A2	36	FALSE	collagen, type IX, alpha 2 [Source:HGNC Symbol;Acc:HGNC:2218]
COL9A3	18	TRUE	collagen. type IX. alpha 3 [Source:HGNC Symbol;Acc:HGNC:2219]
COLQ	26	FALSE	collagen-like tail subunit (single strand of homotrimer) of asymmetric acetylcholinesterase [Source:HGNC Symbol;Acc:HGNC:2226]
COMMD8	23	FALSE	COMM domain containing 8 [Source:HGNC Symbol;Acc:HGNC:26036]
COPE	13	FALSE	coatomer protein complex subunit epsilon [Source:HGNC Symbol;Acc:HGNC:2234]
CORO1C	27	TRUE	coronin, actin binding protein, 1C [Source:HGNC Symbol;Acc:HGNC:2254]
CORO2A	34	FALSE	coronin, actin binding protein, 2A [Source:HGNC Symbol;Acc:HGNC:2255]
COTL1	22	FALSE	coactosin-like F-actin binding protein 1 [Source:HGNC Symbol;Acc:HGNC:18304]
COX10-AS1	28	FALSE	COX10 antisense RNA 1 [Source:HGNC Symbol;Acc:HGNC:38873]
COX4I1	17	FALSE	cytochrome c oxidase subunit IV isoform 1 [Source:HGNC Symbol;Acc:HGNC:2265]
COX5B	13	FALSE	cytochrome c oxidase subunit Vb [Source:HGNC Symbol;Acc:HGNC:2269]
COX6A1	18	FALSE	cytochrome c oxidase subunit VIa polypeptide 1 [Source:HGNC Symbol;Acc:HGNC:2277]
COX8A	21	FALSE	cytochrome c oxidase subunit VIIIA (ubiquitous) [Source:HGNC Symbol;Acc:HGNC:2294]
CPEB4	25	FALSE	cytoplasmic polyadenylation element binding protein 4 [Source:HGNC Symbol;Acc:HGNC:21747]
CPLX1	22	FALSE	complexin 1 [Source:HGNC Symbol;Acc:HGNC:2309]
CPNE1	23	FALSE	copine I [Source:HGNC Symbol;Acc:HGNC:2314]
CPSF7	23	FALSE	cleavage and polyadenylation specific factor 7 [Source:HGNC Symbol;Acc:HGNC:30098]
CPT1A	32	FALSE	carnitine palmitoyltransferase 1A (liver) [Source:HGNC Symbol;Acc:HGNC:2328]
CPXM1	22	FALSE	carboxypeptidase X (M14 family), member 1 [Source:HGNC Symbol;Acc:HGNC:15771]
CRABP1	23	FALSE	cellular retinoic acid binding protein 1 [Source:HGNC Symbol;Acc:HGNC:2338]
CRABP2	18	FALSE	cellular retinoic acid binding protein 2 [Source:HGNC Symbol;Acc:HGNC:2339]
CRAT	25	FALSE	carnitine O-acetyltransferase [Source:HGNC Symbol;Acc:HGNC:2342]
CRB2	23	FALSE	crumbs family member 2 [Source:HGNC Symbol;Acc:HGNC:18688]
CREB3L2	36	TRUE	cAMP responsive element binding protein 3-like 2 [Source:HGNC Symbol;Acc:HGNC:23720]
CREB5	28	FALSE	cAMP responsive element binding protein 5 [Source:HGNC Symbol;Acc:HGNC:16844]
CREBRF	21	FALSE	CREB3 regulatory factor [Source:HGNC Symbol;Acc:HGNC:24050]
CRELD2	21	FALSE	cysteine rich with EGF-like domains 2 [Source:HGNC Symbol;Acc:HGNC:28150]
CRIP2	22	FALSE	cysteine-rich protein 2 [Source:HGNC Symbol;Acc:HGNC:2361]
CRLF3	30	TRUE	cytokine receptor-like factor 3 [Source:HGNC Symbol;Acc:HGNC:17177]
CRMP1	24	FALSE	collapsin response mediator protein 1 [Source:HGNC Symbol;Acc:HGNC:2365]
CROCC	23	TRUE	ciliary rootlet coiled-coil, rootletin [Source:HGNC Symbol;Acc:HGNC:21299]
CROCCP2	27	FALSE	ciliary rootlet coiled-coil, rootletin pseudogene 2 [Source:HGNC Symbol;Acc:HGNC:28170]
CRTC1	17	FALSE	CREB regulated transcription coactivator 1 [Source:HGNC Symbol;Acc:HGNC:16062]
CRTC2	28	TRUE	CREB regulated transcription coactivator 2 [Source:HGNC Symbol;Acc:HGNC:27301]
CRYGS	26	FALSE	crystallin gamma S [Source:HGNC Symbol;Acc:HGNC:2417]
CSDC2	23	FALSE	cold shock domain containing C2, RNA binding [Source:HGNC Symbol;Acc:HGNC:30359]
CSF1	35	FALSE	colony stimulating factor 1 (macrophage) [Source:HGNC Symbol;Acc:HGNC:2432]
CSGALNACT2	24	FALSE	chondroitin sulfate N-acetylgalactosaminyltransferase 2 [Source:HGNC Symbol;Acc:HGNC:24292]
CST3	22	FALSE	cystatin C [Source:HGNC Symbol;Acc:HGNC:2475]
CSTA	39	FALSE	cystatin A [Source:HGNC Symbol;Acc:HGNC:2481]
CTC1	25	TRUE	CTS telomere maintenance complex component 1 [Source:HGNC Symbol;Acc:HGNC:26169]
CTCF	17	FALSE	CCCTC-binding factor (zinc finger protein) [Source:HGNC Symbol;Acc:HGNC:13723]
CTF1	17	FALSE	cardiotrophin 1 [Source:HGNC Symbol;Acc:HGNC:2499]
CTGF	13	FALSE	connective tissue growth factor [Source:HGNC Symbol;Acc:HGNC:2500]
CTH	20	FALSE	cystathionine gamma-lyase [Source:HGNC Symbol;Acc:HGNC:2501]
CTNNBIP1	21	FALSE	catenin beta interacting protein 1 [Source:HGNC Symbol;Acc:HGNC:16913]
CTSB	13	FALSE	cathepsin B [Source:HGNC Symbol;Acc:HGNC:2527]
CTSK	15	FALSE	cathepsin K [Source:HGNC Symbol;Acc:HGNC:2536]
CTTN	22	FALSE	cortactin [Source:HGNC Symbol;Acc:HGNC:3338]
CTTNBP2NL	14	FALSE	CTTNBP2 N-terminal like [Source:HGNC Symbol;Acc:HGNC:25330]
CTU2	23	FALSE	cytosolic thiouridylase subunit 2 homolog (S. pombe) [Source:HGNC Symbol;Acc:HGNC:28005]
CUEDC2	22	FALSE	CUE domain containing 2 [Source:HGNC Symbol;Acc:HGNC:28352]
CUL5	30	FALSE	cullin 5 [Source:HGNC Symbol;Acc:HGNC:2556]
CUX1	28	TRUE	cut-like homeobox 1 [Source:HGNC Symbol;Acc:HGNC:2557]
CWC22	24	FALSE	CWC22 homolog, spliceosome-associated protein [Source:HGNC Symbol;Acc:HGNC:29322]
CX3CL1	14	FALSE	chemokine (C-X3-C motif) ligand 1 [Source:HGNC Symbol;Acc:HGNC:10647]
CXCL3	20	FALSE	chemokine (C-X-C motif) ligand 3 [Source:HGNC Symbol;Acc:HGNC:4604]
CXCL5	18	FALSE	chemokine (C-X-C motif) ligand 5 [Source:HGNC Symbol;Acc:HGNC:10642]
CXorf23	22	FALSE	chromosome X open reading frame 23 [Source:HGNC Symbol;Acc:HGNC:27413]
CXXC1	17	FALSE	CXXC finger protein 1 [Source:HGNC Symbol;Acc:HGNC:24343]
CYB5B	38	FALSE	cytochrome b5 type B (outer mitochondrial membrane) [Source:HGNC Symbol;Acc:HGNC:24374]
CYB5D2	21	FALSE	cytochrome b5 domain containing 2 [Source:HGNC Symbol;Acc:HGNC:28471]
CYB5R1	18	FALSE	cytochrome b5 reductase 1 [Source:HGNC Symbol;Acc:HGNC:13397]
CYBA	17	FALSE	cytochrome b-245, alpha polypeptide [Source:HGNC Symbol;Acc:HGNC:2577]
CYCS	32	FALSE	cytochrome c, somatic [Source:HGNC Symbol;Acc:HGNC:19986]
CYLD	26	FALSE	cylindromatosis (turban tumor syndrome) [Source:HGNC Symbol;Acc:HGNC:2584]
CYP1A1	30	FALSE	cytochrome P450 family 1 subfamily A member 1 [Source:HGNC Symbol;Acc:HGNC:2595]
CYP24A1	28	FALSE	cytochrome P450 family 24 subfamily A member 1 [Source:HGNC Symbol;Acc:HGNC:2602]
CYP27A1	34	FALSE	cytochrome P450 family 27 subfamily A member 1 [Source:HGNC Symbol;Acc:HGNC:2605]
CYP2S1	22	FALSE	cytochrome P450 family 2 subfamily S member 1 [Source:HGNC Symbol;Acc:HGNC:15654]
CYP51A1	30	FALSE	cytochrome P450 family 51 subfamily A member 1 [Source:HGNC Symbol;Acc:HGNC:2649]
DAAM2	23	TRUE	dishevelled associated activator of morphogenesis 2 [Source:HGNC Symbol;Acc:HGNC:18143]
DAB2	21	FALSE	Dab, mitogen-responsive phosphoprotein, homolog 2 (Drosophila) [Source:HGNC Symbol;Acc:HGNC:2662]
DACT2	18	FALSE	dishevelled-binding antagonist of beta-catenin 2 [Source:HGNC Symbol;Acc:HGNC:21231]
DAGLB	17	TRUE	diacylglycerol lipase, beta [Source:HGNC Symbol;Acc:HGNC:28923]
DALRD3	17	FALSE	DALR anticodon binding domain containing 3 [Source:HGNC Symbol;Acc:HGNC:25536]
DBF4	23	FALSE	DBF4 zinc finger [Source:HGNC Symbol;Acc:HGNC:17364]
DBH-AS1	21	FALSE	DBH antisense RNA 1 [Source:HGNC Symbol;Acc:HGNC:24155]
DBN1	20	FALSE	drebrin 1 [Source:HGNC Symbol;Acc:HGNC:2695]
DBNL	24	FALSE	drebrin-like [Source:HGNC Symbol;Acc:HGNC:2696]
DBR1	22	FALSE	debranching RNA lariats 1 [Source:HGNC Symbol;Acc:HGNC:15594]
DCAF15	23	FALSE	DDB1 and CUL4 associated factor 15 [Source:HGNC Symbol;Acc:HGNC:25095]
DCC	27	FALSE	DCC netrin 1 receptor [Source:HGNC Symbol;Acc:HGNC:2701]
DCK	17	FALSE	deoxycytidine kinase [Source:HGNC Symbol;Acc:HGNC:2704]
DCLK1	23	TRUE	doublecortin like kinase 1 [Source:HGNC Symbol;Acc:HGNC:2700]
DCLRE1A	18	FALSE	DNA cross-link repair 1A [Source:HGNC Symbol;Acc:HGNC:17660]
DCLRE1B	13	FALSE	DNA cross-link repair 1B [Source:HGNC Symbol;Acc:HGNC:17641]
DCTN1	23	FALSE	dynactin subunit 1 [Source:HGNC Symbol;Acc:HGNC:2711]
DCTN3	21	FALSE	dynactin subunit 3 [Source:HGNC Symbol;Acc:HGNC:2713]
DDAH1	26	TRUE	dimethylarginine dimethylaminohydrolase 1 [Source:HGNC Symbol;Acc:HGNC:2715]
DDIT4	27	FALSE	DNA damage inducible transcript 4 [Source:HGNC Symbol;Acc:HGNC:24944]
DDIT4L	18	FALSE	DNA damage inducible transcript 4 like [Source:HGNC Symbol;Acc:HGNC:30555]
DDR2	22	FALSE	discoidin domain receptor tyrosine kinase 2 [Source:HGNC Symbol;Acc:HGNC:2731]
DDX17	22	TRUE	DEAD (Asp-Glu-Ala-Asp) box helicase 17 [Source:HGNC Symbol;Acc:HGNC:2740]
DDX18	22	FALSE	DEAD (Asp-Glu-Ala-Asp) box polypeptide 18 [Source:HGNC Symbol;Acc:HGNC:2741]
DDX20	17	FALSE	DEAD (Asp-Glu-Ala-Asp) box polypeptide 20 [Source:HGNC Symbol;Acc:HGNC:2743]
DDX21	26	FALSE	DEAD (Asp-Glu-Ala-Asp) box helicase 21 [Source:HGNC Symbol;Acc:HGNC:2744]
DDX26B	18	FALSE	DEAD/H (Asp-Glu-Ala-Asp/His) box polypeptide 26B [Source:HGNC Symbol;Acc:HGNC:27334]
DDX31	14	FALSE	DEAD (Asp-Glu-Ala-Asp) box polypeptide 31 [Source:HGNC Symbol;Acc:HGNC:16715]
DDX3X	24	FALSE	DEAD (Asp-Glu-Ala-Asp) box helicase 3, X-linked [Source:HGNC Symbol;Acc:HGNC:2745]
DDX41	17	TRUE	DEAD (Asp-Glu-Ala-Asp) box polypeptide 41 [Source:HGNC Symbol;Acc:HGNC:18674]
DDX49	14	FALSE	DEAD (Asp-Glu-Ala-Asp) box polypeptide 49 [Source:HGNC Symbol;Acc:HGNC:18684]
DDX54	21	TRUE	DEAD (Asp-Glu-Ala-Asp) box polypeptide 54 [Source:HGNC Symbol;Acc:HGNC:20084]
DDX59	22	FALSE	DEAD (Asp-Glu-Ala-Asp) box polypeptide 59 [Source:HGNC Symbol;Acc:HGNC:25360]
DDX6	33	FALSE	DEAD (Asp-Glu-Ala-Asp) box helicase 6 [Source:HGNC Symbol;Acc:HGNC:2747]
DEGS1	17	FALSE	delta(4)-desaturase, sphingolipid 1 [Source:HGNC Symbol;Acc:HGNC:13709]
DENND5A	27	FALSE	DENN/MADD domain containing 5A [Source:HGNC Symbol;Acc:HGNC:19344]
DENND5B	17	FALSE	DENN/MADD domain containing 5B [Source:HGNC Symbol;Acc:HGNC:28338]
DENND6A	23	FALSE	DENN/MADD domain containing 6A [Source:HGNC Symbol;Acc:HGNC:26635]
DENND6B	18	FALSE	DENN/MADD domain containing 6B [Source:HGNC Symbol;Acc:HGNC:32690]
DEXI	28	FALSE	Dexi homolog (mouse) [Source:HGNC Symbol;Acc:HGNC:13267]
DFNB31	26	FALSE	deafness, autosomal recessive 31 [Source:HGNC Symbol;Acc:HGNC:16361]
DGKE	18	FALSE	diacylglycerol kinase epsilon [Source:HGNC Symbol;Acc:HGNC:2852]
DGKI	17	TRUE	diacylglycerol kinase, iota [Source:HGNC Symbol;Acc:HGNC:2855]
DGKQ	23	FALSE	diacylglycerol kinase theta [Source:HGNC Symbol;Acc:HGNC:2856]
DGKZ	24	TRUE	diacylglycerol kinase, zeta [Source:HGNC Symbol;Acc:HGNC:2857]
DHCR7	17	FALSE	7-dehydrocholesterol reductase [Source:HGNC Symbol;Acc:HGNC:2860]
DHPS	23	FALSE	deoxyhypusine synthase [Source:HGNC Symbol;Acc:HGNC:2869]
DHRS2	25	FALSE	dehydrogenase/reductase (SDR family) member 2 [Source:HGNC Symbol;Acc:HGNC:18349]
DHRS3	28	FALSE	dehydrogenase/reductase (SDR family) member 3 [Source:HGNC Symbol;Acc:HGNC:17693]
DHRS4	17	FALSE	dehydrogenase/reductase (SDR family) member 4 [Source:HGNC Symbol;Acc:HGNC:16985]
DHX32	17	FALSE	DEAH (Asp-Glu-Ala-His) box polypeptide 32 [Source:HGNC Symbol;Acc:HGNC:16717]
DHX33	21	FALSE	DEAH (Asp-Glu-Ala-His) box polypeptide 33 [Source:HGNC Symbol;Acc:HGNC:16718]
DIAPH3	21	TRUE	diaphanous related formin 3 [Source:HGNC Symbol;Acc:HGNC:15480]
DICER1	25	FALSE	dicer 1, ribonuclease type III [Source:HGNC Symbol;Acc:HGNC:17098]
DIDO1	18	FALSE	death inducer-obliterator 1 [Source:HGNC Symbol;Acc:HGNC:2680]
DIRAS2	17	TRUE	DIRAS family, GTP-binding RAS-like 2 [Source:HGNC Symbol;Acc:HGNC:19323]
DIXDC1	23	TRUE	DIX domain containing 1 [Source:HGNC Symbol;Acc:HGNC:23695]
DKK2	30	FALSE	dickkopf WNT signaling pathway inhibitor 2 [Source:HGNC Symbol;Acc:HGNC:2892]
DLAT	22	FALSE	dihydrolipoamide S-acetyltransferase [Source:HGNC Symbol;Acc:HGNC:2896]
DLC1	25	FALSE	DLC1 Rho GTPase activating protein [Source:HGNC Symbol;Acc:HGNC:2897]
DLGAP1-AS1	13	FALSE	DLGAP1 antisense RNA 1 [Source:HGNC Symbol;Acc:HGNC:31676]
DLK1	22	FALSE	delta-like 1 homolog (Drosophila) [Source:HGNC Symbol;Acc:HGNC:2907]
DMAP1	26	FALSE	DNA methyltransferase 1 associated protein 1 [Source:HGNC Symbol;Acc:HGNC:18291]
DMD	26	FALSE	dystrophin [Source:HGNC Symbol;Acc:HGNC:2928]
DMPK	24	FALSE	dystrophia myotonica protein kinase [Source:HGNC Symbol;Acc:HGNC:2933]
DMXL1	17	FALSE	Dmx-like 1 [Source:HGNC Symbol;Acc:HGNC:2937]
DNAAF5	23	TRUE	dynein, axonemal, assembly factor 5 [Source:HGNC Symbol;Acc:HGNC:26013]
DNAJA1	28	FALSE	DnaJ heat shock protein family (Hsp40) member A1 [Source:HGNC Symbol;Acc:HGNC:5229]
DNAJB5	22	FALSE	DnaJ heat shock protein family (Hsp40) member B5 [Source:HGNC Symbol;Acc:HGNC:14887]
DNAJC14	22	FALSE	DnaJ heat shock protein family (Hsp40) member C14 [Source:HGNC Symbol;Acc:HGNC:24581]
DNAJC2	14	FALSE	DnaJ heat shock protein family (Hsp40) member C2 [Source:HGNC Symbol;Acc:HGNC:13192]
DNASE1L2	13	FALSE	deoxyribonuclease I-like 2 [Source:HGNC Symbol;Acc:HGNC:2958]
DNPH1	15	FALSE	2'-deoxynucleoside 5'-phosphate N-hydrolase 1 [Source:HGNC Symbol;Acc:HGNC:21218]
DNTTIP2	18	FALSE	deoxynucleotidyltransferase. terminal. interacting protein 2 [Source:HGNC Symbol;Acc:HGNC:24013]
DOCK3	17	FALSE	dedicator of cytokinesis 3 [Source:HGNC Symbol;Acc:HGNC:2989]
DOCK5	25	FALSE	dedicator of cytokinesis 5 [Source:HGNC Symbol;Acc:HGNC:23476]
DOCK9	28	TRUE	dedicator of cytokinesis 9 [Source:HGNC Symbol;Acc:HGNC:14132]
DOK5	18	FALSE	docking protein 5 [Source:HGNC Symbol;Acc:HGNC:16173]
DPCD	18	FALSE	deleted in primary ciliary dyskinesia homolog (mouse) [Source:HGNC Symbol;Acc:HGNC:24542]
DPF1	17	FALSE	D4, zinc and double PHD fingers family 1 [Source:HGNC Symbol;Acc:HGNC:20225]
DPF3	24	FALSE	D4, zinc and double PHD fingers, family 3 [Source:HGNC Symbol;Acc:HGNC:17427]
DPM2	13	FALSE	dolichyl-phosphate mannosyltransferase polypeptide 2, regulatory subunit [Source:HGNC Symbol;Acc:HGNC:3006]
DPP3	17	FALSE	dipeptidyl-peptidase 3 [Source:HGNC Symbol;Acc:HGNC:3008]
DPYSL4	28	FALSE	dihydropyrimidinase like 4 [Source:HGNC Symbol;Acc:HGNC:3016]
DRAP1	22	FALSE	DR1-associated protein 1 (negative cofactor 2 alpha) [Source:HGNC Symbol;Acc:HGNC:3019]
DRG2	18	FALSE	developmentally regulated GTP binding protein 2 [Source:HGNC Symbol;Acc:HGNC:3030]
DTD2	22	FALSE	D-tyrosyl-tRNA deacylase 2 (putative) [Source:HGNC Symbol;Acc:HGNC:20277]
DTNB	28	TRUE	dystrobrevin beta [Source:HGNC Symbol;Acc:HGNC:3058]
DTYMK	21	FALSE	deoxythymidylate kinase [Source:HGNC Symbol;Acc:HGNC:3061]
DUS1L	23	FALSE	dihydrouridine synthase 1-like [Source:HGNC Symbol;Acc:HGNC:30086]
DUSP1	22	FALSE	dual specificity phosphatase 1 [Source:HGNC Symbol;Acc:HGNC:3064]
DUSP15	35	TRUE	dual specificity phosphatase 15 [Source:HGNC Symbol;Acc:HGNC:16236]
DUSP16	22	FALSE	dual specificity phosphatase 16 [Source:HGNC Symbol;Acc:HGNC:17909]
DUSP2	18	FALSE	dual specificity phosphatase 2 [Source:HGNC Symbol;Acc:HGNC:3068]
DUSP28	18	FALSE	dual specificity phosphatase 28 [Source:HGNC Symbol;Acc:HGNC:33237]
DUSP5	30	TRUE	dual specificity phosphatase 5 [Source:HGNC Symbol;Acc:HGNC:3071]
DUSP6	17	TRUE	dual specificity phosphatase 6 [Source:HGNC Symbol;Acc:HGNC:3072]
DUSP7	18	FALSE	dual specificity phosphatase 7 [Source:HGNC Symbol;Acc:HGNC:3073]
DYNC1LI2	17	FALSE	dynein, cytoplasmic 1, light intermediate chain 2 [Source:HGNC Symbol;Acc:HGNC:2966]
DYRK1B	33	FALSE	dual specificity tyrosine-(Y)-phosphorylation regulated kinase 1B [Source:HGNC Symbol;Acc:HGNC:3092]
DYRK2	24	FALSE	dual specificity tyrosine-(Y)-phosphorylation regulated kinase 2 [Source:HGNC Symbol;Acc:HGNC:3093]
DYRK3	29	FALSE	dual specificity tyrosine-(Y)-phosphorylation regulated kinase 3 [Source:HGNC Symbol;Acc:HGNC:3094]
E2F3	28	FALSE	E2F transcription factor 3 [Source:HGNC Symbol;Acc:HGNC:3115]
E2F8	22	FALSE	E2F transcription factor 8 [Source:HGNC Symbol;Acc:HGNC:24727]
E4F1	18	FALSE	E4F transcription factor 1 [Source:HGNC Symbol;Acc:HGNC:3121]
EAPP	17	TRUE	E2F-associated phosphoprotein [Source:HGNC Symbol;Acc:HGNC:19312]
EBF4	18	FALSE	early B-cell factor 4 [Source:HGNC Symbol;Acc:HGNC:29278]
ECE1	28	TRUE	endothelin converting enzyme 1 [Source:HGNC Symbol;Acc:HGNC:3146]
ECH1	21	FALSE	enoyl-CoA hydratase 1, peroxisomal [Source:HGNC Symbol;Acc:HGNC:3149]
ECI1	23	FALSE	enoyl-CoA delta isomerase 1 [Source:HGNC Symbol;Acc:HGNC:2703]
ECT2	26	TRUE	epithelial cell transforming 2 [Source:HGNC Symbol;Acc:HGNC:3155]
EDEM1	26	FALSE	ER degradation enhancer, mannosidase alpha-like 1 [Source:HGNC Symbol;Acc:HGNC:18967]
EDEM3	24	FALSE	ER degradation enhancer, mannosidase alpha-like 3 [Source:HGNC Symbol;Acc:HGNC:16787]
EDN1	38	FALSE	endothelin 1 [Source:HGNC Symbol;Acc:HGNC:3176]
EDRF1	23	FALSE	erythroid differentiation regulatory factor 1 [Source:HGNC Symbol;Acc:HGNC:24640]
EEA1	18	FALSE	early endosome antigen 1 [Source:HGNC Symbol;Acc:HGNC:3185]
EEF1A2	22	FALSE	eukaryotic translation elongation factor 1 alpha 2 [Source:HGNC Symbol;Acc:HGNC:3192]
EFCAB3	26	FALSE	EF-hand calcium binding domain 3 [Source:HGNC Symbol;Acc:HGNC:26379]
EFHD2	22	FALSE	EF-hand domain family member D2 [Source:HGNC Symbol;Acc:HGNC:28670]
EFNA1	13	FALSE	ephrin-A1 [Source:HGNC Symbol;Acc:HGNC:3221]
EFNA2	28	FALSE	ephrin-A2 [Source:HGNC Symbol;Acc:HGNC:3222]
EFNB1	26	FALSE	ephrin-B1 [Source:HGNC Symbol;Acc:HGNC:3226]
EFNB2	32	FALSE	ephrin-B2 [Source:HGNC Symbol;Acc:HGNC:3227]
EFNB3	18	FALSE	ephrin-B3 [Source:HGNC Symbol;Acc:HGNC:3228]
EFR3A	17	FALSE	EFR3 homolog A [Source:HGNC Symbol;Acc:HGNC:28970]
EGFL7	27	FALSE	EGF-like-domain, multiple 7 [Source:HGNC Symbol;Acc:HGNC:20594]
EGR1	23	FALSE	early growth response 1 [Source:HGNC Symbol;Acc:HGNC:3238]
EHBP1	42	FALSE	EH domain binding protein 1 [Source:HGNC Symbol;Acc:HGNC:29144]
EHD4	22	FALSE	EH domain containing 4 [Source:HGNC Symbol;Acc:HGNC:3245]
EID1	18	FALSE	EP300 interacting inhibitor of differentiation 1 [Source:HGNC Symbol;Acc:HGNC:1191]
EID2	17	FALSE	EP300 interacting inhibitor of differentiation 2 [Source:HGNC Symbol;Acc:HGNC:28292]
EIF1	14	TRUE	eukaryotic translation initiation factor 1 [Source:HGNC Symbol;Acc:HGNC:3249]
EIF1B	20	FALSE	eukaryotic translation initiation factor 1B [Source:HGNC Symbol;Acc:HGNC:30792]
EIF2AK2	22	FALSE	eukaryotic translation initiation factor 2 alpha kinase 2 [Source:HGNC Symbol;Acc:HGNC:9437]
EIF2AK3	18	TRUE	eukaryotic translation initiation factor 2 alpha kinase 3 [Source:HGNC Symbol;Acc:HGNC:3255]
EIF2AK4	24	FALSE	eukaryotic translation initiation factor 2 alpha kinase 4 [Source:HGNC Symbol;Acc:HGNC:19687]
EIF4E	22	FALSE	eukaryotic translation initiation factor 4E [Source:HGNC Symbol;Acc:HGNC:3287]
EIF4EBP1	24	FALSE	eukaryotic translation initiation factor 4E binding protein 1 [Source:HGNC Symbol;Acc:HGNC:3288]
EIF4G3	25	TRUE	eukaryotic translation initiation factor 4 gamma, 3 [Source:HGNC Symbol;Acc:HGNC:3298]
ELFN1	28	FALSE	extracellular leucine-rich repeat and fibronectin type III domain containing 1 [Source:HGNC Symbol;Acc:HGNC:33154]
ELL2	22	FALSE	elongation factor, RNA polymerase II, 2 [Source:HGNC Symbol;Acc:HGNC:17064]
ELOF1	23	FALSE	ELF1 homolog, elongation factor 1 [Source:HGNC Symbol;Acc:HGNC:28691]
ELOVL6	18	FALSE	ELOVL fatty acid elongase 6 [Source:HGNC Symbol;Acc:HGNC:15829]
EMID1	20	FALSE	EMI domain containing 1 [Source:HGNC Symbol;Acc:HGNC:18036]
EMILIN1	17	FALSE	elastin microfibril interfacer 1 [Source:HGNC Symbol;Acc:HGNC:19880]
EMP1	17	TRUE	epithelial membrane protein 1 [Source:HGNC Symbol;Acc:HGNC:3333]
EN1	30	FALSE	engrailed homeobox 1 [Source:HGNC Symbol;Acc:HGNC:3342]
EN2	20	FALSE	engrailed homeobox 2 [Source:HGNC Symbol;Acc:HGNC:3343]
ENAM	17	FALSE	enamelin [Source:HGNC Symbol;Acc:HGNC:3344]
ENC1	28	FALSE	ectodermal-neural cortex 1 (with BTB domain) [Source:HGNC Symbol;Acc:HGNC:3345]
ENG	22	FALSE	endoglin [Source:HGNC Symbol;Acc:HGNC:3349]
ENHO	14	FALSE	energy homeostasis associated [Source:HGNC Symbol;Acc:HGNC:24838]
ENO1	18	FALSE	enolase 1, (alpha) [Source:HGNC Symbol;Acc:HGNC:3350]
ENOX2	24	FALSE	ecto-NOX disulfide-thiol exchanger 2 [Source:HGNC Symbol;Acc:HGNC:2259]
ENTHD2	22	FALSE	ENTH domain containing 2 [Source:HGNC Symbol;Acc:HGNC:26458]
ENTPD1	22	TRUE	ectonucleoside triphosphate diphosphohydrolase 1 [Source:HGNC Symbol;Acc:HGNC:3363]
ENTPD4	20	FALSE	ectonucleoside triphosphate diphosphohydrolase 4 [Source:HGNC Symbol;Acc:HGNC:14573]
ENTPD5	26	FALSE	ectonucleoside triphosphate diphosphohydrolase 5 [Source:HGNC Symbol;Acc:HGNC:3367]
ENTPD6	17	TRUE	ectonucleoside triphosphate diphosphohydrolase 6 (putative) [Source:HGNC Symbol;Acc:HGNC:3368]
ENTPD7	16	FALSE	ectonucleoside triphosphate diphosphohydrolase 7 [Source:HGNC Symbol;Acc:HGNC:19745]
EPB41L4A-AS1	23	FALSE	EPB41L4A antisense RNA 1 [Source:HGNC Symbol;Acc:HGNC:30749]
EPB41L4B	18	FALSE	erythrocyte membrane protein band 4.1 like 4B [Source:HGNC Symbol;Acc:HGNC:19818]
EPHA2	30	FALSE	EPH receptor A2 [Source:HGNC Symbol;Acc:HGNC:3386]
EPHB3	23	FALSE	EPH receptor B3 [Source:HGNC Symbol;Acc:HGNC:3394]
EPHX1	28	TRUE	epoxide hydrolase 1, microsomal (xenobiotic) [Source:HGNC Symbol;Acc:HGNC:3401]
EPN1	25	FALSE	epsin 1 [Source:HGNC Symbol;Acc:HGNC:21604]
EPN2	26	TRUE	epsin 2 [Source:HGNC Symbol;Acc:HGNC:18639]
EPRS	21	FALSE	glutamyl-prolyl-tRNA synthetase [Source:HGNC Symbol;Acc:HGNC:3418]
EPS15	21	FALSE	epidermal growth factor receptor pathway substrate 15 [Source:HGNC Symbol;Acc:HGNC:3419]
ERBB2IP	22	FALSE	erbb2 interacting protein [Source:HGNC Symbol;Acc:HGNC:15842]
ERCC1	23	FALSE	excision repair cross-complementation group 1 [Source:HGNC Symbol;Acc:HGNC:3433]
ERCC4	17	FALSE	excision repair cross-complementation group 4 [Source:HGNC Symbol;Acc:HGNC:3436]
ERCC6L	27	FALSE	excision repair cross-complementation group 6 like [Source:HGNC Symbol;Acc:HGNC:20794]
ERGIC3	29	FALSE	ERGIC and golgi 3 [Source:HGNC Symbol;Acc:HGNC:15927]
ERI2	22	FALSE	ERI1 exoribonuclease family member 2 [Source:HGNC Symbol;Acc:HGNC:30541]
ERI3	30	FALSE	ERI1 exoribonuclease family member 3 [Source:HGNC Symbol;Acc:HGNC:17276]
ERP29	33	FALSE	endoplasmic reticulum protein 29 [Source:HGNC Symbol;Acc:HGNC:13799]
ERRFI1	17	FALSE	ERBB receptor feedback inhibitor 1 [Source:HGNC Symbol;Acc:HGNC:18185]
ESAM	28	FALSE	endothelial cell adhesion molecule [Source:HGNC Symbol;Acc:HGNC:17474]
ESF1	31	FALSE	ESF1 nucleolar pre-rRNA processing protein homolog [Source:HGNC Symbol;Acc:HGNC:15898]
ETFB	26	FALSE	electron-transfer-flavoprotein, beta polypeptide [Source:HGNC Symbol;Acc:HGNC:3482]
ETHE1	26	FALSE	ethylmalonic encephalopathy 1 [Source:HGNC Symbol;Acc:HGNC:23287]
ETS1	24	FALSE	v-ets avian erythroblastosis virus E26 oncogene homolog 1 [Source:HGNC Symbol;Acc:HGNC:3488]
ETS2	28	FALSE	v-ets avian erythroblastosis virus E26 oncogene homolog 2 [Source:HGNC Symbol;Acc:HGNC:3489]
ETV4	13	FALSE	ets variant 4 [Source:HGNC Symbol;Acc:HGNC:3493]
ETV5	26	TRUE	ets variant 5 [Source:HGNC Symbol;Acc:HGNC:3494]
EVA1A	24	FALSE	eva-1 homolog A (C. elegans) [Source:HGNC Symbol;Acc:HGNC:25816]
EVA1B	23	FALSE	eva-1 homolog B (C. elegans) [Source:HGNC Symbol;Acc:HGNC:25558]
EVL	24	FALSE	Enah/Vasp-like [Source:HGNC Symbol;Acc:HGNC:20234]
EXD2	18	FALSE	exonuclease 3'-5' domain containing 2 [Source:HGNC Symbol;Acc:HGNC:20217]
EXO5	23	FALSE	exonuclease 5 [Source:HGNC Symbol;Acc:HGNC:26115]
EXTL1	23	FALSE	exostosin-like glycosyltransferase 1 [Source:HGNC Symbol;Acc:HGNC:3515]
EZH1	18	TRUE	enhancer of zeste 1 polycomb repressive complex 2 subunit [Source:HGNC Symbol;Acc:HGNC:3526]
F2RL1	30	FALSE	coagulation factor II (thrombin) receptor-like 1 [Source:HGNC Symbol;Acc:HGNC:3538]
F3	22	FALSE	coagulation factor III (thromboplastin, tissue factor) [Source:HGNC Symbol;Acc:HGNC:3541]
FABP3	26	FALSE	fatty acid binding protein 3. muscle and heart [Source:HGNC Symbol;Acc:HGNC:3557]
FAF1	23	FALSE	Fas (TNFRSF6) associated factor 1 [Source:HGNC Symbol;Acc:HGNC:3578]
FAH	30	FALSE	fumarylacetoacetate hydrolase (fumarylacetoacetase) [Source:HGNC Symbol;Acc:HGNC:3579]
FAIM2	20	FALSE	Fas apoptotic inhibitory molecule 2 [Source:HGNC Symbol;Acc:HGNC:17067]
FAM102B	21	FALSE	family with sequence similarity 102 member B [Source:HGNC Symbol;Acc:HGNC:27637]
FAM110A	18	FALSE	family with sequence similarity 110 member A [Source:HGNC Symbol;Acc:HGNC:16188]
FAM110B	20	TRUE	family with sequence similarity 110 member B [Source:HGNC Symbol;Acc:HGNC:28587]
FAM110C	25	FALSE	family with sequence similarity 110 member C [Source:HGNC Symbol;Acc:HGNC:33340]
FAM114A1	22	FALSE	family with sequence similarity 114 member A1 [Source:HGNC Symbol;Acc:HGNC:25087]
FAM117A	22	TRUE	family with sequence similarity 117 member A [Source:HGNC Symbol;Acc:HGNC:24179]
FAM126A	24	FALSE	family with sequence similarity 126 member A [Source:HGNC Symbol;Acc:HGNC:24587]
FAM126B	18	FALSE	family with sequence similarity 126 member B [Source:HGNC Symbol;Acc:HGNC:28593]
FAM127A	13	FALSE	family with sequence similarity 127 member A [Source:HGNC Symbol;Acc:HGNC:2569]
FAM127B	22	FALSE	family with sequence similarity 127 member B [Source:HGNC Symbol;Acc:HGNC:24514]
FAM129A	26	FALSE	family with sequence similarity 129 member A [Source:HGNC Symbol;Acc:HGNC:16784]
FAM134A	18	FALSE	family with sequence similarity 134 member A [Source:HGNC Symbol;Acc:HGNC:28450]
FAM134C	24	FALSE	family with sequence similarity 134 member C [Source:HGNC Symbol;Acc:HGNC:27258]
FAM150B	26	FALSE	family with sequence similarity 150 member B [Source:HGNC Symbol;Acc:HGNC:27683]
FAM155B	24	FALSE	family with sequence similarity 155 member B [Source:HGNC Symbol;Acc:HGNC:30701]
FAM171A2	16	FALSE	family with sequence similarity 171 member A2 [Source:HGNC Symbol;Acc:HGNC:30480]
FAM173A	21	FALSE	family with sequence similarity 173 member A [Source:HGNC Symbol;Acc:HGNC:14152]
FAM193B	27	FALSE	family with sequence similarity 193 member B [Source:HGNC Symbol;Acc:HGNC:25524]
FAM195B	23	FALSE	family with sequence similarity 195 member B [Source:HGNC Symbol;Acc:HGNC:28007]
FAM198B	24	TRUE	family with sequence similarity 198 member B [Source:HGNC Symbol;Acc:HGNC:25312]
FAM208A	17	FALSE	family with sequence similarity 208 member A [Source:HGNC Symbol;Acc:HGNC:30314]
FAM208B	25	FALSE	family with sequence similarity 208 member B [Source:HGNC Symbol;Acc:HGNC:23484]
FAM20B	23	FALSE	family with sequence similarity 20 member B [Source:HGNC Symbol;Acc:HGNC:23017]
FAM20C	28	FALSE	family with sequence similarity 20 member C [Source:HGNC Symbol;Acc:HGNC:22140]
FAM210A	23	FALSE	family with sequence similarity 210 member A [Source:HGNC Symbol;Acc:HGNC:28346]
FAM222A	24	TRUE	family with sequence similarity 222 member A [Source:HGNC Symbol;Acc:HGNC:25915]
FAM227A	25	FALSE	family with sequence similarity 227 member A [Source:HGNC Symbol;Acc:HGNC:44197]
FAM26E	23	FALSE	family with sequence similarity 26 member E [Source:HGNC Symbol;Acc:HGNC:21568]
FAM3A	27	FALSE	family with sequence similarity 3 member A [Source:HGNC Symbol;Acc:HGNC:13749]
FAM3C	26	FALSE	family with sequence similarity 3 member C [Source:HGNC Symbol;Acc:HGNC:18664]
FAM46A	14	FALSE	family with sequence similarity 46 member A [Source:HGNC Symbol;Acc:HGNC:18345]
FAM46C	26	FALSE	family with sequence similarity 46 member C [Source:HGNC Symbol;Acc:HGNC:24712]
FAM57A	35	FALSE	family with sequence similarity 57 member A [Source:HGNC Symbol;Acc:HGNC:29646]
FAM69B	23	FALSE	family with sequence similarity 69 member B [Source:HGNC Symbol;Acc:HGNC:28290]
FAM73A	22	FALSE	family with sequence similarity 73 member A [Source:HGNC Symbol;Acc:HGNC:24741]
FAM73B	26	FALSE	family with sequence similarity 73 member B [Source:HGNC Symbol;Acc:HGNC:23621]
FAM83G	26	FALSE	family with sequence similarity 83 member G [Source:HGNC Symbol;Acc:HGNC:32554]
FAM84A	27	FALSE	family with sequence similarity 84 member A [Source:HGNC Symbol;Acc:HGNC:20743]
FAM84B	28	FALSE	family with sequence similarity 84 member B [Source:HGNC Symbol;Acc:HGNC:24166]
FAM91A1	27	FALSE	family with sequence similarity 91 member A1 [Source:HGNC Symbol;Acc:HGNC:26306]
FAM98A	24	FALSE	family with sequence similarity 98 member A [Source:HGNC Symbol;Acc:HGNC:24520]
FAM98C	20	FALSE	family with sequence similarity 98 member C [Source:HGNC Symbol;Acc:HGNC:27119]
FANCM	22	FALSE	Fanconi anemia complementation group M [Source:HGNC Symbol;Acc:HGNC:23168]
FANK1	20	FALSE	fibronectin type III and ankyrin repeat domains 1 [Source:HGNC Symbol;Acc:HGNC:23527]
FAR1	26	FALSE	fatty acyl-CoA reductase 1 [Source:HGNC Symbol;Acc:HGNC:26222]
FARS2	26	TRUE	phenylalanyl-tRNA synthetase 2, mitochondrial [Source:HGNC Symbol;Acc:HGNC:21062]
FASN	38	FALSE	fatty acid synthase [Source:HGNC Symbol;Acc:HGNC:3594]
FASTKD1	26	FALSE	FAST kinase domains 1 [Source:HGNC Symbol;Acc:HGNC:26150]
FASTKD2	22	FALSE	FAST kinase domains 2 [Source:HGNC Symbol;Acc:HGNC:29160]
FAT3	25	TRUE	FAT atypical cadherin 3 [Source:HGNC Symbol;Acc:HGNC:23112]
FBL	22	FALSE	fibrillarin [Source:HGNC Symbol;Acc:HGNC:3599]
FBLIM1	27	FALSE	filamin binding LIM protein 1 [Source:HGNC Symbol;Acc:HGNC:24686]
FBLL1	13	FALSE	fibrillarin-like 1 [Source:HGNC Symbol;Acc:HGNC:35458]
FBLN1	13	FALSE	fibulin 1 [Source:HGNC Symbol;Acc:HGNC:3600]
FBLN2	28	FALSE	fibulin 2 [Source:HGNC Symbol;Acc:HGNC:3601]
FBXL15	23	FALSE	F-box and leucine-rich repeat protein 15 [Source:HGNC Symbol;Acc:HGNC:28155]
FBXL16	23	FALSE	F-box and leucine-rich repeat protein 16 [Source:HGNC Symbol;Acc:HGNC:14150]
FBXL19	16	FALSE	F-box and leucine-rich repeat protein 19 [Source:HGNC Symbol;Acc:HGNC:25300]
FBXL20	18	FALSE	F-box and leucine-rich repeat protein 20 [Source:HGNC Symbol;Acc:HGNC:24679]
FBXL4	22	TRUE	F-box and leucine-rich repeat protein 4 [Source:HGNC Symbol;Acc:HGNC:13601]
FBXL5	17	FALSE	F-box and leucine-rich repeat protein 5 [Source:HGNC Symbol;Acc:HGNC:13602]
FBXO2	27	FALSE	F-box protein 2 [Source:HGNC Symbol;Acc:HGNC:13581]
FBXO28	36	FALSE	F-box protein 28 [Source:HGNC Symbol;Acc:HGNC:29046]
FBXO31	22	TRUE	F-box protein 31 [Source:HGNC Symbol;Acc:HGNC:16510]
FBXO32	21	FALSE	F-box protein 32 [Source:HGNC Symbol;Acc:HGNC:16731]
FBXO33	22	FALSE	F-box protein 33 [Source:HGNC Symbol;Acc:HGNC:19833]
FBXO45	17	FALSE	F-box protein 45 [Source:HGNC Symbol;Acc:HGNC:29148]
FBXO48	20	FALSE	F-box protein 48 [Source:HGNC Symbol;Acc:HGNC:33857]
FBXW4	25	FALSE	F-box and WD repeat domain containing 4 [Source:HGNC Symbol;Acc:HGNC:10847]
FBXW5	31	FALSE	F-box and WD repeat domain containing 5 [Source:HGNC Symbol;Acc:HGNC:13613]
FBXW9	18	FALSE	F-box and WD repeat domain containing 9 [Source:HGNC Symbol;Acc:HGNC:28136]
FCHO1	13	FALSE	FCH domain only 1 [Source:HGNC Symbol;Acc:HGNC:29002]
FDFT1	23	FALSE	farnesyl-diphosphate farnesyltransferase 1 [Source:HGNC Symbol;Acc:HGNC:3629]
FGD4	17	FALSE	FYVE, RhoGEF and PH domain containing 4 [Source:HGNC Symbol;Acc:HGNC:19125]
FGD6	18	TRUE	FYVE, RhoGEF and PH domain containing 6 [Source:HGNC Symbol;Acc:HGNC:21740]
FGF11	18	FALSE	fibroblast growth factor 11 [Source:HGNC Symbol;Acc:HGNC:3667]
FGF18	31	FALSE	fibroblast growth factor 18 [Source:HGNC Symbol;Acc:HGNC:3674]
FGF19	22	FALSE	fibroblast growth factor 19 [Source:HGNC Symbol;Acc:HGNC:3675]
FGF2	25	FALSE	fibroblast growth factor 2 (basic) [Source:HGNC Symbol;Acc:HGNC:3676]
FGFR3	23	FALSE	fibroblast growth factor receptor 3 [Source:HGNC Symbol;Acc:HGNC:3690]
FGFRL1	13	FALSE	fibroblast growth factor receptor-like 1 [Source:HGNC Symbol;Acc:HGNC:3693]
FHL2	28	FALSE	four and a half LIM domains 2 [Source:HGNC Symbol;Acc:HGNC:3703]
FIBIN	30	FALSE	fin bud initiation factor homolog (zebrafish) [Source:HGNC Symbol;Acc:HGNC:33747]
FIBP	20	FALSE	fibroblast growth factor (acidic) intracellular binding protein [Source:HGNC Symbol;Acc:HGNC:3705]
FIGNL1	21	FALSE	fidgetin-like 1 [Source:HGNC Symbol;Acc:HGNC:13286]
FILIP1	25	FALSE	filamin A interacting protein 1 [Source:HGNC Symbol;Acc:HGNC:21015]
FILIP1L	20	FALSE	filamin A interacting protein 1-like [Source:HGNC Symbol;Acc:HGNC:24589]
FIS1	18	FALSE	fission, mitochondrial 1 [Source:HGNC Symbol;Acc:HGNC:21689]
FJX1	17	FALSE	four jointed box 1 [Source:HGNC Symbol;Acc:HGNC:17166]
FKBP14	17	FALSE	FK506 binding protein 14 [Source:HGNC Symbol;Acc:HGNC:18625]
FLI1	25	FALSE	Fli-1 proto-oncogene, ETS transcription factor [Source:HGNC Symbol;Acc:HGNC:3749]
FLJ46906	22	FALSE	NA
FLNA	32	FALSE	filamin A [Source:HGNC Symbol;Acc:HGNC:3754]
FLRT1	17	FALSE	fibronectin leucine rich transmembrane protein 1 [Source:HGNC Symbol;Acc:HGNC:3760]
FLRT3	20	FALSE	fibronectin leucine rich transmembrane protein 3 [Source:HGNC Symbol;Acc:HGNC:3762]
FLVCR1	24	FALSE	feline leukemia virus subgroup C cellular receptor 1 [Source:HGNC Symbol;Acc:HGNC:24682]
FLYWCH1	30	FALSE	FLYWCH-type zinc finger 1 [Source:HGNC Symbol;Acc:HGNC:25404]
FLYWCH2	23	FALSE	FLYWCH family member 2 [Source:HGNC Symbol;Acc:HGNC:25178]
FMNL2	22	TRUE	formin like 2 [Source:HGNC Symbol;Acc:HGNC:18267]
FN3K	18	FALSE	fructosamine 3 kinase [Source:HGNC Symbol;Acc:HGNC:24822]
FNBP1L	26	FALSE	formin binding protein 1-like [Source:HGNC Symbol;Acc:HGNC:20851]
FNDC3B	18	TRUE	fibronectin type III domain containing 3B [Source:HGNC Symbol;Acc:HGNC:24670]
FNDC4	26	FALSE	fibronectin type III domain containing 4 [Source:HGNC Symbol;Acc:HGNC:20239]
FNDC5	17	TRUE	fibronectin type III domain containing 5 [Source:HGNC Symbol;Acc:HGNC:20240]
FOS	29	TRUE	FBJ murine osteosarcoma viral oncogene homolog [Source:HGNC Symbol;Acc:HGNC:3796]
FOSL2	23	FALSE	FOS-like antigen 2 [Source:HGNC Symbol;Acc:HGNC:3798]
FOXB1	37	FALSE	forkhead box B1 [Source:HGNC Symbol;Acc:HGNC:3799]
FOXJ1	23	FALSE	forkhead box J1 [Source:HGNC Symbol;Acc:HGNC:3816]
FOXJ2	26	FALSE	forkhead box J2 [Source:HGNC Symbol;Acc:HGNC:24818]
FOXN2	18	FALSE	forkhead box N2 [Source:HGNC Symbol;Acc:HGNC:5281]
FOXO3	26	TRUE	forkhead box O3 [Source:HGNC Symbol;Acc:HGNC:3821]
FOXP1	25	FALSE	forkhead box P1 [Source:HGNC Symbol;Acc:HGNC:3823]
FOXP4	24	FALSE	forkhead box P4 [Source:HGNC Symbol;Acc:HGNC:20842]
FOXS1	31	FALSE	forkhead box S1 [Source:HGNC Symbol;Acc:HGNC:3735]
FRAS1	26	FALSE	Fraser extracellular matrix complex subunit 1 [Source:HGNC Symbol;Acc:HGNC:19185]
FRAT1	18	FALSE	frequently rearranged in advanced T-cell lymphomas 1 [Source:HGNC Symbol;Acc:HGNC:3944]
FRAT2	22	FALSE	frequently rearranged in advanced T-cell lymphomas 2 [Source:HGNC Symbol;Acc:HGNC:16048]
FRMD3	32	FALSE	FERM domain containing 3 [Source:HGNC Symbol;Acc:HGNC:24125]
FRMD4B	26	TRUE	FERM domain containing 4B [Source:HGNC Symbol;Acc:HGNC:24886]
FRMD6	24	FALSE	FERM domain containing 6 [Source:HGNC Symbol;Acc:HGNC:19839]
FRMD8	14	FALSE	FERM domain containing 8 [Source:HGNC Symbol;Acc:HGNC:25462]
FRS3	18	FALSE	fibroblast growth factor receptor substrate 3 [Source:HGNC Symbol;Acc:HGNC:16970]
FRY	24	FALSE	FRY microtubule binding protein [Source:HGNC Symbol;Acc:HGNC:20367]
FRYL	26	FALSE	FRY like transcription coactivator [Source:HGNC Symbol;Acc:HGNC:29127]
FRZB	30	FALSE	frizzled-related protein [Source:HGNC Symbol;Acc:HGNC:3959]
FSCN1	42	FALSE	fascin actin-bundling protein 1 [Source:HGNC Symbol;Acc:HGNC:11148]
FSD1	33	FALSE	fibronectin type III and SPRY domain containing 1 [Source:HGNC Symbol;Acc:HGNC:13745]
FST	22	FALSE	follistatin [Source:HGNC Symbol;Acc:HGNC:3971]
FTH1	14	TRUE	ferritin, heavy polypeptide 1 [Source:HGNC Symbol;Acc:HGNC:3976]
FTL	23	FALSE	ferritin, light polypeptide [Source:HGNC Symbol;Acc:HGNC:3999]
FUBP3	18	TRUE	far upstream element (FUSE) binding protein 3 [Source:HGNC Symbol;Acc:HGNC:4005]
FUNDC1	31	FALSE	FUN14 domain containing 1 [Source:HGNC Symbol;Acc:HGNC:28746]
FUOM	18	FALSE	fucose mutarotase [Source:HGNC Symbol;Acc:HGNC:24733]
FURIN	26	FALSE	furin (paired basic amino acid cleaving enzyme) [Source:HGNC Symbol;Acc:HGNC:8568]
FXYD5	23	FALSE	FXYD domain containing ion transport regulator 5 [Source:HGNC Symbol;Acc:HGNC:4029]
FYCO1	27	TRUE	FYVE and coiled-coil domain containing 1 [Source:HGNC Symbol;Acc:HGNC:14673]
FZD10	20	FALSE	frizzled class receptor 10 [Source:HGNC Symbol;Acc:HGNC:4039]
FZD2	18	FALSE	frizzled class receptor 2 [Source:HGNC Symbol;Acc:HGNC:4040]
FZD5	14	FALSE	frizzled class receptor 5 [Source:HGNC Symbol;Acc:HGNC:4043]
FZD7	13	FALSE	frizzled class receptor 7 [Source:HGNC Symbol;Acc:HGNC:4045]
G2E3	18	TRUE	G2/M-phase specific E3 ubiquitin protein ligase [Source:HGNC Symbol;Acc:HGNC:20338]
G3BP2	26	FALSE	GTPase activating protein (SH3 domain) binding protein 2 [Source:HGNC Symbol;Acc:HGNC:30291]
G6PC3	15	FALSE	glucose 6 phosphatase, catalytic, 3 [Source:HGNC Symbol;Acc:HGNC:24861]
GAB2	21	TRUE	GRB2 associated binding protein 2 [Source:HGNC Symbol;Acc:HGNC:14458]
GABARAP	22	TRUE	GABA(A) receptor-associated protein [Source:HGNC Symbol;Acc:HGNC:4067]
GABPA	21	FALSE	GA binding protein transcription factor alpha subunit [Source:HGNC Symbol;Acc:HGNC:4071]
GABRA6	26	FALSE	gamma-aminobutyric acid (GABA) A receptor, alpha 6 [Source:HGNC Symbol;Acc:HGNC:4080]
GABRE	32	FALSE	gamma-aminobutyric acid (GABA) A receptor. epsilon [Source:HGNC Symbol;Acc:HGNC:4085]
GADD45B	17	FALSE	growth arrest and DNA damage inducible beta [Source:HGNC Symbol;Acc:HGNC:4096]
GALK1	23	FALSE	galactokinase 1 [Source:HGNC Symbol;Acc:HGNC:4118]
GALM	15	TRUE	galactose mutarotase (aldose 1-epimerase) [Source:HGNC Symbol;Acc:HGNC:24063]
GALNT16	36	TRUE	polypeptide N-acetylgalactosaminyltransferase 16 [Source:HGNC Symbol;Acc:HGNC:23233]
GAPDH	26	FALSE	glyceraldehyde-3-phosphate dehydrogenase [Source:HGNC Symbol;Acc:HGNC:4141]
GAPVD1	22	FALSE	GTPase activating protein and VPS9 domains 1 [Source:HGNC Symbol;Acc:HGNC:23375]
GAR1	22	FALSE	GAR1 homolog, ribonucleoprotein [Source:HGNC Symbol;Acc:HGNC:14264]
GAS2L1	17	FALSE	growth arrest specific 2 like 1 [Source:HGNC Symbol;Acc:HGNC:16955]
GAS2L3	26	FALSE	growth arrest specific 2 like 3 [Source:HGNC Symbol;Acc:HGNC:27475]
GAS6	21	FALSE	growth arrest specific 6 [Source:HGNC Symbol;Acc:HGNC:4168]
GATAD1	17	FALSE	GATA zinc finger domain containing 1 [Source:HGNC Symbol;Acc:HGNC:29941]
GATSL3	32	FALSE	GATS protein-like 3 [Source:HGNC Symbol;Acc:HGNC:34423]
GBP3	30	FALSE	guanylate binding protein 3 [Source:HGNC Symbol;Acc:HGNC:4184]
GCDH	33	FALSE	glutaryl-CoA dehydrogenase [Source:HGNC Symbol;Acc:HGNC:4189]
GCH1	27	TRUE	GTP cyclohydrolase 1 [Source:HGNC Symbol;Acc:HGNC:4193]
GCLM	18	FALSE	glutamate-cysteine ligase, modifier subunit [Source:HGNC Symbol;Acc:HGNC:4312]
GCNT2	29	TRUE	glucosaminyl (N-acetyl) transferase 2, I-branching enzyme (I blood group) [Source:HGNC Symbol;Acc:HGNC:4204]
GCNT4	23	FALSE	glucosaminyl (N-acetyl) transferase 4, core 2 [Source:HGNC Symbol;Acc:HGNC:17973]
GCSAM	22	FALSE	germinal center-associated, signaling and motility [Source:HGNC Symbol;Acc:HGNC:20253]
GDAP1L1	23	FALSE	ganglioside induced differentiation associated protein 1-like 1 [Source:HGNC Symbol;Acc:HGNC:4213]
GEMIN4	17	FALSE	gem nuclear organelle associated protein 4 [Source:HGNC Symbol;Acc:HGNC:15717]
GEMIN6	26	FALSE	gem nuclear organelle associated protein 6 [Source:HGNC Symbol;Acc:HGNC:20044]
GET4	23	FALSE	golgi to ER traffic protein 4 [Source:HGNC Symbol;Acc:HGNC:21690]
GFPT1	20	FALSE	glutamine--fructose-6-phosphate transaminase 1 [Source:HGNC Symbol;Acc:HGNC:4241]
GGA1	23	FALSE	golgi-associated, gamma adaptin ear containing, ARF binding protein 1 [Source:HGNC Symbol;Acc:HGNC:17842]
GGT7	18	FALSE	gamma-glutamyltransferase 7 [Source:HGNC Symbol;Acc:HGNC:4259]
GHDC	22	FALSE	GH3 domain containing [Source:HGNC Symbol;Acc:HGNC:24438]
GIGYF1	13	FALSE	GRB10 interacting GYF protein 1 [Source:HGNC Symbol;Acc:HGNC:9126]
GIPC1	23	FALSE	GIPC PDZ domain containing family member 1 [Source:HGNC Symbol;Acc:HGNC:1226]
GIT1	21	FALSE	G protein-coupled receptor kinase interacting ArfGAP 1 [Source:HGNC Symbol;Acc:HGNC:4272]
GJA1	32	FALSE	gap junction protein alpha 1 [Source:HGNC Symbol;Acc:HGNC:4274]
GJC1	18	FALSE	gap junction protein gamma 1 [Source:HGNC Symbol;Acc:HGNC:4280]
GK5	13	FALSE	glycerol kinase 5 (putative) [Source:HGNC Symbol;Acc:HGNC:28635]
GLB1	22	FALSE	galactosidase beta 1 [Source:HGNC Symbol;Acc:HGNC:4298]
GLG1	26	TRUE	golgi glycoprotein 1 [Source:HGNC Symbol;Acc:HGNC:4316]
GLI2	34	FALSE	GLI family zinc finger 2 [Source:HGNC Symbol;Acc:HGNC:4318]
GLI4	22	FALSE	GLI family zinc finger 4 [Source:HGNC Symbol;Acc:HGNC:4320]
GLIPR1	13	FALSE	GLI pathogenesis-related 1 [Source:HGNC Symbol;Acc:HGNC:17001]
GLTSCR2	23	FALSE	glioma tumor suppressor candidate region gene 2 [Source:HGNC Symbol;Acc:HGNC:4333]
GLYCTK	13	FALSE	glycerate kinase [Source:HGNC Symbol;Acc:HGNC:24247]
GMFB	24	FALSE	glia maturation factor, beta [Source:HGNC Symbol;Acc:HGNC:4373]
GNA13	23	FALSE	guanine nucleotide binding protein (G protein), alpha 13 [Source:HGNC Symbol;Acc:HGNC:4381]
GNAI2	26	FALSE	guanine nucleotide binding protein (G protein), alpha inhibiting activity polypeptide 2 [Source:HGNC Symbol;Acc:HGNC:4385]
GNB3	18	FALSE	guanine nucleotide binding protein (G protein). beta polypeptide 3 [Source:HGNC Symbol;Acc:HGNC:4400]
GNB4	18	FALSE	guanine nucleotide binding protein (G protein), beta polypeptide 4 [Source:HGNC Symbol;Acc:HGNC:20731]
GNE	24	FALSE	glucosamine (UDP-N-acetyl)-2-epimerase/N-acetylmannosamine kinase [Source:HGNC Symbol;Acc:HGNC:23657]
GNG5	21	FALSE	guanine nucleotide binding protein (G protein), gamma 5 [Source:HGNC Symbol;Acc:HGNC:4408]
GNPNAT1	22	FALSE	glucosamine-phosphate N-acetyltransferase 1 [Source:HGNC Symbol;Acc:HGNC:19980]
GNPTG	26	FALSE	N-acetylglucosamine-1-phosphate transferase, gamma subunit [Source:HGNC Symbol;Acc:HGNC:23026]
GOLGA4	28	TRUE	golgin A4 [Source:HGNC Symbol;Acc:HGNC:4427]
GOLPH3L	22	TRUE	golgi phosphoprotein 3-like [Source:HGNC Symbol;Acc:HGNC:24882]
GOSR1	21	FALSE	golgi SNAP receptor complex member 1 [Source:HGNC Symbol;Acc:HGNC:4430]
GOT1	32	FALSE	glutamic-oxaloacetic transaminase 1, soluble [Source:HGNC Symbol;Acc:HGNC:4432]
GPALPP1	28	FALSE	GPALPP motifs containing 1 [Source:HGNC Symbol;Acc:HGNC:20298]
GPATCH11	17	FALSE	G-patch domain containing 11 [Source:HGNC Symbol;Acc:HGNC:26768]
GPATCH2	18	FALSE	G-patch domain containing 2 [Source:HGNC Symbol;Acc:HGNC:25499]
GPATCH2L	28	FALSE	G-patch domain containing 2 like [Source:HGNC Symbol;Acc:HGNC:20210]
GPC1	26	FALSE	glypican 1 [Source:HGNC Symbol;Acc:HGNC:4449]
GPC3	27	FALSE	glypican 3 [Source:HGNC Symbol;Acc:HGNC:4451]
GPCPD1	26	FALSE	glycerophosphocholine phosphodiesterase 1 [Source:HGNC Symbol;Acc:HGNC:26957]
GPD2	22	FALSE	glycerol-3-phosphate dehydrogenase 2 [Source:HGNC Symbol;Acc:HGNC:4456]
GPI	26	FALSE	glucose-6-phosphate isomerase [Source:HGNC Symbol;Acc:HGNC:4458]
GPR132	26	FALSE	G protein-coupled receptor 132 [Source:HGNC Symbol;Acc:HGNC:17482]
GPR137	27	FALSE	G protein-coupled receptor 137 [Source:HGNC Symbol;Acc:HGNC:24300]
GPR146	35	TRUE	G protein-coupled receptor 146 [Source:HGNC Symbol;Acc:HGNC:21718]
GPR153	25	FALSE	G protein-coupled receptor 153 [Source:HGNC Symbol;Acc:HGNC:23618]
GPR183	18	FALSE	G protein-coupled receptor 183 [Source:HGNC Symbol;Acc:HGNC:3128]
GPR3	43	FALSE	G protein-coupled receptor 3 [Source:HGNC Symbol;Acc:HGNC:4484]
GPR75	13	FALSE	G protein-coupled receptor 75 [Source:HGNC Symbol;Acc:HGNC:4526]
GPR85	27	FALSE	G protein-coupled receptor 85 [Source:HGNC Symbol;Acc:HGNC:4536]
GPR89B	13	FALSE	G protein-coupled receptor 89B [Source:HGNC Symbol;Acc:HGNC:13840]
GPRC5C	23	FALSE	G protein-coupled receptor, class C, group 5, member C [Source:HGNC Symbol;Acc:HGNC:13309]
GPS2	30	FALSE	G protein pathway suppressor 2 [Source:HGNC Symbol;Acc:HGNC:4550]
GPSM1	23	FALSE	G-protein signaling modulator 1 [Source:HGNC Symbol;Acc:HGNC:17858]
GPX3	22	FALSE	glutathione peroxidase 3 [Source:HGNC Symbol;Acc:HGNC:4555]
GPX4	17	FALSE	glutathione peroxidase 4 [Source:HGNC Symbol;Acc:HGNC:4556]
GRAMD1A	29	FALSE	GRAM domain containing 1A [Source:HGNC Symbol;Acc:HGNC:29305]
GRAMD2	20	FALSE	GRAM domain containing 2 [Source:HGNC Symbol;Acc:HGNC:27287]
GRASP	17	FALSE	GRP1 (general receptor for phosphoinositides 1)-associated scaffold protein [Source:HGNC Symbol;Acc:HGNC:18707]
GRB10	30	FALSE	growth factor receptor bound protein 10 [Source:HGNC Symbol;Acc:HGNC:4564]
GRHL1	23	FALSE	grainyhead-like transcription factor 1 [Source:HGNC Symbol;Acc:HGNC:17923]
GRHL3	22	FALSE	grainyhead-like transcription factor 3 [Source:HGNC Symbol;Acc:HGNC:25839]
GRHPR	34	FALSE	glyoxylate reductase/hydroxypyruvate reductase [Source:HGNC Symbol;Acc:HGNC:4570]
GRIN2B	24	TRUE	glutamate receptor, ionotropic, N-methyl D-aspartate 2B [Source:HGNC Symbol;Acc:HGNC:4586]
GRIN2D	21	FALSE	glutamate receptor, ionotropic, N-methyl D-aspartate 2D [Source:HGNC Symbol;Acc:HGNC:4588]
GRK6	22	TRUE	G protein-coupled receptor kinase 6 [Source:HGNC Symbol;Acc:HGNC:4545]
GRN	24	FALSE	granulin [Source:HGNC Symbol;Acc:HGNC:4601]
GRPEL2	17	FALSE	GrpE-like 2, mitochondrial (E. coli) [Source:HGNC Symbol;Acc:HGNC:21060]
GSN	36	FALSE	gelsolin [Source:HGNC Symbol;Acc:HGNC:4620]
GSS	23	FALSE	glutathione synthetase [Source:HGNC Symbol;Acc:HGNC:4624]
GSTCD	28	FALSE	glutathione S-transferase, C-terminal domain containing [Source:HGNC Symbol;Acc:HGNC:25806]
GSTK1	18	FALSE	glutathione S-transferase kappa 1 [Source:HGNC Symbol;Acc:HGNC:16906]
GSTM2	21	FALSE	glutathione S-transferase mu 2 (muscle) [Source:HGNC Symbol;Acc:HGNC:4634]
GSTP1	26	FALSE	glutathione S-transferase pi 1 [Source:HGNC Symbol;Acc:HGNC:4638]
GSTZ1	24	FALSE	glutathione S-transferase zeta 1 [Source:HGNC Symbol;Acc:HGNC:4643]
GTF2A1	13	TRUE	general transcription factor IIA 1 [Source:HGNC Symbol;Acc:HGNC:4646]
GTPBP10	20	FALSE	GTP-binding protein 10 (putative) [Source:HGNC Symbol;Acc:HGNC:25106]
GTPBP2	25	FALSE	GTP binding protein 2 [Source:HGNC Symbol;Acc:HGNC:4670]
GUSB	22	FALSE	glucuronidase, beta [Source:HGNC Symbol;Acc:HGNC:4696]
GYPC	25	FALSE	glycophorin C (Gerbich blood group) [Source:HGNC Symbol;Acc:HGNC:4704]
H1F0	34	FALSE	H1 histone family member 0 [Source:HGNC Symbol;Acc:HGNC:4714]
H1FX	25	FALSE	H1 histone family member X [Source:HGNC Symbol;Acc:HGNC:4722]
H1FX-AS1	21	FALSE	H1FX antisense RNA 1 [Source:HGNC Symbol;Acc:HGNC:27953]
H2AFJ	17	FALSE	H2A histone family member J [Source:HGNC Symbol;Acc:HGNC:14456]
H2AFX	22	TRUE	H2A histone family member X [Source:HGNC Symbol;Acc:HGNC:4739]
HADHA	21	FALSE	hydroxyacyl-CoA dehydrogenase/3-ketoacyl-CoA thiolase/enoyl-CoA hydratase (trifunctional protein), alpha subunit [Source:HGNC Symbol;Acc:HGNC:4801]
HAGH	18	FALSE	hydroxyacylglutathione hydrolase [Source:HGNC Symbol;Acc:HGNC:4805]
HAP1	23	FALSE	huntingtin-associated protein 1 [Source:HGNC Symbol;Acc:HGNC:4812]
HAPLN1	33	FALSE	hyaluronan and proteoglycan link protein 1 [Source:HGNC Symbol;Acc:HGNC:2380]
HAS3	23	FALSE	hyaluronan synthase 3 [Source:HGNC Symbol;Acc:HGNC:4820]
HAUS7	33	FALSE	HAUS augmin like complex subunit 7 [Source:HGNC Symbol;Acc:HGNC:32979]
HAX1	25	FALSE	HCLS1 associated protein X-1 [Source:HGNC Symbol;Acc:HGNC:16915]
HBEGF	18	FALSE	heparin-binding EGF-like growth factor [Source:HGNC Symbol;Acc:HGNC:3059]
HBP1	23	TRUE	HMG-box transcription factor 1 [Source:HGNC Symbol;Acc:HGNC:23200]
HCCS	17	FALSE	holocytochrome c synthase [Source:HGNC Symbol;Acc:HGNC:4837]
HCFC1R1	17	FALSE	host cell factor C1 regulator 1 (XPO1 dependent) [Source:HGNC Symbol;Acc:HGNC:21198]
HCN2	26	FALSE	hyperpolarization activated cyclic nucleotide gated potassium channel 2 [Source:HGNC Symbol;Acc:HGNC:4846]
HDAC10	13	TRUE	histone deacetylase 10 [Source:HGNC Symbol;Acc:HGNC:18128]
HDAC11	18	FALSE	histone deacetylase 11 [Source:HGNC Symbol;Acc:HGNC:19086]
HDAC5	23	TRUE	histone deacetylase 5 [Source:HGNC Symbol;Acc:HGNC:14068]
HDGFRP3	13	FALSE	NA
HEATR1	22	FALSE	HEAT repeat containing 1 [Source:HGNC Symbol;Acc:HGNC:25517]
HEATR5B	22	FALSE	HEAT repeat containing 5B [Source:HGNC Symbol;Acc:HGNC:29273]
HEBP1	18	TRUE	heme binding protein 1 [Source:HGNC Symbol;Acc:HGNC:17176]
HECA	22	FALSE	hdc homolog. cell cycle regulator [Source:HGNC Symbol;Acc:HGNC:21041]
HEG1	22	TRUE	heart development protein with EGF-like domains 1 [Source:HGNC Symbol;Acc:HGNC:29227]
HELB	32	FALSE	helicase (DNA) B [Source:HGNC Symbol;Acc:HGNC:17196]
HES1	26	TRUE	hes family bHLH transcription factor 1 [Source:HGNC Symbol;Acc:HGNC:5192]
HEXDC	23	FALSE	hexosaminidase (glycosyl hydrolase family 20, catalytic domain) containing [Source:HGNC Symbol;Acc:HGNC:26307]
HHLA3	17	FALSE	HERV-H LTR-associating 3 [Source:HGNC Symbol;Acc:HGNC:4906]
HIGD2A	13	FALSE	HIG1 hypoxia inducible domain family member 2A [Source:HGNC Symbol;Acc:HGNC:28311]
HILPDA	20	FALSE	hypoxia inducible lipid droplet-associated [Source:HGNC Symbol;Acc:HGNC:28859]
HINFP	17	FALSE	histone H4 transcription factor [Source:HGNC Symbol;Acc:HGNC:17850]
HINT2	17	TRUE	histidine triad nucleotide binding protein 2 [Source:HGNC Symbol;Acc:HGNC:18344]
HIPK3	24	FALSE	homeodomain interacting protein kinase 3 [Source:HGNC Symbol;Acc:HGNC:4915]
HIST1H2AC	24	FALSE	histone cluster 1. H2ac [Source:HGNC Symbol;Acc:HGNC:4733]
HIST1H2BD	32	TRUE	histone cluster 1. H2bd [Source:HGNC Symbol;Acc:HGNC:4747]
HIVEP1	28	FALSE	human immunodeficiency virus type I enhancer binding protein 1 [Source:HGNC Symbol;Acc:HGNC:4920]
HIVEP2	26	TRUE	human immunodeficiency virus type I enhancer binding protein 2 [Source:HGNC Symbol;Acc:HGNC:4921]
HIVEP3	41	TRUE	human immunodeficiency virus type I enhancer binding protein 3 [Source:HGNC Symbol;Acc:HGNC:13561]
HK2	22	FALSE	hexokinase 2 [Source:HGNC Symbol;Acc:HGNC:4923]
HM13	34	FALSE	histocompatibility (minor) 13 [Source:HGNC Symbol;Acc:HGNC:16435]
HM13-AS1	40	FALSE	HM13 antisense RNA 1 [Source:HGNC Symbol;Acc:HGNC:41940]
HMBS	18	TRUE	hydroxymethylbilane synthase [Source:HGNC Symbol;Acc:HGNC:4982]
HMGCL	22	TRUE	3-hydroxymethyl-3-methylglutaryl-CoA lyase [Source:HGNC Symbol;Acc:HGNC:5005]
HMGCR	24	FALSE	3-hydroxy-3-methylglutaryl-CoA reductase [Source:HGNC Symbol;Acc:HGNC:5006]
HMGCS1	17	FALSE	3-hydroxy-3-methylglutaryl-CoA synthase 1 [Source:HGNC Symbol;Acc:HGNC:5007]
HMGXB4	30	FALSE	HMG box domain containing 4 [Source:HGNC Symbol;Acc:HGNC:5003]
HMOX1	24	FALSE	heme oxygenase 1 [Source:HGNC Symbol;Acc:HGNC:5013]
HOMEZ	17	FALSE	homeobox and leucine zipper encoding [Source:HGNC Symbol;Acc:HGNC:20164]
HOOK1	18	FALSE	hook microtubule-tethering protein 1 [Source:HGNC Symbol;Acc:HGNC:19884]
HPCAL1	24	FALSE	hippocalcin-like 1 [Source:HGNC Symbol;Acc:HGNC:5145]
HPS1	22	FALSE	Hermansky-Pudlak syndrome 1 [Source:HGNC Symbol;Acc:HGNC:5163]
HPS3	25	FALSE	Hermansky-Pudlak syndrome 3 [Source:HGNC Symbol;Acc:HGNC:15597]
HPS5	18	FALSE	Hermansky-Pudlak syndrome 5 [Source:HGNC Symbol;Acc:HGNC:17022]
HRCT1	14	FALSE	histidine rich carboxyl terminus 1 [Source:HGNC Symbol;Acc:HGNC:33872]
HRH2	25	FALSE	histamine receptor H2 [Source:HGNC Symbol;Acc:HGNC:5183]
HS1BP3	27	FALSE	HCLS1 binding protein 3 [Source:HGNC Symbol;Acc:HGNC:24979]
HS3ST1	18	FALSE	heparan sulfate-glucosamine 3-sulfotransferase 1 [Source:HGNC Symbol;Acc:HGNC:5194]
HSD11B1L	32	FALSE	hydroxysteroid (11-beta) dehydrogenase 1-like [Source:HGNC Symbol;Acc:HGNC:30419]
HSD17B10	26	FALSE	hydroxysteroid (17-beta) dehydrogenase 10 [Source:HGNC Symbol;Acc:HGNC:4800]
HSD17B11	22	FALSE	hydroxysteroid (17-beta) dehydrogenase 11 [Source:HGNC Symbol;Acc:HGNC:22960]
HSD17B14	18	FALSE	hydroxysteroid (17-beta) dehydrogenase 14 [Source:HGNC Symbol;Acc:HGNC:23238]
HSH2D	22	FALSE	hematopoietic SH2 domain containing [Source:HGNC Symbol;Acc:HGNC:24920]
HSPA8	27	FALSE	heat shock protein family A (Hsp70) member 8 [Source:HGNC Symbol;Acc:HGNC:5241]
HSPB1	13	FALSE	heat shock protein family B (small) member 1 [Source:HGNC Symbol;Acc:HGNC:5246]
HSPBP1	18	FALSE	HSPA (heat shock 70kDa) binding protein, cytoplasmic cochaperone 1 [Source:HGNC Symbol;Acc:HGNC:24989]
HSPG2	28	FALSE	heparan sulfate proteoglycan 2 [Source:HGNC Symbol;Acc:HGNC:5273]
HSPH1	22	FALSE	heat shock protein family H (Hsp110) member 1 [Source:HGNC Symbol;Acc:HGNC:16969]
HTRA2	21	FALSE	HtrA serine peptidase 2 [Source:HGNC Symbol;Acc:HGNC:14348]
IARS	18	FALSE	isoleucyl-tRNA synthetase [Source:HGNC Symbol;Acc:HGNC:5330]
ICAM3	27	FALSE	intercellular adhesion molecule 3 [Source:HGNC Symbol;Acc:HGNC:5346]
ICE1	28	FALSE	interactor of little elongation complex ELL subunit 1 [Source:HGNC Symbol;Acc:HGNC:29154]
ID1	32	TRUE	inhibitor of DNA binding 1. dominant negative helix-loop-helix protein [Source:HGNC Symbol;Acc:HGNC:5360]
ID3	26	FALSE	inhibitor of DNA binding 3, dominant negative helix-loop-helix protein [Source:HGNC Symbol;Acc:HGNC:5362]
IDH1	20	FALSE	isocitrate dehydrogenase 1 (NADP+) [Source:HGNC Symbol;Acc:HGNC:5382]
IDH2	26	FALSE	isocitrate dehydrogenase 2 (NADP+), mitochondrial [Source:HGNC Symbol;Acc:HGNC:5383]
IDI1	34	FALSE	isopentenyl-diphosphate delta isomerase 1 [Source:HGNC Symbol;Acc:HGNC:5387]
IDUA	22	FALSE	iduronidase, alpha-L- [Source:HGNC Symbol;Acc:HGNC:5391]
IER2	13	FALSE	immediate early response 2 [Source:HGNC Symbol;Acc:HGNC:28871]
IER5	23	FALSE	immediate early response 5 [Source:HGNC Symbol;Acc:HGNC:5393]
IER5L	23	FALSE	immediate early response 5-like [Source:HGNC Symbol;Acc:HGNC:23679]
IFFO1	14	TRUE	intermediate filament family orphan 1 [Source:HGNC Symbol;Acc:HGNC:24970]
IFFO2	22	FALSE	intermediate filament family orphan 2 [Source:HGNC Symbol;Acc:HGNC:27006]
IFI6	18	FALSE	interferon, alpha-inducible protein 6 [Source:HGNC Symbol;Acc:HGNC:4054]
IFIT1	22	FALSE	interferon induced protein with tetratricopeptide repeats 1 [Source:HGNC Symbol;Acc:HGNC:5407]
IFIT2	23	FALSE	interferon induced protein with tetratricopeptide repeats 2 [Source:HGNC Symbol;Acc:HGNC:5409]
IFITM10	14	TRUE	interferon induced transmembrane protein 10 [Source:HGNC Symbol;Acc:HGNC:40022]
IFITM3	17	FALSE	interferon induced transmembrane protein 3 [Source:HGNC Symbol;Acc:HGNC:5414]
IGBP1	22	FALSE	immunoglobulin (CD79A) binding protein 1 [Source:HGNC Symbol;Acc:HGNC:5461]
IGF2R	18	TRUE	insulin like growth factor 2 receptor [Source:HGNC Symbol;Acc:HGNC:5467]
IGFBP2	22	FALSE	insulin like growth factor binding protein 2 [Source:HGNC Symbol;Acc:HGNC:5471]
IGFBP3	13	FALSE	insulin like growth factor binding protein 3 [Source:HGNC Symbol;Acc:HGNC:5472]
IGFBP5	30	FALSE	insulin like growth factor binding protein 5 [Source:HGNC Symbol;Acc:HGNC:5474]
IGIP	18	FALSE	IgA-inducing protein [Source:HGNC Symbol;Acc:HGNC:33847]
IGSF8	17	TRUE	immunoglobulin superfamily member 8 [Source:HGNC Symbol;Acc:HGNC:17813]
IKZF2	23	FALSE	IKAROS family zinc finger 2 [Source:HGNC Symbol;Acc:HGNC:13177]
IL16	26	FALSE	interleukin 16 [Source:HGNC Symbol;Acc:HGNC:5980]
IL1A	18	FALSE	interleukin 1 alpha [Source:HGNC Symbol;Acc:HGNC:5991]
IL1R1	24	FALSE	interleukin 1 receptor, type I [Source:HGNC Symbol;Acc:HGNC:5993]
IL6R	27	FALSE	interleukin 6 receptor [Source:HGNC Symbol;Acc:HGNC:6019]
IL7	27	FALSE	interleukin 7 [Source:HGNC Symbol;Acc:HGNC:6023]
ILDR2	18	FALSE	immunoglobulin-like domain containing receptor 2 [Source:HGNC Symbol;Acc:HGNC:18131]
ILVBL	21	FALSE	ilvB (bacterial acetolactate synthase)-like [Source:HGNC Symbol;Acc:HGNC:6041]
IMPA1	27	FALSE	inositol(myo)-1(or 4)-monophosphatase 1 [Source:HGNC Symbol;Acc:HGNC:6050]
IMPA2	34	FALSE	inositol(myo)-1(or 4)-monophosphatase 2 [Source:HGNC Symbol;Acc:HGNC:6051]
IMPDH1	24	FALSE	IMP (inosine 5'-monophosphate) dehydrogenase 1 [Source:HGNC Symbol;Acc:HGNC:6052]
IMPDH2	27	FALSE	IMP (inosine 5'-monophosphate) dehydrogenase 2 [Source:HGNC Symbol;Acc:HGNC:6053]
IMPG2	22	FALSE	interphotoreceptor matrix proteoglycan 2 [Source:HGNC Symbol;Acc:HGNC:18362]
INF2	40	FALSE	inverted formin, FH2 and WH2 domain containing [Source:HGNC Symbol;Acc:HGNC:23791]
ING1	22	TRUE	inhibitor of growth family member 1 [Source:HGNC Symbol;Acc:HGNC:6062]
ING4	22	FALSE	inhibitor of growth family member 4 [Source:HGNC Symbol;Acc:HGNC:19423]
INHBA	26	FALSE	inhibin beta A [Source:HGNC Symbol;Acc:HGNC:6066]
INO80E	23	FALSE	INO80 complex subunit E [Source:HGNC Symbol;Acc:HGNC:26905]
INPP5B	25	FALSE	inositol polyphosphate-5-phosphatase B [Source:HGNC Symbol;Acc:HGNC:6077]
INPP5K	22	FALSE	inositol polyphosphate-5-phosphatase K [Source:HGNC Symbol;Acc:HGNC:33882]
INSIG1	23	FALSE	insulin induced gene 1 [Source:HGNC Symbol;Acc:HGNC:6083]
INSL3	23	FALSE	insulin like 3 [Source:HGNC Symbol;Acc:HGNC:6086]
INTS6	18	FALSE	integrator complex subunit 6 [Source:HGNC Symbol;Acc:HGNC:14879]
IPMK	13	FALSE	inositol polyphosphate multikinase [Source:HGNC Symbol;Acc:HGNC:20739]
IQSEC2	26	FALSE	IQ motif and Sec7 domain 2 [Source:HGNC Symbol;Acc:HGNC:29059]
IRF1	27	FALSE	interferon regulatory factor 1 [Source:HGNC Symbol;Acc:HGNC:6116]
IRF2BPL	18	TRUE	interferon regulatory factor 2 binding protein-like [Source:HGNC Symbol;Acc:HGNC:14282]
IRF3	22	FALSE	interferon regulatory factor 3 [Source:HGNC Symbol;Acc:HGNC:6118]
IRS1	21	TRUE	insulin receptor substrate 1 [Source:HGNC Symbol;Acc:HGNC:6125]
IRS2	21	TRUE	insulin receptor substrate 2 [Source:HGNC Symbol;Acc:HGNC:6126]
IRX1	22	FALSE	iroquois homeobox 1 [Source:HGNC Symbol;Acc:HGNC:14358]
ISLR	13	FALSE	immunoglobulin superfamily containing leucine-rich repeat [Source:HGNC Symbol;Acc:HGNC:6133]
ISM1	17	FALSE	isthmin 1, angiogenesis inhibitor [Source:HGNC Symbol;Acc:HGNC:16213]
ISOC2	18	FALSE	isochorismatase domain containing 2 [Source:HGNC Symbol;Acc:HGNC:26278]
ISYNA1	18	FALSE	inositol-3-phosphate synthase 1 [Source:HGNC Symbol;Acc:HGNC:29821]
ITCH	13	FALSE	itchy E3 ubiquitin protein ligase [Source:HGNC Symbol;Acc:HGNC:13890]
ITFG2	18	TRUE	integrin alpha FG-GAP repeat containing 2 [Source:HGNC Symbol;Acc:HGNC:30879]
ITGB3	24	FALSE	integrin subunit beta 3 [Source:HGNC Symbol;Acc:HGNC:6156]
ITGB8	13	TRUE	integrin subunit beta 8 [Source:HGNC Symbol;Acc:HGNC:6163]
ITK	14	FALSE	IL2-inducible T-cell kinase [Source:HGNC Symbol;Acc:HGNC:6171]
ITM2C	28	FALSE	integral membrane protein 2C [Source:HGNC Symbol;Acc:HGNC:6175]
ITPA	21	FALSE	inosine triphosphatase [Source:HGNC Symbol;Acc:HGNC:6176]
ITPRIPL2	28	FALSE	inositol 1,4,5-trisphosphate receptor interacting protein-like 2 [Source:HGNC Symbol;Acc:HGNC:27257]
ITSN1	27	TRUE	intersectin 1 [Source:HGNC Symbol;Acc:HGNC:6183]
IVNS1ABP	23	FALSE	influenza virus NS1A binding protein [Source:HGNC Symbol;Acc:HGNC:16951]
JADE1	22	TRUE	jade family PHD finger 1 [Source:HGNC Symbol;Acc:HGNC:30027]
JAG1	23	TRUE	jagged 1 [Source:HGNC Symbol;Acc:HGNC:6188]
JAK3	28	FALSE	Janus kinase 3 [Source:HGNC Symbol;Acc:HGNC:6193]
JDP2	13	TRUE	Jun dimerization protein 2 [Source:HGNC Symbol;Acc:HGNC:17546]
JMJD1C	30	FALSE	jumonji domain containing 1C [Source:HGNC Symbol;Acc:HGNC:12313]
JMJD6	13	FALSE	jumonji domain containing 6 [Source:HGNC Symbol;Acc:HGNC:19355]
JMY	23	TRUE	junction mediating and regulatory protein. p53 cofactor [Source:HGNC Symbol;Acc:HGNC:28916]
JOSD2	26	FALSE	Josephin domain containing 2 [Source:HGNC Symbol;Acc:HGNC:28853]
JPH1	13	FALSE	junctophilin 1 [Source:HGNC Symbol;Acc:HGNC:14201]
JPH2	17	FALSE	junctophilin 2 [Source:HGNC Symbol;Acc:HGNC:14202]
JRKL	22	FALSE	JRK-like [Source:HGNC Symbol;Acc:HGNC:6200]
JTB	14	TRUE	jumping translocation breakpoint [Source:HGNC Symbol;Acc:HGNC:6201]
JUN	23	TRUE	jun proto-oncogene [Source:HGNC Symbol;Acc:HGNC:6204]
JUNB	18	TRUE	jun B proto-oncogene [Source:HGNC Symbol;Acc:HGNC:6205]
JUP	33	TRUE	junction plakoglobin [Source:HGNC Symbol;Acc:HGNC:6207]
KAT6A	22	FALSE	K(lysine) acetyltransferase 6A [Source:HGNC Symbol;Acc:HGNC:13013]
KATNAL1	14	FALSE	katanin p60 subunit A-like 1 [Source:HGNC Symbol;Acc:HGNC:28361]
KATNB1	17	FALSE	katanin p80 (WD repeat containing) subunit B 1 [Source:HGNC Symbol;Acc:HGNC:6217]
KATNBL1	13	FALSE	katanin p80 subunit B-like 1 [Source:HGNC Symbol;Acc:HGNC:26199]
KBTBD2	22	FALSE	kelch repeat and BTB (POZ) domain containing 2 [Source:HGNC Symbol;Acc:HGNC:21751]
KBTBD6	13	FALSE	kelch repeat and BTB (POZ) domain containing 6 [Source:HGNC Symbol;Acc:HGNC:25340]
KBTBD8	21	FALSE	kelch repeat and BTB (POZ) domain containing 8 [Source:HGNC Symbol;Acc:HGNC:30691]
KCNA2	13	FALSE	potassium channel, voltage gated shaker related subfamily A, member 2 [Source:HGNC Symbol;Acc:HGNC:6220]
KCNF1	28	FALSE	potassium channel, voltage gated modifier subfamily F, member 1 [Source:HGNC Symbol;Acc:HGNC:6246]
KCNG1	22	FALSE	potassium channel, voltage gated modifier subfamily G, member 1 [Source:HGNC Symbol;Acc:HGNC:6248]
KCNH1	22	FALSE	potassium channel, voltage gated eag related subfamily H, member 1 [Source:HGNC Symbol;Acc:HGNC:6250]
KCNJ16	26	FALSE	potassium channel, inwardly rectifying subfamily J, member 16 [Source:HGNC Symbol;Acc:HGNC:6262]
KCNJ2	23	FALSE	potassium channel, inwardly rectifying subfamily J, member 2 [Source:HGNC Symbol;Acc:HGNC:6263]
KCNJ5	21	FALSE	potassium channel, inwardly rectifying subfamily J, member 5 [Source:HGNC Symbol;Acc:HGNC:6266]
KCNJ6	27	FALSE	potassium channel, inwardly rectifying subfamily J, member 6 [Source:HGNC Symbol;Acc:HGNC:6267]
KCNJ8	21	FALSE	potassium channel, inwardly rectifying subfamily J, member 8 [Source:HGNC Symbol;Acc:HGNC:6269]
KCNMB1	28	FALSE	potassium channel subfamily M regulatory beta subunit 1 [Source:HGNC Symbol;Acc:HGNC:6285]
KCNQ1OT1	22	FALSE	KCNQ1 opposite strand/antisense transcript 1 (non-protein coding) [Source:HGNC Symbol;Acc:HGNC:6295]
KCNQ2	21	FALSE	potassium channel, voltage gated KQT-like subfamily Q, member 2 [Source:HGNC Symbol;Acc:HGNC:6296]
KCNT2	29	FALSE	potassium channel, sodium activated subfamily T, member 2 [Source:HGNC Symbol;Acc:HGNC:18866]
KCTD10	26	FALSE	potassium channel tetramerization domain containing 10 [Source:HGNC Symbol;Acc:HGNC:23236]
KCTD12	13	FALSE	potassium channel tetramerization domain containing 12 [Source:HGNC Symbol;Acc:HGNC:14678]
KCTD13	18	FALSE	potassium channel tetramerization domain containing 13 [Source:HGNC Symbol;Acc:HGNC:22234]
KCTD17	18	FALSE	potassium channel tetramerization domain containing 17 [Source:HGNC Symbol;Acc:HGNC:25705]
KCTD18	21	FALSE	potassium channel tetramerization domain containing 18 [Source:HGNC Symbol;Acc:HGNC:26446]
KCTD20	14	FALSE	potassium channel tetramerization domain containing 20 [Source:HGNC Symbol;Acc:HGNC:21052]
KCTD4	26	FALSE	potassium channel tetramerization domain containing 4 [Source:HGNC Symbol;Acc:HGNC:23227]
KCTD9	22	FALSE	potassium channel tetramerization domain containing 9 [Source:HGNC Symbol;Acc:HGNC:22401]
KDM2A	22	FALSE	lysine (K)-specific demethylase 2A [Source:HGNC Symbol;Acc:HGNC:13606]
KDM3A	18	TRUE	lysine (K)-specific demethylase 3A [Source:HGNC Symbol;Acc:HGNC:20815]
KDM4A	22	FALSE	lysine (K)-specific demethylase 4A [Source:HGNC Symbol;Acc:HGNC:22978]
KDM4B	30	FALSE	lysine (K)-specific demethylase 4B [Source:HGNC Symbol;Acc:HGNC:29136]
KHK	23	FALSE	ketohexokinase [Source:HGNC Symbol;Acc:HGNC:6315]
KIAA0020	27	FALSE	NA
KIAA0100	23	FALSE	KIAA0100 [Source:HGNC Symbol;Acc:HGNC:28960]
KIAA0232	22	FALSE	KIAA0232 [Source:HGNC Symbol;Acc:HGNC:28992]
KIAA1024	25	FALSE	KIAA1024 [Source:HGNC Symbol;Acc:HGNC:29172]
KIAA1107	23	FALSE	KIAA1107 [Source:HGNC Symbol;Acc:HGNC:29192]
KIAA1211L	22	FALSE	KIAA1211-like [Source:HGNC Symbol;Acc:HGNC:33454]
KIAA1328	26	FALSE	KIAA1328 [Source:HGNC Symbol;Acc:HGNC:29248]
KIAA1462	21	FALSE	KIAA1462 [Source:HGNC Symbol;Acc:HGNC:29283]
KIAA1524	22	FALSE	KIAA1524 [Source:HGNC Symbol;Acc:HGNC:29302]
KIAA1551	43	FALSE	KIAA1551 [Source:HGNC Symbol;Acc:HGNC:25559]
KIAA1586	13	FALSE	KIAA1586 [Source:HGNC Symbol;Acc:HGNC:21360]
KIAA1671	32	FALSE	KIAA1671 [Source:HGNC Symbol;Acc:HGNC:29345]
KIAA1804	26	FALSE	NA
KIAA1875	27	FALSE	NA
KIAA2018	24	FALSE	NA
KIAA2026	20	FALSE	KIAA2026 [Source:HGNC Symbol;Acc:HGNC:23378]
KIF18A	24	FALSE	kinesin family member 18A [Source:HGNC Symbol;Acc:HGNC:29441]
KIF1A	33	FALSE	kinesin family member 1A [Source:HGNC Symbol;Acc:HGNC:888]
KIF1B	22	TRUE	kinesin family member 1B [Source:HGNC Symbol;Acc:HGNC:16636]
KIF20B	17	FALSE	kinesin family member 20B [Source:HGNC Symbol;Acc:HGNC:7212]
KIF23	24	TRUE	kinesin family member 23 [Source:HGNC Symbol;Acc:HGNC:6392]
KIF3A	22	FALSE	kinesin family member 3A [Source:HGNC Symbol;Acc:HGNC:6319]
KIF3B	46	FALSE	kinesin family member 3B [Source:HGNC Symbol;Acc:HGNC:6320]
KIF5B	21	FALSE	kinesin family member 5B [Source:HGNC Symbol;Acc:HGNC:6324]
KIF5C	22	FALSE	kinesin family member 5C [Source:HGNC Symbol;Acc:HGNC:6325]
KIRREL	24	FALSE	kin of IRRE like (Drosophila) [Source:HGNC Symbol;Acc:HGNC:15734]
KIT	24	FALSE	v-kit Hardy-Zuckerman 4 feline sarcoma viral oncogene homolog [Source:HGNC Symbol;Acc:HGNC:6342]
KLC4	21	FALSE	kinesin light chain 4 [Source:HGNC Symbol;Acc:HGNC:21624]
KLF12	22	FALSE	Kruppel-like factor 12 [Source:HGNC Symbol;Acc:HGNC:6346]
KLF2	18	FALSE	Kruppel-like factor 2 [Source:HGNC Symbol;Acc:HGNC:6347]
KLF3	18	TRUE	Kruppel-like factor 3 (basic) [Source:HGNC Symbol;Acc:HGNC:16516]
KLF7	26	FALSE	Kruppel-like factor 7 (ubiquitous) [Source:HGNC Symbol;Acc:HGNC:6350]
KLHDC2	18	TRUE	kelch domain containing 2 [Source:HGNC Symbol;Acc:HGNC:20231]
KLHDC8B	18	FALSE	kelch domain containing 8B [Source:HGNC Symbol;Acc:HGNC:28557]
KLHDC9	18	FALSE	kelch domain containing 9 [Source:HGNC Symbol;Acc:HGNC:28489]
KLHL18	18	TRUE	kelch like family member 18 [Source:HGNC Symbol;Acc:HGNC:29120]
KLHL2	24	FALSE	kelch like family member 2 [Source:HGNC Symbol;Acc:HGNC:6353]
KLHL20	34	FALSE	kelch like family member 20 [Source:HGNC Symbol;Acc:HGNC:25056]
KLHL22	17	FALSE	kelch like family member 22 [Source:HGNC Symbol;Acc:HGNC:25888]
KLHL24	13	TRUE	kelch like family member 24 [Source:HGNC Symbol;Acc:HGNC:25947]
KLHL28	20	FALSE	kelch like family member 28 [Source:HGNC Symbol;Acc:HGNC:19741]
KLHL8	28	FALSE	kelch like family member 8 [Source:HGNC Symbol;Acc:HGNC:18644]
KLHL9	22	FALSE	kelch like family member 9 [Source:HGNC Symbol;Acc:HGNC:18732]
KMT2A	32	FALSE	lysine (K)-specific methyltransferase 2A [Source:HGNC Symbol;Acc:HGNC:7132]
KPNA3	17	FALSE	karyopherin alpha 3 (importin alpha 4) [Source:HGNC Symbol;Acc:HGNC:6396]
KRIT1	18	FALSE	KRIT1, ankyrin repeat containing [Source:HGNC Symbol;Acc:HGNC:1573]
KRTCAP3	22	FALSE	keratinocyte associated protein 3 [Source:HGNC Symbol;Acc:HGNC:28943]
L3MBTL3	26	FALSE	l(3)mbt-like 3 (Drosophila) [Source:HGNC Symbol;Acc:HGNC:23035]
L3MBTL4	22	FALSE	l(3)mbt-like 4 (Drosophila) [Source:HGNC Symbol;Acc:HGNC:26677]
LAMA1	22	FALSE	laminin subunit alpha 1 [Source:HGNC Symbol;Acc:HGNC:6481]
LAMA5	23	FALSE	laminin subunit alpha 5 [Source:HGNC Symbol;Acc:HGNC:6485]
LAMC3	25	FALSE	laminin subunit gamma 3 [Source:HGNC Symbol;Acc:HGNC:6494]
LAMP1	23	FALSE	lysosomal-associated membrane protein 1 [Source:HGNC Symbol;Acc:HGNC:6499]
LAMTOR1	22	TRUE	late endosomal/lysosomal adaptor, MAPK and MTOR activator 1 [Source:HGNC Symbol;Acc:HGNC:26068]
LAMTOR2	18	FALSE	late endosomal/lysosomal adaptor, MAPK and MTOR activator 2 [Source:HGNC Symbol;Acc:HGNC:29796]
LAMTOR4	23	FALSE	late endosomal/lysosomal adaptor, MAPK and MTOR activator 4 [Source:HGNC Symbol;Acc:HGNC:33772]
LARP1B	25	FALSE	La ribonucleoprotein domain family member 1B [Source:HGNC Symbol;Acc:HGNC:24704]
LARP4	24	FALSE	La ribonucleoprotein domain family member 4 [Source:HGNC Symbol;Acc:HGNC:24320]
LARP4B	24	FALSE	La ribonucleoprotein domain family member 4B [Source:HGNC Symbol;Acc:HGNC:28987]
LAT	32	FALSE	linker for activation of T-cells [Source:HGNC Symbol;Acc:HGNC:18874]
LATS1	25	FALSE	large tumor suppressor kinase 1 [Source:HGNC Symbol;Acc:HGNC:6514]
LATS2	26	FALSE	large tumor suppressor kinase 2 [Source:HGNC Symbol;Acc:HGNC:6515]
LCORL	27	FALSE	ligand dependent nuclear receptor corepressor like [Source:HGNC Symbol;Acc:HGNC:30776]
LDLR	22	FALSE	low density lipoprotein receptor [Source:HGNC Symbol;Acc:HGNC:6547]
LDLRAD4	33	TRUE	low density lipoprotein receptor class A domain containing 4 [Source:HGNC Symbol;Acc:HGNC:1224]
LDOC1	13	FALSE	leucine zipper, down-regulated in cancer 1 [Source:HGNC Symbol;Acc:HGNC:6548]
LDOC1L	18	FALSE	leucine zipper, down-regulated in cancer 1-like [Source:HGNC Symbol;Acc:HGNC:13343]
LEFTY2	18	FALSE	left-right determination factor 2 [Source:HGNC Symbol;Acc:HGNC:3122]
LETMD1	17	FALSE	LETM1 domain containing 1 [Source:HGNC Symbol;Acc:HGNC:24241]
LGALS3BP	17	FALSE	lectin, galactoside-binding, soluble, 3 binding protein [Source:HGNC Symbol;Acc:HGNC:6564]
LHX2	28	FALSE	LIM homeobox 2 [Source:HGNC Symbol;Acc:HGNC:6594]
LIF	24	FALSE	leukemia inhibitory factor [Source:HGNC Symbol;Acc:HGNC:6596]
LIG4	13	FALSE	ligase IV, DNA, ATP-dependent [Source:HGNC Symbol;Acc:HGNC:6601]
LIMA1	26	TRUE	LIM domain and actin binding 1 [Source:HGNC Symbol;Acc:HGNC:24636]
LIMCH1	26	TRUE	LIM and calponin homology domains 1 [Source:HGNC Symbol;Acc:HGNC:29191]
LIMD1	26	FALSE	LIM domains containing 1 [Source:HGNC Symbol;Acc:HGNC:6612]
LIMD2	30	FALSE	LIM domain containing 2 [Source:HGNC Symbol;Acc:HGNC:28142]
LIMS1	30	FALSE	LIM and senescent cell antigen-like domains 1 [Source:HGNC Symbol;Acc:HGNC:6616]
LIMS2	23	FALSE	LIM and senescent cell antigen-like domains 2 [Source:HGNC Symbol;Acc:HGNC:16084]
LIN28A	13	TRUE	lin-28 homolog A (C. elegans) [Source:HGNC Symbol;Acc:HGNC:15986]
LIN52	17	TRUE	lin-52 DREAM MuvB core complex component [Source:HGNC Symbol;Acc:HGNC:19856]
LIN7B	17	FALSE	lin-7 homolog B (C. elegans) [Source:HGNC Symbol;Acc:HGNC:17788]
LIN9	28	FALSE	lin-9 DREAM MuvB core complex component [Source:HGNC Symbol;Acc:HGNC:30830]
LINC00176	27	FALSE	long intergenic non-protein coding RNA 176 [Source:HGNC Symbol;Acc:HGNC:27655]
LINC00346	21	FALSE	long intergenic non-protein coding RNA 346 [Source:HGNC Symbol;Acc:HGNC:27492]
LINC00472	13	FALSE	long intergenic non-protein coding RNA 472 [Source:HGNC Symbol;Acc:HGNC:21380]
LINC00488	18	FALSE	long intergenic non-protein coding RNA 488 [Source:HGNC Symbol;Acc:HGNC:32675]
LINC00494	26	FALSE	long intergenic non-protein coding RNA 494 [Source:HGNC Symbol;Acc:HGNC:27657]
LINC00506	26	FALSE	long intergenic non-protein coding RNA 506 [Source:HGNC Symbol;Acc:HGNC:43557]
LINC00890	26	FALSE	long intergenic non-protein coding RNA 890 [Source:HGNC Symbol;Acc:HGNC:48576]
LINC01158	18	TRUE	long intergenic non-protein coding RNA 1158 [Source:HGNC Symbol;Acc:HGNC:49513]
LINC01300	17	FALSE	long intergenic non-protein coding RNA 1300 [Source:HGNC Symbol;Acc:HGNC:50460]
LINC01311	24	FALSE	long intergenic non-protein coding RNA 1311 [Source:HGNC Symbol;Acc:HGNC:50503]
LINC01512	26	FALSE	NA
LINC01530	20	FALSE	NA
LINGO1	30	TRUE	leucine rich repeat and Ig domain containing 1 [Source:HGNC Symbol;Acc:HGNC:21205]
LIPG	17	FALSE	lipase, endothelial [Source:HGNC Symbol;Acc:HGNC:6623]
LLGL1	23	FALSE	lethal giant larvae homolog 1 (Drosophila) [Source:HGNC Symbol;Acc:HGNC:6628]
LLPH	24	FALSE	LLP homolog. long-term synaptic facilitation (Aplysia) [Source:HGNC Symbol;Acc:HGNC:28229]
LMAN2	42	FALSE	lectin, mannose-binding 2 [Source:HGNC Symbol;Acc:HGNC:16986]
LMAN2L	26	FALSE	lectin, mannose-binding 2-like [Source:HGNC Symbol;Acc:HGNC:19263]
LMBR1L	18	FALSE	limb development membrane protein 1-like [Source:HGNC Symbol;Acc:HGNC:18268]
LMF1	30	TRUE	lipase maturation factor 1 [Source:HGNC Symbol;Acc:HGNC:14154]
LMF2	23	FALSE	lipase maturation factor 2 [Source:HGNC Symbol;Acc:HGNC:25096]
LMNA	26	TRUE	lamin A/C [Source:HGNC Symbol;Acc:HGNC:6636]
LMO2	26	FALSE	LIM domain only 2 [Source:HGNC Symbol;Acc:HGNC:6642]
LMO4	32	TRUE	LIM domain only 4 [Source:HGNC Symbol;Acc:HGNC:6644]
LMO7	25	FALSE	LIM domain 7 [Source:HGNC Symbol;Acc:HGNC:6646]
LOC100128531	18	FALSE	NA
LOC100129550	18	FALSE	NA
LOC100129917	23	FALSE	NA
LOC100499489	22	FALSE	NA
LOC100506124	22	FALSE	NA
LOC100506142	23	FALSE	NA
LOC100506476	31	FALSE	NA
LOC100506688	18	FALSE	NA
LOC100507250	22	FALSE	NA
LOC101927181	33	FALSE	NA
LOC101927746	30	FALSE	NA
LOC101929239	22	FALSE	NA
LOC286437	18	FALSE	NA
LOC389895	28	FALSE	NA
LOC400043	28	FALSE	NA
LOC400940	22	FALSE	NA
LOC441666	21	FALSE	NA
LOC644919	17	FALSE	NA
LOC728392	29	FALSE	NA
LOC728730	22	FALSE	NA
LOC93622	32	FALSE	NA
LONP1	23	FALSE	lon peptidase 1, mitochondrial [Source:HGNC Symbol;Acc:HGNC:9479]
LONRF1	30	FALSE	LON peptidase N-terminal domain and ring finger 1 [Source:HGNC Symbol;Acc:HGNC:26302]
LOXL1	27	FALSE	lysyl oxidase like 1 [Source:HGNC Symbol;Acc:HGNC:6665]
LOXL2	27	FALSE	lysyl oxidase like 2 [Source:HGNC Symbol;Acc:HGNC:6666]
LPAR1	23	FALSE	lysophosphatidic acid receptor 1 [Source:HGNC Symbol;Acc:HGNC:3166]
LPIN1	23	TRUE	lipin 1 [Source:HGNC Symbol;Acc:HGNC:13345]
LPXN	22	TRUE	leupaxin [Source:HGNC Symbol;Acc:HGNC:14061]
LRIF1	20	FALSE	ligand dependent nuclear receptor interacting factor 1 [Source:HGNC Symbol;Acc:HGNC:30299]
LRIG2	25	FALSE	leucine-rich repeats and immunoglobulin-like domains 2 [Source:HGNC Symbol;Acc:HGNC:20889]
LRIG3	25	TRUE	leucine-rich repeats and immunoglobulin-like domains 3 [Source:HGNC Symbol;Acc:HGNC:30991]
LRP1	27	TRUE	LDL receptor related protein 1 [Source:HGNC Symbol;Acc:HGNC:6692]
LRP10	18	FALSE	LDL receptor related protein 10 [Source:HGNC Symbol;Acc:HGNC:14553]
LRP3	18	FALSE	LDL receptor related protein 3 [Source:HGNC Symbol;Acc:HGNC:6695]
LRP8	24	FALSE	LDL receptor related protein 8 [Source:HGNC Symbol;Acc:HGNC:6700]
LRRC1	23	FALSE	leucine rich repeat containing 1 [Source:HGNC Symbol;Acc:HGNC:14307]
LRRC10B	23	FALSE	leucine rich repeat containing 10B [Source:HGNC Symbol;Acc:HGNC:37215]
LRRC3	27	FALSE	leucine rich repeat containing 3 [Source:HGNC Symbol;Acc:HGNC:14965]
LRRC4	22	FALSE	leucine rich repeat containing 4 [Source:HGNC Symbol;Acc:HGNC:15586]
LRRC4B	20	FALSE	leucine rich repeat containing 4B [Source:HGNC Symbol;Acc:HGNC:25042]
LRRC55	28	FALSE	leucine rich repeat containing 55 [Source:HGNC Symbol;Acc:HGNC:32324]
LRRC75A-AS1	18	FALSE	LRRC75A antisense RNA 1 [Source:HGNC Symbol;Acc:HGNC:28619]
LRRC75B	23	FALSE	leucine rich repeat containing 75B [Source:HGNC Symbol;Acc:HGNC:33155]
LRRC8B	26	FALSE	leucine-rich repeat containing 8 family member B [Source:HGNC Symbol;Acc:HGNC:30692]
LRRC8C	32	TRUE	leucine-rich repeat containing 8 family member C [Source:HGNC Symbol;Acc:HGNC:25075]
LRRCC1	23	FALSE	leucine rich repeat and coiled-coil centrosomal protein 1 [Source:HGNC Symbol;Acc:HGNC:29373]
LRRK2	30	FALSE	leucine-rich repeat kinase 2 [Source:HGNC Symbol;Acc:HGNC:18618]
LRRN2	17	TRUE	leucine rich repeat neuronal 2 [Source:HGNC Symbol;Acc:HGNC:16914]
LRRN3	17	FALSE	leucine rich repeat neuronal 3 [Source:HGNC Symbol;Acc:HGNC:17200]
LRRTM1	18	TRUE	leucine rich repeat transmembrane neuronal 1 [Source:HGNC Symbol;Acc:HGNC:19408]
LRRTM4	18	FALSE	leucine rich repeat transmembrane neuronal 4 [Source:HGNC Symbol;Acc:HGNC:19411]
LSM11	20	FALSE	LSM11, U7 small nuclear RNA associated [Source:HGNC Symbol;Acc:HGNC:30860]
LSM4	23	FALSE	LSM4 homolog, U6 small nuclear RNA and mRNA degradation associated [Source:HGNC Symbol;Acc:HGNC:17259]
LSM7	18	FALSE	LSM7 homolog, U6 small nuclear RNA and mRNA degradation associated [Source:HGNC Symbol;Acc:HGNC:20470]
LSMEM1	18	FALSE	leucine-rich single-pass membrane protein 1 [Source:HGNC Symbol;Acc:HGNC:22036]
LSR	13	FALSE	lipolysis stimulated lipoprotein receptor [Source:HGNC Symbol;Acc:HGNC:29572]
LTA4H	24	FALSE	leukotriene A4 hydrolase [Source:HGNC Symbol;Acc:HGNC:6710]
LTBP3	23	FALSE	latent transforming growth factor beta binding protein 3 [Source:HGNC Symbol;Acc:HGNC:6716]
LTBP4	18	TRUE	latent transforming growth factor beta binding protein 4 [Source:HGNC Symbol;Acc:HGNC:6717]
LTV1	32	FALSE	LTV1 ribosome biogenesis factor [Source:HGNC Symbol;Acc:HGNC:21173]
LURAP1	24	FALSE	leucine rich adaptor protein 1 [Source:HGNC Symbol;Acc:HGNC:32327]
LUZP1	22	FALSE	leucine zipper protein 1 [Source:HGNC Symbol;Acc:HGNC:14985]
LYAR	18	FALSE	Ly1 antibody reactive [Source:HGNC Symbol;Acc:HGNC:26021]
LYPLA2	23	FALSE	lysophospholipase II [Source:HGNC Symbol;Acc:HGNC:6738]
LYRM4	28	FALSE	LYR motif containing 4 [Source:HGNC Symbol;Acc:HGNC:21365]
LZTS1	26	FALSE	leucine zipper, putative tumor suppressor 1 [Source:HGNC Symbol;Acc:HGNC:13861]
MAB21L3	25	FALSE	mab-21-like 3 (C. elegans) [Source:HGNC Symbol;Acc:HGNC:26787]
MACF1	30	FALSE	microtubule-actin crosslinking factor 1 [Source:HGNC Symbol;Acc:HGNC:13664]
MAD1L1	27	TRUE	MAD1 mitotic arrest deficient-like 1 (yeast) [Source:HGNC Symbol;Acc:HGNC:6762]
MAD2L2	24	FALSE	MAD2 mitotic arrest deficient-like 2 (yeast) [Source:HGNC Symbol;Acc:HGNC:6764]
MAEA	23	FALSE	macrophage erythroblast attacher [Source:HGNC Symbol;Acc:HGNC:13731]
MAFA	23	FALSE	v-maf avian musculoaponeurotic fibrosarcoma oncogene homolog A [Source:HGNC Symbol;Acc:HGNC:23145]
MAGEE1	18	FALSE	MAGE family member E1 [Source:HGNC Symbol;Acc:HGNC:24934]
MAGI1	27	TRUE	membrane associated guanylate kinase, WW and PDZ domain containing 1 [Source:HGNC Symbol;Acc:HGNC:946]
MAGI2-AS3	18	FALSE	MAGI2 antisense RNA 3 [Source:HGNC Symbol;Acc:HGNC:40862]
MALAT1	26	FALSE	Metastasis associated lung adenocarcinoma transcript 1 [Source:RFAM;Acc:RF01871]
MALT1	32	FALSE	MALT1 paracaspase [Source:HGNC Symbol;Acc:HGNC:6819]
MAML2	13	FALSE	mastermind like transcriptional coactivator 2 [Source:HGNC Symbol;Acc:HGNC:16259]
MAN1A2	13	FALSE	mannosidase, alpha, class 1A, member 2 [Source:HGNC Symbol;Acc:HGNC:6822]
MANEA	22	FALSE	mannosidase, endo-alpha [Source:HGNC Symbol;Acc:HGNC:21072]
MANF	20	FALSE	mesencephalic astrocyte-derived neurotrophic factor [Source:HGNC Symbol;Acc:HGNC:15461]
MAP1B	22	TRUE	microtubule associated protein 1B [Source:HGNC Symbol;Acc:HGNC:6836]
MAP2K2	25	FALSE	mitogen-activated protein kinase kinase 2 [Source:HGNC Symbol;Acc:HGNC:6842]
MAP2K3	30	FALSE	mitogen-activated protein kinase kinase 3 [Source:HGNC Symbol;Acc:HGNC:6843]
MAP2K5	30	FALSE	mitogen-activated protein kinase kinase 5 [Source:HGNC Symbol;Acc:HGNC:6845]
MAP3K7CL	28	TRUE	MAP3K7 C-terminal like [Source:HGNC Symbol;Acc:HGNC:16457]
MAP3K9	22	FALSE	mitogen-activated protein kinase kinase kinase 9 [Source:HGNC Symbol;Acc:HGNC:6861]
MAP4K5	28	TRUE	mitogen-activated protein kinase kinase kinase kinase 5 [Source:HGNC Symbol;Acc:HGNC:6867]
MAPK11	18	FALSE	mitogen-activated protein kinase 11 [Source:HGNC Symbol;Acc:HGNC:6873]
MAPK12	33	TRUE	mitogen-activated protein kinase 12 [Source:HGNC Symbol;Acc:HGNC:6874]
MAPK8IP2	28	FALSE	mitogen-activated protein kinase 8 interacting protein 2 [Source:HGNC Symbol;Acc:HGNC:6883]
MARCH4	20	TRUE	membrane associated ring-CH-type finger 4 [Source:HGNC Symbol;Acc:HGNC:29269]
MARCH7	23	FALSE	membrane associated ring-CH-type finger 7 [Source:HGNC Symbol;Acc:HGNC:17393]
MARCH9	23	FALSE	membrane associated ring-CH-type finger 9 [Source:HGNC Symbol;Acc:HGNC:25139]
MARCKSL1	28	FALSE	MARCKS-like 1 [Source:HGNC Symbol;Acc:HGNC:7142]
MARS	21	FALSE	methionyl-tRNA synthetase [Source:HGNC Symbol;Acc:HGNC:6898]
MASP2	13	FALSE	mannan-binding lectin serine peptidase 2 [Source:HGNC Symbol;Acc:HGNC:6902]
MASTL	24	FALSE	microtubule associated serine/threonine kinase like [Source:HGNC Symbol;Acc:HGNC:19042]
MAT2A	20	FALSE	methionine adenosyltransferase II, alpha [Source:HGNC Symbol;Acc:HGNC:6904]
MB21D2	17	TRUE	Mab-21 domain containing 2 [Source:HGNC Symbol;Acc:HGNC:30438]
MBD3	18	FALSE	methyl-CpG binding domain protein 3 [Source:HGNC Symbol;Acc:HGNC:6918]
MBD6	33	FALSE	methyl-CpG binding domain protein 6 [Source:HGNC Symbol;Acc:HGNC:20445]
MBNL2	23	TRUE	muscleblind-like splicing regulator 2 [Source:HGNC Symbol;Acc:HGNC:16746]
MBTD1	26	FALSE	mbt domain containing 1 [Source:HGNC Symbol;Acc:HGNC:19866]
MCHR1	25	FALSE	melanin concentrating hormone receptor 1 [Source:HGNC Symbol;Acc:HGNC:4479]
MCM10	22	FALSE	minichromosome maintenance 10 replication initiation factor [Source:HGNC Symbol;Acc:HGNC:18043]
MCM5	18	FALSE	minichromosome maintenance complex component 5 [Source:HGNC Symbol;Acc:HGNC:6948]
MCPH1	17	TRUE	microcephalin 1 [Source:HGNC Symbol;Acc:HGNC:6954]
MCRS1	27	FALSE	microspherule protein 1 [Source:HGNC Symbol;Acc:HGNC:6960]
MCTS2P	35	FALSE	malignant T-cell amplified sequence 2, pseudogene [Source:HGNC Symbol;Acc:HGNC:49760]
MDFI	22	FALSE	MyoD family inhibitor [Source:HGNC Symbol;Acc:HGNC:6967]
MDH2	18	FALSE	malate dehydrogenase 2 [Source:HGNC Symbol;Acc:HGNC:6971]
MDK	23	FALSE	midkine (neurite growth-promoting factor 2) [Source:HGNC Symbol;Acc:HGNC:6972]
MDN1	26	FALSE	midasin AAA ATPase 1 [Source:HGNC Symbol;Acc:HGNC:18302]
ME2	30	FALSE	malic enzyme 2, NAD(+)-dependent, mitochondrial [Source:HGNC Symbol;Acc:HGNC:6984]
MED10	18	FALSE	mediator complex subunit 10 [Source:HGNC Symbol;Acc:HGNC:28760]
MED13	23	FALSE	mediator complex subunit 13 [Source:HGNC Symbol;Acc:HGNC:22474]
MED15	22	FALSE	mediator complex subunit 15 [Source:HGNC Symbol;Acc:HGNC:14248]
MED16	18	FALSE	mediator complex subunit 16 [Source:HGNC Symbol;Acc:HGNC:17556]
MED19	17	FALSE	mediator complex subunit 19 [Source:HGNC Symbol;Acc:HGNC:29600]
MED24	17	TRUE	mediator complex subunit 24 [Source:HGNC Symbol;Acc:HGNC:22963]
MED26	22	FALSE	mediator complex subunit 26 [Source:HGNC Symbol;Acc:HGNC:2376]
MEGF6	23	FALSE	multiple EGF-like-domains 6 [Source:HGNC Symbol;Acc:HGNC:3232]
MEGF9	13	TRUE	multiple EGF-like-domains 9 [Source:HGNC Symbol;Acc:HGNC:3234]
MEIS3	26	FALSE	Meis homeobox 3 [Source:HGNC Symbol;Acc:HGNC:29537]
MEPCE	18	FALSE	methylphosphate capping enzyme [Source:HGNC Symbol;Acc:HGNC:20247]
METTL12	15	FALSE	methyltransferase like 12 [Source:HGNC Symbol;Acc:HGNC:33113]
METTL20	18	FALSE	methyltransferase like 20 [Source:HGNC Symbol;Acc:HGNC:28739]
METTL22	21	FALSE	methyltransferase like 22 [Source:HGNC Symbol;Acc:HGNC:28368]
MEX3A	13	FALSE	mex-3 RNA binding family member A [Source:HGNC Symbol;Acc:HGNC:33482]
MEX3C	17	FALSE	mex-3 RNA binding family member C [Source:HGNC Symbol;Acc:HGNC:28040]
MFAP2	24	FALSE	microfibrillar associated protein 2 [Source:HGNC Symbol;Acc:HGNC:7033]
MFGE8	24	FALSE	milk fat globule-EGF factor 8 protein [Source:HGNC Symbol;Acc:HGNC:7036]
MFSD2A	27	TRUE	major facilitator superfamily domain containing 2A [Source:HGNC Symbol;Acc:HGNC:25897]
MFSD3	34	FALSE	major facilitator superfamily domain containing 3 [Source:HGNC Symbol;Acc:HGNC:25157]
MFSD5	18	FALSE	major facilitator superfamily domain containing 5 [Source:HGNC Symbol;Acc:HGNC:28156]
MGA	28	FALSE	MGA, MAX dimerization protein [Source:HGNC Symbol;Acc:HGNC:14010]
MGAT4B	14	FALSE	mannosyl (alpha-1,3-)-glycoprotein beta-1,4-N-acetylglucosaminyltransferase, isozyme B [Source:HGNC Symbol;Acc:HGNC:7048]
MGAT5	22	TRUE	mannosyl (alpha-1,6-)-glycoprotein beta-1,6-N-acetyl-glucosaminyltransferase [Source:HGNC Symbol;Acc:HGNC:7049]
MGMT	32	FALSE	O-6-methylguanine-DNA methyltransferase [Source:HGNC Symbol;Acc:HGNC:7059]
MGP	26	FALSE	matrix Gla protein [Source:HGNC Symbol;Acc:HGNC:7060]
MIB2	23	FALSE	mindbomb E3 ubiquitin protein ligase 2 [Source:HGNC Symbol;Acc:HGNC:30577]
MICAL2	23	TRUE	microtubule associated monooxygenase, calponin and LIM domain containing 2 [Source:HGNC Symbol;Acc:HGNC:24693]
MICAL3	27	FALSE	microtubule associated monooxygenase, calponin and LIM domain containing 3 [Source:HGNC Symbol;Acc:HGNC:24694]
MICALCL	22	FALSE	MICAL C-terminal like [Source:HGNC Symbol;Acc:HGNC:25933]
MICALL1	26	FALSE	MICAL like 1 [Source:HGNC Symbol;Acc:HGNC:29804]
MICALL2	18	FALSE	MICAL-like 2 [Source:HGNC Symbol;Acc:HGNC:29672]
MICU3	22	FALSE	mitochondrial calcium uptake family member 3 [Source:HGNC Symbol;Acc:HGNC:27820]
MID1	30	TRUE	midline 1 [Source:HGNC Symbol;Acc:HGNC:7095]
MID2	22	FALSE	midline 2 [Source:HGNC Symbol;Acc:HGNC:7096]
MIDN	14	FALSE	midnolin [Source:HGNC Symbol;Acc:HGNC:16298]
MIER3	28	FALSE	mesoderm induction early response 1, family member 3 [Source:HGNC Symbol;Acc:HGNC:26678]
MIIP	23	FALSE	migration and invasion inhibitory protein [Source:HGNC Symbol;Acc:HGNC:25715]
MINA	18	FALSE	MYC induced nuclear antigen [Source:HGNC Symbol;Acc:HGNC:19441]
MIOS	22	FALSE	missing oocyte, meiosis regulator, homolog (Drosophila) [Source:HGNC Symbol;Acc:HGNC:21905]
MIR17HG	18	FALSE	miR-17-92 cluster host gene [Source:HGNC Symbol;Acc:HGNC:23564]
MIR3064	17	FALSE	microRNA 3064 [Source:HGNC Symbol;Acc:HGNC:41652]
MIR4324	22	FALSE	microRNA 4324 [Source:HGNC Symbol;Acc:HGNC:38392]
MIR7-1	17	FALSE	microRNA 7-1 [Source:HGNC Symbol;Acc:HGNC:31638]
MIS18BP1	28	FALSE	MIS18 binding protein 1 [Source:HGNC Symbol;Acc:HGNC:20190]
MKI67	20	FALSE	marker of proliferation Ki-67 [Source:HGNC Symbol;Acc:HGNC:7107]
MKL1	22	FALSE	megakaryoblastic leukemia (translocation) 1 [Source:HGNC Symbol;Acc:HGNC:14334]
MKNK2	33	FALSE	MAP kinase interacting serine/threonine kinase 2 [Source:HGNC Symbol;Acc:HGNC:7111]
MKX	17	FALSE	mohawk homeobox [Source:HGNC Symbol;Acc:HGNC:23729]
MLC1	22	FALSE	megalencephalic leukoencephalopathy with subcortical cysts 1 [Source:HGNC Symbol;Acc:HGNC:17082]
MLF2	23	FALSE	myeloid leukemia factor 2 [Source:HGNC Symbol;Acc:HGNC:7126]
MLH3	20	FALSE	mutL homolog 3 [Source:HGNC Symbol;Acc:HGNC:7128]
MMAA	22	FALSE	methylmalonic aciduria (cobalamin deficiency) cblA type [Source:HGNC Symbol;Acc:HGNC:18871]
MMP24-AS1	24	FALSE	MMP24 antisense RNA 1 [Source:HGNC Symbol;Acc:HGNC:44421]
MMP9	21	FALSE	matrix metallopeptidase 9 [Source:HGNC Symbol;Acc:HGNC:7176]
MN1	22	FALSE	meningioma (disrupted in balanced translocation) 1 [Source:HGNC Symbol;Acc:HGNC:7180]
MOB1A	25	TRUE	MOB kinase activator 1A [Source:HGNC Symbol;Acc:HGNC:16015]
MOB1B	18	FALSE	MOB kinase activator 1B [Source:HGNC Symbol;Acc:HGNC:29801]
MOB2	32	TRUE	MOB kinase activator 2 [Source:HGNC Symbol;Acc:HGNC:24904]
MON1A	22	FALSE	MON1 homolog A, secretory trafficking associated [Source:HGNC Symbol;Acc:HGNC:28207]
MON2	28	TRUE	MON2 homolog, regulator of endosome-to-Golgi trafficking [Source:HGNC Symbol;Acc:HGNC:29177]
MORC2	17	FALSE	MORC family CW-type zinc finger 2 [Source:HGNC Symbol;Acc:HGNC:23573]
MOSPD3	23	FALSE	motile sperm domain containing 3 [Source:HGNC Symbol;Acc:HGNC:25078]
MPG	27	FALSE	N-methylpurine DNA glycosylase [Source:HGNC Symbol;Acc:HGNC:7211]
MPHOSPH10	26	FALSE	M-phase phosphoprotein 10 (U3 small nucleolar ribonucleoprotein) [Source:HGNC Symbol;Acc:HGNC:7213]
MPHOSPH8	18	FALSE	M-phase phosphoprotein 8 [Source:HGNC Symbol;Acc:HGNC:29810]
MPP1	22	FALSE	membrane protein, palmitoylated 1 [Source:HGNC Symbol;Acc:HGNC:7219]
MPP5	18	FALSE	membrane protein, palmitoylated 5 [Source:HGNC Symbol;Acc:HGNC:18669]
MPV17	21	TRUE	MpV17 mitochondrial inner membrane protein [Source:HGNC Symbol;Acc:HGNC:7224]
MRC2	33	FALSE	mannose receptor. C type 2 [Source:HGNC Symbol;Acc:HGNC:16875]
MRPL19	17	FALSE	mitochondrial ribosomal protein L19 [Source:HGNC Symbol;Acc:HGNC:14052]
MRPL21	22	FALSE	mitochondrial ribosomal protein L21 [Source:HGNC Symbol;Acc:HGNC:14479]
MRPL23	30	TRUE	mitochondrial ribosomal protein L23 [Source:HGNC Symbol;Acc:HGNC:10322]
MRPL37	32	FALSE	mitochondrial ribosomal protein L37 [Source:HGNC Symbol;Acc:HGNC:14034]
MRPL38	26	FALSE	mitochondrial ribosomal protein L38 [Source:HGNC Symbol;Acc:HGNC:14033]
MRPL41	18	TRUE	mitochondrial ribosomal protein L41 [Source:HGNC Symbol;Acc:HGNC:14492]
MRPL53	18	FALSE	mitochondrial ribosomal protein L53 [Source:HGNC Symbol;Acc:HGNC:16684]
MRPS11	18	FALSE	mitochondrial ribosomal protein S11 [Source:HGNC Symbol;Acc:HGNC:14050]
MRPS17	22	FALSE	mitochondrial ribosomal protein S17 [Source:HGNC Symbol;Acc:HGNC:14047]
MRPS18A	24	FALSE	mitochondrial ribosomal protein S18A [Source:HGNC Symbol;Acc:HGNC:14515]
MSH6	25	FALSE	mutS homolog 6 [Source:HGNC Symbol;Acc:HGNC:7329]
MSL1	26	FALSE	male-specific lethal 1 homolog (Drosophila) [Source:HGNC Symbol;Acc:HGNC:27905]
MSMO1	22	FALSE	methylsterol monooxygenase 1 [Source:HGNC Symbol;Acc:HGNC:10545]
MSRA	26	FALSE	methionine sulfoxide reductase A [Source:HGNC Symbol;Acc:HGNC:7377]
MSX1	22	FALSE	msh homeobox 1 [Source:HGNC Symbol;Acc:HGNC:7391]
MT1X	30	FALSE	metallothionein 1X [Source:HGNC Symbol;Acc:HGNC:7405]
MTAP	22	TRUE	methylthioadenosine phosphorylase [Source:HGNC Symbol;Acc:HGNC:7413]
MTCL1	28	FALSE	microtubule crosslinking factor 1 [Source:HGNC Symbol;Acc:HGNC:29121]
MTERF1	22	FALSE	mitochondrial transcription termination factor 1 [Source:HGNC Symbol;Acc:HGNC:21463]
MTF1	23	FALSE	metal-regulatory transcription factor 1 [Source:HGNC Symbol;Acc:HGNC:7428]
MTF2	23	FALSE	metal response element binding transcription factor 2 [Source:HGNC Symbol;Acc:HGNC:29535]
MTG1	27	FALSE	mitochondrial ribosome-associated GTPase 1 [Source:HGNC Symbol;Acc:HGNC:32159]
MTHFD1L	32	FALSE	methylenetetrahydrofolate dehydrogenase (NADP+ dependent) 1-like [Source:HGNC Symbol;Acc:HGNC:21055]
MTHFD2	18	TRUE	methylenetetrahydrofolate dehydrogenase (NADP+ dependent) 2. methenyltetrahydrofolate cyclohydrolase [Source:HGNC Symbol;Acc:HGNC:7434]
MTMR1	23	FALSE	myotubularin related protein 1 [Source:HGNC Symbol;Acc:HGNC:7449]
MTMR4	26	FALSE	myotubularin related protein 4 [Source:HGNC Symbol;Acc:HGNC:7452]
MTMR9	18	FALSE	myotubularin related protein 9 [Source:HGNC Symbol;Acc:HGNC:14596]
MTPAP	22	FALSE	mitochondrial poly(A) polymerase [Source:HGNC Symbol;Acc:HGNC:25532]
MTR	21	FALSE	5-methyltetrahydrofolate-homocysteine methyltransferase [Source:HGNC Symbol;Acc:HGNC:7468]
MTRR	23	FALSE	5-methyltetrahydrofolate-homocysteine methyltransferase reductase [Source:HGNC Symbol;Acc:HGNC:7473]
MTX3	17	FALSE	metaxin 3 [Source:HGNC Symbol;Acc:HGNC:24812]
MUM1L1	23	FALSE	melanoma associated antigen (mutated) 1-like 1 [Source:HGNC Symbol;Acc:HGNC:26583]
MVB12A	13	FALSE	multivesicular body subunit 12A [Source:HGNC Symbol;Acc:HGNC:25153]
MVD	18	FALSE	mevalonate diphosphate decarboxylase [Source:HGNC Symbol;Acc:HGNC:7529]
MVK	23	FALSE	mevalonate kinase [Source:HGNC Symbol;Acc:HGNC:7530]
MXD1	13	TRUE	MAX dimerization protein 1 [Source:HGNC Symbol;Acc:HGNC:6761]
MXD3	25	TRUE	MAX dimerization protein 3 [Source:HGNC Symbol;Acc:HGNC:14008]
MXI1	20	TRUE	MAX interactor 1. dimerization protein [Source:HGNC Symbol;Acc:HGNC:7534]
MXRA8	23	FALSE	matrix-remodelling associated 8 [Source:HGNC Symbol;Acc:HGNC:7542]
MYADM	22	FALSE	myeloid-associated differentiation marker [Source:HGNC Symbol;Acc:HGNC:7544]
MYB	17	FALSE	v-myb avian myeloblastosis viral oncogene homolog [Source:HGNC Symbol;Acc:HGNC:7545]
MYBL1	26	FALSE	v-myb avian myeloblastosis viral oncogene homolog-like 1 [Source:HGNC Symbol;Acc:HGNC:7547]
MYC	32	TRUE	v-myc avian myelocytomatosis viral oncogene homolog [Source:HGNC Symbol;Acc:HGNC:7553]
MYCN	38	FALSE	v-myc avian myelocytomatosis viral oncogene neuroblastoma derived homolog [Source:HGNC Symbol;Acc:HGNC:7559]
MYEOV2	17	FALSE	myeloma overexpressed 2 [Source:HGNC Symbol;Acc:HGNC:21314]
MYL5	32	FALSE	myosin light chain 5 [Source:HGNC Symbol;Acc:HGNC:7586]
MYLIP	28	FALSE	myosin regulatory light chain interacting protein [Source:HGNC Symbol;Acc:HGNC:21155]
MYLK2	47	FALSE	myosin light chain kinase 2 [Source:HGNC Symbol;Acc:HGNC:16243]
MYO1E	22	TRUE	myosin IE [Source:HGNC Symbol;Acc:HGNC:7599]
MYO5C	17	FALSE	myosin VC [Source:HGNC Symbol;Acc:HGNC:7604]
MYO9A	22	FALSE	myosin IXA [Source:HGNC Symbol;Acc:HGNC:7608]
MYOF	26	FALSE	myoferlin [Source:HGNC Symbol;Acc:HGNC:3656]
MYOZ3	18	FALSE	myozenin 3 [Source:HGNC Symbol;Acc:HGNC:18565]
MYSM1	27	FALSE	Myb-like, SWIRM and MPN domains 1 [Source:HGNC Symbol;Acc:HGNC:29401]
N4BP1	36	FALSE	NEDD4 binding protein 1 [Source:HGNC Symbol;Acc:HGNC:29850]
N4BP2	16	FALSE	NEDD4 binding protein 2 [Source:HGNC Symbol;Acc:HGNC:29851]
N4BP3	23	FALSE	NEDD4 binding protein 3 [Source:HGNC Symbol;Acc:HGNC:29852]
NAA30	23	FALSE	N(alpha)-acetyltransferase 30, NatC catalytic subunit [Source:HGNC Symbol;Acc:HGNC:19844]
NAA50	18	FALSE	N(alpha)-acetyltransferase 50, NatE catalytic subunit [Source:HGNC Symbol;Acc:HGNC:29533]
NAA60	27	FALSE	N(alpha)-acetyltransferase 60, NatF catalytic subunit [Source:HGNC Symbol;Acc:HGNC:25875]
NAB1	23	FALSE	NGFI-A binding protein 1 [Source:HGNC Symbol;Acc:HGNC:7626]
NAB2	18	FALSE	NGFI-A binding protein 2 (EGR1 binding protein 2) [Source:HGNC Symbol;Acc:HGNC:7627]
NABP1	20	FALSE	nucleic acid binding protein 1 [Source:HGNC Symbol;Acc:HGNC:26232]
NACC2	28	TRUE	NACC family member 2. BEN and BTB (POZ) domain containing [Source:HGNC Symbol;Acc:HGNC:23846]
NAGA	26	FALSE	N-acetylgalactosaminidase, alpha- [Source:HGNC Symbol;Acc:HGNC:7631]
NAGPA	22	FALSE	N-acetylglucosamine-1-phosphodiester alpha-N-acetylglucosaminidase [Source:HGNC Symbol;Acc:HGNC:17378]
NAMPT	18	FALSE	nicotinamide phosphoribosyltransferase [Source:HGNC Symbol;Acc:HGNC:30092]
NANP	22	FALSE	N-acetylneuraminic acid phosphatase [Source:HGNC Symbol;Acc:HGNC:16140]
NAPG	28	FALSE	N-ethylmaleimide-sensitive factor attachment protein, gamma [Source:HGNC Symbol;Acc:HGNC:7642]
NARS	17	FALSE	asparaginyl-tRNA synthetase [Source:HGNC Symbol;Acc:HGNC:7643]
NAT14	23	FALSE	N-acetyltransferase 14 (GCN5-related, putative) [Source:HGNC Symbol;Acc:HGNC:28918]
NAT6	20	FALSE	N-acetyltransferase 6 (GCN5-related) [Source:HGNC Symbol;Acc:HGNC:30252]
NATD1	18	FALSE	N-acetyltransferase domain containing 1 [Source:HGNC Symbol;Acc:HGNC:30770]
NAV1	32	TRUE	neuron navigator 1 [Source:HGNC Symbol;Acc:HGNC:15989]
NBAS	26	FALSE	neuroblastoma amplified sequence [Source:HGNC Symbol;Acc:HGNC:15625]
NBR1	17	FALSE	neighbor of BRCA1 gene 1 [Source:HGNC Symbol;Acc:HGNC:6746]
NCBP2	26	FALSE	nuclear cap binding protein subunit 2 [Source:HGNC Symbol;Acc:HGNC:7659]
NCLN	18	FALSE	nicalin [Source:HGNC Symbol;Acc:HGNC:26923]
NCOA6	28	FALSE	nuclear receptor coactivator 6 [Source:HGNC Symbol;Acc:HGNC:15936]
NCOA7	26	TRUE	nuclear receptor coactivator 7 [Source:HGNC Symbol;Acc:HGNC:21081]
NCOR1	23	FALSE	nuclear receptor corepressor 1 [Source:HGNC Symbol;Acc:HGNC:7672]
NCOR2	32	TRUE	nuclear receptor corepressor 2 [Source:HGNC Symbol;Acc:HGNC:7673]
NDEL1	14	FALSE	nudE neurodevelopment protein 1-like 1 [Source:HGNC Symbol;Acc:HGNC:17620]
NDFIP2	22	FALSE	Nedd4 family interacting protein 2 [Source:HGNC Symbol;Acc:HGNC:18537]
NDN	20	FALSE	necdin, MAGE family member [Source:HGNC Symbol;Acc:HGNC:7675]
NDP	13	FALSE	Norrie disease (pseudoglioma) [Source:HGNC Symbol;Acc:HGNC:7678]
NDST4	22	FALSE	N-deacetylase/N-sulfotransferase (heparan glucosaminyl) 4 [Source:HGNC Symbol;Acc:HGNC:20779]
NDUFA2	23	FALSE	NADH:ubiquinone oxidoreductase subunit A2 [Source:HGNC Symbol;Acc:HGNC:7685]
NDUFA7	18	FALSE	NADH:ubiquinone oxidoreductase subunit A7 [Source:HGNC Symbol;Acc:HGNC:7691]
NDUFB10	42	FALSE	NADH:ubiquinone oxidoreductase subunit B10 [Source:HGNC Symbol;Acc:HGNC:7696]
NDUFB11	22	FALSE	NADH:ubiquinone oxidoreductase subunit B11 [Source:HGNC Symbol;Acc:HGNC:20372]
NDUFB2	18	FALSE	NADH:ubiquinone oxidoreductase subunit B2 [Source:HGNC Symbol;Acc:HGNC:7697]
NDUFB6	23	FALSE	NADH:ubiquinone oxidoreductase subunit B6 [Source:HGNC Symbol;Acc:HGNC:7701]
NDUFB7	18	FALSE	NADH:ubiquinone oxidoreductase subunit B7 [Source:HGNC Symbol;Acc:HGNC:7702]
NDUFB9	25	FALSE	NADH:ubiquinone oxidoreductase subunit B9 [Source:HGNC Symbol;Acc:HGNC:7704]
NDUFS6	24	FALSE	NADH:ubiquinone oxidoreductase subunit S6 [Source:HGNC Symbol;Acc:HGNC:7713]
NDUFS7	26	FALSE	NADH:ubiquinone oxidoreductase core subunit S7 [Source:HGNC Symbol;Acc:HGNC:7714]
NDUFV1	23	FALSE	NADH:ubiquinone oxidoreductase core subunit V1 [Source:HGNC Symbol;Acc:HGNC:7716]
NDUFV2	22	FALSE	NADH:ubiquinone oxidoreductase core subunit V2 [Source:HGNC Symbol;Acc:HGNC:7717]
NECAB2	16	FALSE	N-terminal EF-hand calcium binding protein 2 [Source:HGNC Symbol;Acc:HGNC:23746]
NEDD1	22	FALSE	neural precursor cell expressed, developmentally down-regulated 1 [Source:HGNC Symbol;Acc:HGNC:7723]
NEDD9	21	TRUE	neural precursor cell expressed, developmentally down-regulated 9 [Source:HGNC Symbol;Acc:HGNC:7733]
NEIL3	18	FALSE	nei-like DNA glycosylase 3 [Source:HGNC Symbol;Acc:HGNC:24573]
NEK4	32	TRUE	NIMA-related kinase 4 [Source:HGNC Symbol;Acc:HGNC:11399]
NELFA	14	FALSE	negative elongation factor complex member A [Source:HGNC Symbol;Acc:HGNC:12768]
NELFB	17	FALSE	negative elongation factor complex member B [Source:HGNC Symbol;Acc:HGNC:24324]
NENF	22	FALSE	neudesin neurotrophic factor [Source:HGNC Symbol;Acc:HGNC:30384]
NETO2	18	FALSE	neuropilin and tolloid like 2 [Source:HGNC Symbol;Acc:HGNC:14644]
NEURL1B	18	FALSE	neuralized E3 ubiquitin protein ligase 1B [Source:HGNC Symbol;Acc:HGNC:35422]
NEXN	26	FALSE	nexilin (F actin binding protein) [Source:HGNC Symbol;Acc:HGNC:29557]
NFAM1	18	FALSE	NFAT activating protein with ITAM motif 1 [Source:HGNC Symbol;Acc:HGNC:29872]
NFATC4	22	FALSE	nuclear factor of activated T-cells, cytoplasmic, calcineurin-dependent 4 [Source:HGNC Symbol;Acc:HGNC:7778]
NFE2L2	18	TRUE	nuclear factor, erythroid 2 like 2 [Source:HGNC Symbol;Acc:HGNC:7782]
NFKB1	27	FALSE	nuclear factor of kappa light polypeptide gene enhancer in B-cells 1 [Source:HGNC Symbol;Acc:HGNC:7794]
NFX1	26	FALSE	nuclear transcription factor, X-box binding 1 [Source:HGNC Symbol;Acc:HGNC:7803]
NFXL1	22	FALSE	nuclear transcription factor, X-box binding-like 1 [Source:HGNC Symbol;Acc:HGNC:18726]
NFYA	23	FALSE	nuclear transcription factor Y subunit alpha [Source:HGNC Symbol;Acc:HGNC:7804]
NGFR	40	FALSE	nerve growth factor receptor [Source:HGNC Symbol;Acc:HGNC:7809]
NGFRAP1	17	FALSE	nerve growth factor receptor (TNFRSF16) associated protein 1 [Source:HGNC Symbol;Acc:HGNC:13388]
NHP2	23	FALSE	NHP2 ribonucleoprotein [Source:HGNC Symbol;Acc:HGNC:14377]
NHSL2	22	FALSE	NHS like 2 [Source:HGNC Symbol;Acc:HGNC:33737]
NIN	32	FALSE	ninein [Source:HGNC Symbol;Acc:HGNC:14906]
NINJ1	13	FALSE	ninjurin 1 [Source:HGNC Symbol;Acc:HGNC:7824]
NIPA1	18	TRUE	non imprinted in Prader-Willi/Angelman syndrome 1 [Source:HGNC Symbol;Acc:HGNC:17043]
NIPAL2	25	FALSE	NIPA-like domain containing 2 [Source:HGNC Symbol;Acc:HGNC:25854]
NIPAL4	23	FALSE	NIPA-like domain containing 4 [Source:HGNC Symbol;Acc:HGNC:28018]
NIT1	18	FALSE	nitrilase 1 [Source:HGNC Symbol;Acc:HGNC:7828]
NKAIN4	18	FALSE	Na+/K+ transporting ATPase interacting 4 [Source:HGNC Symbol;Acc:HGNC:16191]
NLN	22	TRUE	neurolysin (metallopeptidase M3 family) [Source:HGNC Symbol;Acc:HGNC:16058]
NMD3	22	FALSE	NMD3 ribosome export adaptor [Source:HGNC Symbol;Acc:HGNC:24250]
NME1	20	TRUE	NME/NM23 nucleoside diphosphate kinase 1 [Source:HGNC Symbol;Acc:HGNC:7849]
NME4	22	FALSE	NME/NM23 nucleoside diphosphate kinase 4 [Source:HGNC Symbol;Acc:HGNC:7852]
NMU	15	FALSE	neuromedin U [Source:HGNC Symbol;Acc:HGNC:7859]
NOC2L	22	FALSE	NOC2-like nucleolar associated transcriptional repressor [Source:HGNC Symbol;Acc:HGNC:24517]
NOC3L	24	FALSE	NOC3-like DNA replication regulator [Source:HGNC Symbol;Acc:HGNC:24034]
NOCT	13	FALSE	nocturnin [Source:HGNC Symbol;Acc:HGNC:14254]
NOL4	32	FALSE	nucleolar protein 4 [Source:HGNC Symbol;Acc:HGNC:7870]
NOL4L	39	FALSE	nucleolar protein 4-like [Source:HGNC Symbol;Acc:HGNC:16106]
NOM1	23	FALSE	nucleolar protein with MIF4G domain 1 [Source:HGNC Symbol;Acc:HGNC:13244]
NOP2	17	TRUE	NOP2 nucleolar protein [Source:HGNC Symbol;Acc:HGNC:7867]
NOS1AP	29	FALSE	nitric oxide synthase 1 adaptor protein [Source:HGNC Symbol;Acc:HGNC:16859]
NOV	26	FALSE	nephroblastoma overexpressed [Source:HGNC Symbol;Acc:HGNC:7885]
NPAS3	26	TRUE	neuronal PAS domain protein 3 [Source:HGNC Symbol;Acc:HGNC:19311]
NPDC1	28	FALSE	neural proliferation, differentiation and control, 1 [Source:HGNC Symbol;Acc:HGNC:7899]
NPM3	17	FALSE	nucleophosmin/nucleoplasmin 3 [Source:HGNC Symbol;Acc:HGNC:7931]
NPTX2	24	FALSE	neuronal pentraxin II [Source:HGNC Symbol;Acc:HGNC:7953]
NQO1	36	FALSE	NAD(P)H dehydrogenase, quinone 1 [Source:HGNC Symbol;Acc:HGNC:2874]
NR1D2	22	TRUE	nuclear receptor subfamily 1 group D member 2 [Source:HGNC Symbol;Acc:HGNC:7963]
NR1H2	13	FALSE	nuclear receptor subfamily 1 group H member 2 [Source:HGNC Symbol;Acc:HGNC:7965]
NR2F1	30	FALSE	nuclear receptor subfamily 2 group F member 1 [Source:HGNC Symbol;Acc:HGNC:7975]
NR2F6	23	FALSE	nuclear receptor subfamily 2 group F member 6 [Source:HGNC Symbol;Acc:HGNC:7977]
NR3C1	17	TRUE	nuclear receptor subfamily 3 group C member 1 [Source:HGNC Symbol;Acc:HGNC:7978]
NR4A3	17	FALSE	nuclear receptor subfamily 4 group A member 3 [Source:HGNC Symbol;Acc:HGNC:7982]
NRARP	28	TRUE	NOTCH-regulated ankyrin repeat protein [Source:HGNC Symbol;Acc:HGNC:33843]
NRAS	22	FALSE	neuroblastoma RAS viral (v-ras) oncogene homolog [Source:HGNC Symbol;Acc:HGNC:7989]
NRGN	20	FALSE	neurogranin [Source:HGNC Symbol;Acc:HGNC:8000]
NRIP1	22	FALSE	nuclear receptor interacting protein 1 [Source:HGNC Symbol;Acc:HGNC:8001]
NRK	30	FALSE	Nik related kinase [Source:HGNC Symbol;Acc:HGNC:25391]
NRP1	14	FALSE	neuropilin 1 [Source:HGNC Symbol;Acc:HGNC:8004]
NRSN2	26	FALSE	neurensin 2 [Source:HGNC Symbol;Acc:HGNC:16229]
NRTN	32	FALSE	neurturin [Source:HGNC Symbol;Acc:HGNC:8007]
NRXN2	44	TRUE	neurexin 2 [Source:HGNC Symbol;Acc:HGNC:8009]
NRXN3	18	TRUE	neurexin 3 [Source:HGNC Symbol;Acc:HGNC:8010]
NSD1	22	FALSE	nuclear receptor binding SET domain protein 1 [Source:HGNC Symbol;Acc:HGNC:14234]
NSDHL	13	FALSE	NAD(P) dependent steroid dehydrogenase-like [Source:HGNC Symbol;Acc:HGNC:13398]
NSMCE1	17	FALSE	NSE1 homolog, SMC5-SMC6 complex component [Source:HGNC Symbol;Acc:HGNC:29897]
NSRP1	22	FALSE	nuclear speckle splicing regulatory protein 1 [Source:HGNC Symbol;Acc:HGNC:25305]
NSUN2	25	FALSE	NOP2/Sun RNA methyltransferase family member 2 [Source:HGNC Symbol;Acc:HGNC:25994]
NSUN5	17	FALSE	NOP2/Sun RNA methyltransferase family member 5 [Source:HGNC Symbol;Acc:HGNC:16385]
NT5C3A	22	FALSE	5'-nucleotidase, cytosolic IIIA [Source:HGNC Symbol;Acc:HGNC:17820]
NT5DC2	23	FALSE	5'-nucleotidase domain containing 2 [Source:HGNC Symbol;Acc:HGNC:25717]
NT5DC3	13	FALSE	5'-nucleotidase domain containing 3 [Source:HGNC Symbol;Acc:HGNC:30826]
NT5E	30	FALSE	5'-nucleotidase, ecto (CD73) [Source:HGNC Symbol;Acc:HGNC:8021]
NT5M	28	FALSE	5',3'-nucleotidase, mitochondrial [Source:HGNC Symbol;Acc:HGNC:15769]
NUAK1	17	FALSE	NUAK family, SNF1-like kinase, 1 [Source:HGNC Symbol;Acc:HGNC:14311]
NUAK2	27	FALSE	NUAK family, SNF1-like kinase, 2 [Source:HGNC Symbol;Acc:HGNC:29558]
NUDT1	13	FALSE	nudix hydrolase 1 [Source:HGNC Symbol;Acc:HGNC:8048]
NUDT12	25	FALSE	nudix hydrolase 12 [Source:HGNC Symbol;Acc:HGNC:18826]
NUDT14	32	FALSE	nudix hydrolase 14 [Source:HGNC Symbol;Acc:HGNC:20141]
NUDT8	28	TRUE	nudix hydrolase 8 [Source:HGNC Symbol;Acc:HGNC:8055]
NUFIP1	17	FALSE	nuclear fragile X mental retardation protein interacting protein 1 [Source:HGNC Symbol;Acc:HGNC:8057]
NUFIP2	26	FALSE	nuclear fragile X mental retardation protein interacting protein 2 [Source:HGNC Symbol;Acc:HGNC:17634]
NUMA1	23	TRUE	nuclear mitotic apparatus protein 1 [Source:HGNC Symbol;Acc:HGNC:8059]
NUP153	18	FALSE	nucleoporin 153kDa [Source:HGNC Symbol;Acc:HGNC:8062]
NUP210	27	FALSE	nucleoporin 210kDa [Source:HGNC Symbol;Acc:HGNC:30052]
NUP50-AS1	27	FALSE	NUP50 antisense RNA 1 (head to head) [Source:HGNC Symbol;Acc:HGNC:50502]
NUP54	17	FALSE	nucleoporin 54kDa [Source:HGNC Symbol;Acc:HGNC:17359]
NUP98	18	FALSE	nucleoporin 98kDa [Source:HGNC Symbol;Acc:HGNC:8068]
NUPR1	20	FALSE	nuclear protein 1, transcriptional regulator [Source:HGNC Symbol;Acc:HGNC:29990]
NUS1	26	FALSE	NUS1 dehydrodolichyl diphosphate synthase subunit [Source:HGNC Symbol;Acc:HGNC:21042]
NXN	26	FALSE	nucleoredoxin [Source:HGNC Symbol;Acc:HGNC:18008]
NXT1	25	FALSE	nuclear transport factor 2-like export factor 1 [Source:HGNC Symbol;Acc:HGNC:15913]
OAZ1	13	FALSE	ornithine decarboxylase antizyme 1 [Source:HGNC Symbol;Acc:HGNC:8095]
OBSL1	20	FALSE	obscurin-like 1 [Source:HGNC Symbol;Acc:HGNC:29092]
OCEL1	22	FALSE	occludin/ELL domain containing 1 [Source:HGNC Symbol;Acc:HGNC:26221]
OCSTAMP	21	FALSE	osteoclast stimulatory transmembrane protein [Source:HGNC Symbol;Acc:HGNC:16116]
OGFR	20	FALSE	opioid growth factor receptor [Source:HGNC Symbol;Acc:HGNC:15768]
OGFRL1	23	FALSE	opioid growth factor receptor-like 1 [Source:HGNC Symbol;Acc:HGNC:21378]
OGT	23	TRUE	O-linked N-acetylglucosamine (GlcNAc) transferase [Source:HGNC Symbol;Acc:HGNC:8127]
OLFM2	24	FALSE	olfactomedin 2 [Source:HGNC Symbol;Acc:HGNC:17189]
OLIG1	26	FALSE	oligodendrocyte transcription factor 1 [Source:HGNC Symbol;Acc:HGNC:16983]
ORAI1	18	FALSE	ORAI calcium release-activated calcium modulator 1 [Source:HGNC Symbol;Acc:HGNC:25896]
ORAI3	32	FALSE	ORAI calcium release-activated calcium modulator 3 [Source:HGNC Symbol;Acc:HGNC:28185]
ORC2	22	FALSE	origin recognition complex subunit 2 [Source:HGNC Symbol;Acc:HGNC:8488]
OS9	14	TRUE	osteosarcoma amplified 9, endoplasmic reticulum lectin [Source:HGNC Symbol;Acc:HGNC:16994]
OSBPL11	21	FALSE	oxysterol binding protein like 11 [Source:HGNC Symbol;Acc:HGNC:16397]
OSBPL6	36	FALSE	oxysterol binding protein like 6 [Source:HGNC Symbol;Acc:HGNC:16388]
OSBPL7	22	TRUE	oxysterol binding protein like 7 [Source:HGNC Symbol;Acc:HGNC:16387]
OSER1	22	FALSE	oxidative stress responsive serine-rich 1 [Source:HGNC Symbol;Acc:HGNC:16105]
OSER1-AS1	14	FALSE	OSER1 antisense RNA 1 (head to head) [Source:HGNC Symbol;Acc:HGNC:48585]
OSGIN1	33	FALSE	oxidative stress induced growth inhibitor 1 [Source:HGNC Symbol;Acc:HGNC:30093]
OSGIN2	28	FALSE	oxidative stress induced growth inhibitor family member 2 [Source:HGNC Symbol;Acc:HGNC:1355]
OST4	22	FALSE	oligosaccharyltransferase complex subunit 4 (non-catalytic) [Source:HGNC Symbol;Acc:HGNC:32483]
OSTCP1	26	FALSE	oligosaccharyltransferase complex subunit pseudogene 1 [Source:HGNC Symbol;Acc:HGNC:30530]
OTUB1	17	FALSE	OTU deubiquitinase, ubiquitin aldehyde binding 1 [Source:HGNC Symbol;Acc:HGNC:23077]
OTUD1	13	TRUE	OTU deubiquitinase 1 [Source:HGNC Symbol;Acc:HGNC:27346]
OTUD5	33	FALSE	OTU deubiquitinase 5 [Source:HGNC Symbol;Acc:HGNC:25402]
OTUD6B	17	FALSE	OTU domain containing 6B [Source:HGNC Symbol;Acc:HGNC:24281]
OTUD6B-AS1	17	FALSE	OTUD6B antisense RNA 1 (head to head) [Source:HGNC Symbol;Acc:HGNC:50466]
OTULIN	18	FALSE	OTU deubiquitinase with linear linkage specificity [Source:HGNC Symbol;Acc:HGNC:25118]
OVGP1	22	FALSE	oviductal glycoprotein 1 [Source:HGNC Symbol;Acc:HGNC:8524]
OXSR1	20	FALSE	oxidative stress responsive 1 [Source:HGNC Symbol;Acc:HGNC:8508]
P2RX4	25	FALSE	purinergic receptor P2X, ligand gated ion channel, 4 [Source:HGNC Symbol;Acc:HGNC:8535]
P2RY1	35	FALSE	purinergic receptor P2Y, G-protein coupled, 1 [Source:HGNC Symbol;Acc:HGNC:8539]
P2RY6	23	FALSE	pyrimidinergic receptor P2Y. G-protein coupled. 6 [Source:HGNC Symbol;Acc:HGNC:8543]
P3H3	27	FALSE	prolyl 3-hydroxylase 3 [Source:HGNC Symbol;Acc:HGNC:19318]
PABPC1L	22	FALSE	poly(A) binding protein, cytoplasmic 1-like [Source:HGNC Symbol;Acc:HGNC:15797]
PABPC4L	22	FALSE	poly(A) binding protein, cytoplasmic 4-like [Source:HGNC Symbol;Acc:HGNC:31955]
PACS1	28	FALSE	phosphofurin acidic cluster sorting protein 1 [Source:HGNC Symbol;Acc:HGNC:30032]
PACSIN3	23	FALSE	protein kinase C and casein kinase substrate in neurons 3 [Source:HGNC Symbol;Acc:HGNC:8572]
PAFAH1B3	18	FALSE	platelet activating factor acetylhydrolase 1b catalytic subunit 3 [Source:HGNC Symbol;Acc:HGNC:8576]
PAK1IP1	23	FALSE	PAK1 interacting protein 1 [Source:HGNC Symbol;Acc:HGNC:20882]
PAK4	25	FALSE	p21 protein (Cdc42/Rac)-activated kinase 4 [Source:HGNC Symbol;Acc:HGNC:16059]
PALLD	22	TRUE	palladin, cytoskeletal associated protein [Source:HGNC Symbol;Acc:HGNC:17068]
PALM	24	FALSE	paralemmin [Source:HGNC Symbol;Acc:HGNC:8594]
PALM2	22	FALSE	paralemmin 2 [Source:HGNC Symbol;Acc:HGNC:15845]
PALMD	18	FALSE	palmdelphin [Source:HGNC Symbol;Acc:HGNC:15846]
PANK3	18	FALSE	pantothenate kinase 3 [Source:HGNC Symbol;Acc:HGNC:19365]
PANX1	17	FALSE	pannexin 1 [Source:HGNC Symbol;Acc:HGNC:8599]
PAPD4	18	FALSE	PAP associated domain containing 4 [Source:HGNC Symbol;Acc:HGNC:26776]
PAPPA	25	FALSE	pregnancy-associated plasma protein A, pappalysin 1 [Source:HGNC Symbol;Acc:HGNC:8602]
PAQR3	26	FALSE	progestin and adipoQ receptor family member III [Source:HGNC Symbol;Acc:HGNC:30130]
PAQR5	21	FALSE	progestin and adipoQ receptor family member V [Source:HGNC Symbol;Acc:HGNC:29645]
PAQR6	32	FALSE	progestin and adipoQ receptor family member VI [Source:HGNC Symbol;Acc:HGNC:30132]
PAQR9	23	FALSE	progestin and adipoQ receptor family member IX [Source:HGNC Symbol;Acc:HGNC:30131]
PARS2	21	FALSE	prolyl-tRNA synthetase 2, mitochondrial (putative) [Source:HGNC Symbol;Acc:HGNC:30563]
PARTICL	22	FALSE	NA
PAWR	26	FALSE	PRKC, apoptosis, WT1, regulator [Source:HGNC Symbol;Acc:HGNC:8614]
PAX6	34	FALSE	paired box 6 [Source:HGNC Symbol;Acc:HGNC:8620]
PAX8-AS1	32	FALSE	PAX8 antisense RNA 1 [Source:HGNC Symbol;Acc:HGNC:49271]
PAXIP1-AS1	15	FALSE	PAXIP1 antisense RNA 1 (head to head) [Source:HGNC Symbol;Acc:HGNC:27328]
PBX4	23	FALSE	pre-B-cell leukemia homeobox 4 [Source:HGNC Symbol;Acc:HGNC:13403]
PC	28	FALSE	pyruvate carboxylase [Source:HGNC Symbol;Acc:HGNC:8636]
PCBP2	26	FALSE	poly(rC) binding protein 2 [Source:HGNC Symbol;Acc:HGNC:8648]
PCDH10	21	FALSE	protocadherin 10 [Source:HGNC Symbol;Acc:HGNC:13404]
PCDH12	18	FALSE	protocadherin 12 [Source:HGNC Symbol;Acc:HGNC:8657]
PCDH18	28	FALSE	protocadherin 18 [Source:HGNC Symbol;Acc:HGNC:14268]
PCDH19	13	FALSE	protocadherin 19 [Source:HGNC Symbol;Acc:HGNC:14270]
PCDH9	23	TRUE	protocadherin 9 [Source:HGNC Symbol;Acc:HGNC:8661]
PCDHA10	17	FALSE	protocadherin alpha 10 [Source:HGNC Symbol;Acc:HGNC:8664]
PCED1A	22	FALSE	PC-esterase domain containing 1A [Source:HGNC Symbol;Acc:HGNC:16212]
PCF11	17	FALSE	PCF11 cleavage and polyadenylation factor subunit [Source:HGNC Symbol;Acc:HGNC:30097]
PCGF3	27	FALSE	polycomb group ring finger 3 [Source:HGNC Symbol;Acc:HGNC:10066]
PCIF1	26	FALSE	PDX1 C-terminal inhibiting factor 1 [Source:HGNC Symbol;Acc:HGNC:16200]
PCMTD1	24	TRUE	protein-L-isoaspartate (D-aspartate) O-methyltransferase domain containing 1 [Source:HGNC Symbol;Acc:HGNC:30483]
PCNXL4	28	FALSE	pecanex-like 4 (Drosophila) [Source:HGNC Symbol;Acc:HGNC:20349]
PCSK4	23	FALSE	proprotein convertase subtilisin/kexin type 4 [Source:HGNC Symbol;Acc:HGNC:8746]
PCSK9	24	FALSE	proprotein convertase subtilisin/kexin type 9 [Source:HGNC Symbol;Acc:HGNC:20001]
PCYT1A	26	FALSE	phosphate cytidylyltransferase 1, choline, alpha [Source:HGNC Symbol;Acc:HGNC:8754]
PDCD1LG2	18	FALSE	programmed cell death 1 ligand 2 [Source:HGNC Symbol;Acc:HGNC:18731]
PDCD4	18	FALSE	programmed cell death 4 (neoplastic transformation inhibitor) [Source:HGNC Symbol;Acc:HGNC:8763]
PDCD4-AS1	22	FALSE	PDCD4 antisense RNA 1 [Source:HGNC Symbol;Acc:HGNC:27425]
PDDC1	28	FALSE	Parkinson disease 7 domain containing 1 [Source:HGNC Symbol;Acc:HGNC:26616]
PDE4B	30	TRUE	phosphodiesterase 4B [Source:HGNC Symbol;Acc:HGNC:8781]
PDGFB	33	FALSE	platelet-derived growth factor beta polypeptide [Source:HGNC Symbol;Acc:HGNC:8800]
PDLIM2	27	FALSE	PDZ and LIM domain 2 (mystique) [Source:HGNC Symbol;Acc:HGNC:13992]
PDLIM4	23	FALSE	PDZ and LIM domain 4 [Source:HGNC Symbol;Acc:HGNC:16501]
PDLIM5	26	TRUE	PDZ and LIM domain 5 [Source:HGNC Symbol;Acc:HGNC:17468]
PDLIM7	22	FALSE	PDZ and LIM domain 7 [Source:HGNC Symbol;Acc:HGNC:22958]
PDP1	22	FALSE	pyruvate dehyrogenase phosphatase catalytic subunit 1 [Source:HGNC Symbol;Acc:HGNC:9279]
PDP2	33	FALSE	pyruvate dehyrogenase phosphatase catalytic subunit 2 [Source:HGNC Symbol;Acc:HGNC:30263]
PDPR	14	FALSE	pyruvate dehydrogenase phosphatase regulatory subunit [Source:HGNC Symbol;Acc:HGNC:30264]
PDRG1	30	TRUE	p53 and DNA damage regulated 1 [Source:HGNC Symbol;Acc:HGNC:16119]
PDZD4	22	FALSE	PDZ domain containing 4 [Source:HGNC Symbol;Acc:HGNC:21167]
PDZD8	18	FALSE	PDZ domain containing 8 [Source:HGNC Symbol;Acc:HGNC:26974]
PEA15	27	FALSE	phosphoprotein enriched in astrocytes 15 [Source:HGNC Symbol;Acc:HGNC:8822]
PELI1	23	TRUE	pellino E3 ubiquitin protein ligase 1 [Source:HGNC Symbol;Acc:HGNC:8827]
PEMT	37	FALSE	phosphatidylethanolamine N-methyltransferase [Source:HGNC Symbol;Acc:HGNC:8830]
PEPD	31	TRUE	peptidase D [Source:HGNC Symbol;Acc:HGNC:8840]
PER2	46	FALSE	period circadian clock 2 [Source:HGNC Symbol;Acc:HGNC:8846]
PER3	20	TRUE	period circadian clock 3 [Source:HGNC Symbol;Acc:HGNC:8847]
PEX10	13	FALSE	peroxisomal biogenesis factor 10 [Source:HGNC Symbol;Acc:HGNC:8851]
PEX14	18	TRUE	peroxisomal biogenesis factor 14 [Source:HGNC Symbol;Acc:HGNC:8856]
PEX16	18	FALSE	peroxisomal biogenesis factor 16 [Source:HGNC Symbol;Acc:HGNC:8857]
PEX5L	30	TRUE	peroxisomal biogenesis factor 5-like [Source:HGNC Symbol;Acc:HGNC:30024]
PFDN5	13	FALSE	prefoldin subunit 5 [Source:HGNC Symbol;Acc:HGNC:8869]
PFKFB3	27	TRUE	6-phosphofructo-2-kinase/fructose-2,6-biphosphatase 3 [Source:HGNC Symbol;Acc:HGNC:8874]
PFKL	23	FALSE	phosphofructokinase, liver [Source:HGNC Symbol;Acc:HGNC:8876]
PGBD1	30	FALSE	piggyBac transposable element derived 1 [Source:HGNC Symbol;Acc:HGNC:19398]
PGGT1B	24	FALSE	protein geranylgeranyltransferase type I, beta subunit [Source:HGNC Symbol;Acc:HGNC:8895]
PHACTR2	24	FALSE	phosphatase and actin regulator 2 [Source:HGNC Symbol;Acc:HGNC:20956]
PHAX	22	FALSE	phosphorylated adaptor for RNA export [Source:HGNC Symbol;Acc:HGNC:10241]
PHB	23	FALSE	prohibitin [Source:HGNC Symbol;Acc:HGNC:8912]
PHC2	20	TRUE	polyhomeotic homolog 2 (Drosophila) [Source:HGNC Symbol;Acc:HGNC:3183]
PHF13	23	FALSE	PHD finger protein 13 [Source:HGNC Symbol;Acc:HGNC:22983]
PHF20L1	24	FALSE	PHD finger protein 20-like 1 [Source:HGNC Symbol;Acc:HGNC:24280]
PHF21A	26	FALSE	PHD finger protein 21A [Source:HGNC Symbol;Acc:HGNC:24156]
PHGDH	17	FALSE	phosphoglycerate dehydrogenase [Source:HGNC Symbol;Acc:HGNC:8923]
PHKG2	22	FALSE	phosphorylase kinase, gamma 2 (testis) [Source:HGNC Symbol;Acc:HGNC:8931]
PHLDA3	22	FALSE	pleckstrin homology-like domain, family A, member 3 [Source:HGNC Symbol;Acc:HGNC:8934]
PHLDB2	22	FALSE	pleckstrin homology-like domain, family B, member 2 [Source:HGNC Symbol;Acc:HGNC:29573]
PHLDB3	21	FALSE	pleckstrin homology-like domain, family B, member 3 [Source:HGNC Symbol;Acc:HGNC:30499]
PHLPP2	22	FALSE	PH domain and leucine rich repeat protein phosphatase 2 [Source:HGNC Symbol;Acc:HGNC:29149]
PHOX2A	28	FALSE	paired-like homeobox 2a [Source:HGNC Symbol;Acc:HGNC:691]
PHTF2	26	FALSE	putative homeodomain transcription factor 2 [Source:HGNC Symbol;Acc:HGNC:13411]
PICALM	21	FALSE	phosphatidylinositol binding clathrin assembly protein [Source:HGNC Symbol;Acc:HGNC:15514]
PIDD1	18	FALSE	p53-induced death domain protein 1 [Source:HGNC Symbol;Acc:HGNC:16491]
PIF1	30	FALSE	PIF1 5'-to-3' DNA helicase [Source:HGNC Symbol;Acc:HGNC:26220]
PIGA	22	FALSE	phosphatidylinositol glycan anchor biosynthesis class A [Source:HGNC Symbol;Acc:HGNC:8957]
PIGC	27	FALSE	phosphatidylinositol glycan anchor biosynthesis class C [Source:HGNC Symbol;Acc:HGNC:8960]
PIGQ	28	FALSE	phosphatidylinositol glycan anchor biosynthesis class Q [Source:HGNC Symbol;Acc:HGNC:14135]
PIK3CB	28	FALSE	phosphatidylinositol-4,5-bisphosphate 3-kinase catalytic subunit beta [Source:HGNC Symbol;Acc:HGNC:8976]
PIK3IP1	22	TRUE	phosphoinositide-3-kinase interacting protein 1 [Source:HGNC Symbol;Acc:HGNC:24942]
PIK3R3	24	FALSE	phosphoinositide-3-kinase regulatory subunit 3 [Source:EntrezGene;Acc:8503]
PIM1	20	TRUE	Pim-1 proto-oncogene. serine/threonine kinase [Source:HGNC Symbol;Acc:HGNC:8986]
PIM2	22	FALSE	Pim-2 proto-oncogene, serine/threonine kinase [Source:HGNC Symbol;Acc:HGNC:8987]
PIN1	31	FALSE	peptidylprolyl cis/trans isomerase, NIMA-interacting 1 [Source:HGNC Symbol;Acc:HGNC:8988]
PINK1	20	TRUE	PTEN induced putative kinase 1 [Source:HGNC Symbol;Acc:HGNC:14581]
PIP5K1A	13	FALSE	phosphatidylinositol-4-phosphate 5-kinase, type I, alpha [Source:HGNC Symbol;Acc:HGNC:8994]
PIP5K1C	23	TRUE	phosphatidylinositol-4-phosphate 5-kinase, type I, gamma [Source:HGNC Symbol;Acc:HGNC:8996]
PITPNC1	18	TRUE	phosphatidylinositol transfer protein, cytoplasmic 1 [Source:HGNC Symbol;Acc:HGNC:21045]
PJA2	17	FALSE	praja ring finger 2, E3 ubiquitin protein ligase [Source:HGNC Symbol;Acc:HGNC:17481]
PKD2	23	FALSE	polycystic kidney disease 2 (autosomal dominant) [Source:HGNC Symbol;Acc:HGNC:9009]
PKDCC	21	FALSE	protein kinase domain containing, cytoplasmic [Source:HGNC Symbol;Acc:HGNC:25123]
PKIG	24	TRUE	protein kinase (cAMP-dependent, catalytic) inhibitor gamma [Source:HGNC Symbol;Acc:HGNC:9019]
PKM	16	TRUE	pyruvate kinase, muscle [Source:HGNC Symbol;Acc:HGNC:9021]
PKMYT1	28	FALSE	protein kinase, membrane associated tyrosine/threonine 1 [Source:HGNC Symbol;Acc:HGNC:29650]
PKN1	22	FALSE	protein kinase N1 [Source:HGNC Symbol;Acc:HGNC:9405]
PLA2G16	32	FALSE	phospholipase A2 group XVI [Source:HGNC Symbol;Acc:HGNC:17825]
PLAC9	21	FALSE	placenta specific 9 [Source:HGNC Symbol;Acc:HGNC:19255]
PLAG1	23	FALSE	PLAG1 zinc finger [Source:HGNC Symbol;Acc:HGNC:9045]
PLAGL2	36	FALSE	PLAG1 like zinc finger 2 [Source:HGNC Symbol;Acc:HGNC:9047]
PLAT	21	TRUE	plasminogen activator, tissue [Source:HGNC Symbol;Acc:HGNC:9051]
PLAUR	24	FALSE	plasminogen activator. urokinase receptor [Source:HGNC Symbol;Acc:HGNC:9053]
PLCD1	13	FALSE	phospholipase C delta 1 [Source:HGNC Symbol;Acc:HGNC:9060]
PLCD3	32	FALSE	phospholipase C delta 3 [Source:HGNC Symbol;Acc:HGNC:9061]
PLCL1	22	FALSE	phospholipase C like 1 [Source:HGNC Symbol;Acc:HGNC:9063]
PLCL2	28	FALSE	phospholipase C like 2 [Source:HGNC Symbol;Acc:HGNC:9064]
PLD3	15	FALSE	phospholipase D family member 3 [Source:HGNC Symbol;Acc:HGNC:17158]
PLEC	26	FALSE	plectin [Source:HGNC Symbol;Acc:HGNC:9069]
PLEKHA1	22	FALSE	pleckstrin homology domain containing A1 [Source:HGNC Symbol;Acc:HGNC:14335]
PLEKHA2	26	FALSE	pleckstrin homology domain containing A2 [Source:HGNC Symbol;Acc:HGNC:14336]
PLEKHB1	25	TRUE	pleckstrin homology domain containing B1 [Source:HGNC Symbol;Acc:HGNC:19079]
PLEKHF1	30	FALSE	pleckstrin homology and FYVE domain containing 1 [Source:HGNC Symbol;Acc:HGNC:20764]
PLEKHF2	21	FALSE	pleckstrin homology and FYVE domain containing 2 [Source:HGNC Symbol;Acc:HGNC:20757]
PLEKHG2	23	FALSE	pleckstrin homology and RhoGEF domain containing G2 [Source:HGNC Symbol;Acc:HGNC:29515]
PLEKHG3	22	FALSE	pleckstrin homology and RhoGEF domain containing G3 [Source:HGNC Symbol;Acc:HGNC:20364]
PLEKHJ1	18	FALSE	pleckstrin homology domain containing J1 [Source:HGNC Symbol;Acc:HGNC:18211]
PLEKHO1	28	FALSE	pleckstrin homology domain containing O1 [Source:HGNC Symbol;Acc:HGNC:24310]
PLK1	26	FALSE	polo-like kinase 1 [Source:HGNC Symbol;Acc:HGNC:9077]
PLK2	22	FALSE	polo-like kinase 2 [Source:HGNC Symbol;Acc:HGNC:19699]
PLLP	18	TRUE	plasmolipin [Source:HGNC Symbol;Acc:HGNC:18553]
PLOD1	13	FALSE	procollagen-lysine, 2-oxoglutarate 5-dioxygenase 1 [Source:HGNC Symbol;Acc:HGNC:9081]
PLS1	22	FALSE	plastin 1 [Source:HGNC Symbol;Acc:HGNC:9090]
PLTP	24	FALSE	phospholipid transfer protein [Source:HGNC Symbol;Acc:HGNC:9093]
PLVAP	17	FALSE	plasmalemma vesicle associated protein [Source:HGNC Symbol;Acc:HGNC:13635]
PLXDC2	25	TRUE	plexin domain containing 2 [Source:HGNC Symbol;Acc:HGNC:21013]
PLXNA1	38	FALSE	plexin A1 [Source:HGNC Symbol;Acc:HGNC:9099]
PLXNB2	28	FALSE	plexin B2 [Source:HGNC Symbol;Acc:HGNC:9104]
PM20D2	28	FALSE	peptidase M20 domain containing 2 [Source:HGNC Symbol;Acc:HGNC:21408]
PML	18	FALSE	promyelocytic leukemia [Source:HGNC Symbol;Acc:HGNC:9113]
PMM1	28	FALSE	phosphomannomutase 1 [Source:HGNC Symbol;Acc:HGNC:9114]
PMS1	20	FALSE	PMS1 homolog 1, mismatch repair system component [Source:HGNC Symbol;Acc:HGNC:9121]
PMVK	34	FALSE	phosphomevalonate kinase [Source:HGNC Symbol;Acc:HGNC:9141]
PNPLA6	26	FALSE	patatin like phospholipase domain containing 6 [Source:HGNC Symbol;Acc:HGNC:16268]
PNPLA8	32	TRUE	patatin like phospholipase domain containing 8 [Source:HGNC Symbol;Acc:HGNC:28900]
PNPT1	18	FALSE	polyribonucleotide nucleotidyltransferase 1 [Source:HGNC Symbol;Acc:HGNC:23166]
PNRC1	18	TRUE	proline rich nuclear receptor coactivator 1 [Source:HGNC Symbol;Acc:HGNC:17278]
PODNL1	23	FALSE	podocan-like 1 [Source:HGNC Symbol;Acc:HGNC:26275]
PODXL	22	FALSE	podocalyxin-like [Source:HGNC Symbol;Acc:HGNC:9171]
POGK	17	FALSE	pogo transposable element with KRAB domain [Source:HGNC Symbol;Acc:HGNC:18800]
POGZ	30	FALSE	pogo transposable element with ZNF domain [Source:HGNC Symbol;Acc:HGNC:18801]
POLD1	18	FALSE	polymerase (DNA directed), delta 1, catalytic subunit [Source:HGNC Symbol;Acc:HGNC:9175]
POLD2	30	FALSE	polymerase (DNA directed), delta 2, accessory subunit [Source:HGNC Symbol;Acc:HGNC:9176]
POLD4	24	FALSE	polymerase (DNA-directed), delta 4, accessory subunit [Source:HGNC Symbol;Acc:HGNC:14106]
POLH	35	FALSE	polymerase (DNA directed), eta [Source:HGNC Symbol;Acc:HGNC:9181]
POLK	21	FALSE	polymerase (DNA directed) kappa [Source:HGNC Symbol;Acc:HGNC:9183]
POLM	35	FALSE	polymerase (DNA directed), mu [Source:HGNC Symbol;Acc:HGNC:9185]
POLQ	22	FALSE	polymerase (DNA directed), theta [Source:HGNC Symbol;Acc:HGNC:9186]
POLR1B	26	FALSE	polymerase (RNA) I polypeptide B [Source:HGNC Symbol;Acc:HGNC:20454]
POLR2E	33	FALSE	polymerase (RNA) II (DNA directed) polypeptide E, 25kDa [Source:HGNC Symbol;Acc:HGNC:9192]
POLR2I	30	FALSE	polymerase (RNA) II (DNA directed) polypeptide I, 14.5kDa [Source:HGNC Symbol;Acc:HGNC:9196]
POLR2L	18	TRUE	polymerase (RNA) II (DNA directed) polypeptide L, 7.6kDa [Source:HGNC Symbol;Acc:HGNC:9199]
POLR3G	20	FALSE	polymerase (RNA) III (DNA directed) polypeptide G (32kD) [Source:HGNC Symbol;Acc:HGNC:30075]
POLRMT	13	FALSE	polymerase (RNA) mitochondrial (DNA directed) [Source:HGNC Symbol;Acc:HGNC:9200]
POP1	22	FALSE	POP1 homolog, ribonuclease P/MRP subunit [Source:HGNC Symbol;Acc:HGNC:30129]
POU3F1	30	FALSE	POU class 3 homeobox 1 [Source:HGNC Symbol;Acc:HGNC:9214]
POU3F2	26	FALSE	POU class 3 homeobox 2 [Source:HGNC Symbol;Acc:HGNC:9215]
PP7080	30	FALSE	uncharacterized LOC25845 [Source:EntrezGene;Acc:25845]
PPARGC1B	33	FALSE	peroxisome proliferator-activated receptor gamma, coactivator 1 beta [Source:HGNC Symbol;Acc:HGNC:30022]
PPCDC	22	TRUE	phosphopantothenoylcysteine decarboxylase [Source:HGNC Symbol;Acc:HGNC:28107]
PPDPF	14	FALSE	pancreatic progenitor cell differentiation and proliferation factor [Source:HGNC Symbol;Acc:HGNC:16142]
PPEF1	23	FALSE	protein phosphatase, EF-hand calcium binding domain 1 [Source:HGNC Symbol;Acc:HGNC:9243]
PPFIA1	27	FALSE	protein tyrosine phosphatase, receptor type, f polypeptide (PTPRF), interacting protein (liprin), alpha 1 [Source:HGNC Symbol;Acc:HGNC:9245]
PPFIBP1	21	FALSE	PTPRF interacting protein, binding protein 1 (liprin beta 1) [Source:HGNC Symbol;Acc:HGNC:9249]
PPIG	13	FALSE	peptidylprolyl isomerase G (cyclophilin G) [Source:HGNC Symbol;Acc:HGNC:14650]
PPM1E	26	FALSE	protein phosphatase, Mg2+/Mn2+ dependent 1E [Source:HGNC Symbol;Acc:HGNC:19322]
PPOX	22	FALSE	protoporphyrinogen oxidase [Source:HGNC Symbol;Acc:HGNC:9280]
PPP1R12A	22	FALSE	protein phosphatase 1 regulatory subunit 12A [Source:HGNC Symbol;Acc:HGNC:7618]
PPP1R14B	18	FALSE	protein phosphatase 1 regulatory inhibitor subunit 14B [Source:HGNC Symbol;Acc:HGNC:9057]
PPP1R15A	18	TRUE	protein phosphatase 1 regulatory subunit 15A [Source:HGNC Symbol;Acc:HGNC:14375]
PPP1R16A	23	FALSE	protein phosphatase 1 regulatory subunit 16A [Source:HGNC Symbol;Acc:HGNC:14941]
PPP1R16B	25	FALSE	protein phosphatase 1 regulatory subunit 16B [Source:HGNC Symbol;Acc:HGNC:15850]
PPP1R35	18	FALSE	protein phosphatase 1 regulatory subunit 35 [Source:HGNC Symbol;Acc:HGNC:28320]
PPP1R37	23	FALSE	protein phosphatase 1 regulatory subunit 37 [Source:HGNC Symbol;Acc:HGNC:27607]
PPP1R3B	28	FALSE	protein phosphatase 1 regulatory subunit 3B [Source:HGNC Symbol;Acc:HGNC:14942]
PPP2R1A	17	FALSE	protein phosphatase 2 regulatory subunit A, alpha [Source:HGNC Symbol;Acc:HGNC:9302]
PPP2R4	22	FALSE	protein phosphatase 2A regulatory subunit 4 [Source:HGNC Symbol;Acc:HGNC:9308]
PPTC7	16	TRUE	PTC7 protein phosphatase homolog [Source:HGNC Symbol;Acc:HGNC:30695]
PQBP1	18	FALSE	polyglutamine binding protein 1 [Source:HGNC Symbol;Acc:HGNC:9330]
PQLC1	26	FALSE	PQ loop repeat containing 1 [Source:HGNC Symbol;Acc:HGNC:26188]
PQLC2	14	FALSE	PQ loop repeat containing 2 [Source:HGNC Symbol;Acc:HGNC:26001]
PRCP	22	FALSE	prolylcarboxypeptidase [Source:HGNC Symbol;Acc:HGNC:9344]
PRDM2	22	FALSE	PR domain containing 2, with ZNF domain [Source:HGNC Symbol;Acc:HGNC:9347]
PRDM4	19	FALSE	PR domain containing 4 [Source:HGNC Symbol;Acc:HGNC:9348]
PRDX2	13	FALSE	peroxiredoxin 2 [Source:HGNC Symbol;Acc:HGNC:9353]
PRDX5	14	FALSE	peroxiredoxin 5 [Source:HGNC Symbol;Acc:HGNC:9355]
PRICKLE1	31	TRUE	prickle homolog 1 [Source:HGNC Symbol;Acc:HGNC:17019]
PRICKLE2	21	FALSE	prickle homolog 2 [Source:HGNC Symbol;Acc:HGNC:20340]
PRIMPOL	22	FALSE	primase and DNA directed polymerase [Source:HGNC Symbol;Acc:HGNC:26575]
PRKAA1	17	FALSE	protein kinase, AMP-activated, alpha 1 catalytic subunit [Source:HGNC Symbol;Acc:HGNC:9376]
PRKAA2	27	FALSE	protein kinase, AMP-activated, alpha 2 catalytic subunit [Source:HGNC Symbol;Acc:HGNC:9377]
PRKAG2	26	TRUE	protein kinase, AMP-activated, gamma 2 non-catalytic subunit [Source:HGNC Symbol;Acc:HGNC:9386]
PRKAR1B	24	TRUE	protein kinase, cAMP-dependent, regulatory subunit type I beta [Source:HGNC Symbol;Acc:HGNC:9390]
PRKCA	20	FALSE	protein kinase C, alpha [Source:HGNC Symbol;Acc:HGNC:9393]
PRKCDBP	14	FALSE	protein kinase C, delta binding protein [Source:HGNC Symbol;Acc:HGNC:9400]
PRKCI	22	FALSE	protein kinase C, iota [Source:HGNC Symbol;Acc:HGNC:9404]
PRKCSH	23	FALSE	protein kinase C substrate 80K-H [Source:HGNC Symbol;Acc:HGNC:9411]
PRKCZ	32	TRUE	protein kinase C, zeta [Source:HGNC Symbol;Acc:HGNC:9412]
PRKD3	18	FALSE	protein kinase D3 [Source:HGNC Symbol;Acc:HGNC:9408]
PRKRIR	14	FALSE	protein-kinase, interferon-inducible double stranded RNA dependent inhibitor, repressor of (P58 repressor) [Source:HGNC Symbol;Acc:HGNC:9440]
PRMT1	18	TRUE	protein arginine methyltransferase 1 [Source:HGNC Symbol;Acc:HGNC:5187]
PRMT7	17	FALSE	protein arginine methyltransferase 7 [Source:HGNC Symbol;Acc:HGNC:25557]
PRMT9	23	FALSE	protein arginine methyltransferase 9 [Source:HGNC Symbol;Acc:HGNC:25099]
PROCA1	21	FALSE	protein interacting with cyclin A1 [Source:HGNC Symbol;Acc:HGNC:28600]
PRODH	18	FALSE	proline dehydrogenase (oxidase) 1 [Source:HGNC Symbol;Acc:HGNC:9453]
PROSER1	26	FALSE	proline and serine rich 1 [Source:HGNC Symbol;Acc:HGNC:20291]
PRPF18	13	TRUE	pre-mRNA processing factor 18 [Source:HGNC Symbol;Acc:HGNC:17351]
PRPF4B	26	FALSE	pre-mRNA processing factor 4B [Source:HGNC Symbol;Acc:HGNC:17346]
PRR14L	23	FALSE	proline rich 14-like [Source:HGNC Symbol;Acc:HGNC:28738]
PRR22	17	FALSE	proline rich 22 [Source:HGNC Symbol;Acc:HGNC:28354]
PRR5	23	FALSE	proline rich 5 [Source:HGNC Symbol;Acc:HGNC:31682]
PRRC1	14	FALSE	proline-rich coiled-coil 1 [Source:HGNC Symbol;Acc:HGNC:28164]
PRRC2C	18	FALSE	proline-rich coiled-coil 2C [Source:HGNC Symbol;Acc:HGNC:24903]
PRRG1	22	FALSE	proline rich Gla (G-carboxyglutamic acid) 1 [Source:HGNC Symbol;Acc:HGNC:9469]
PRRX2	24	FALSE	paired related homeobox 2 [Source:HGNC Symbol;Acc:HGNC:21338]
PRSS23	24	FALSE	protease, serine 23 [Source:HGNC Symbol;Acc:HGNC:14370]
PRSS27	14	FALSE	protease, serine 27 [Source:HGNC Symbol;Acc:HGNC:15475]
PSAT1	22	FALSE	phosphoserine aminotransferase 1 [Source:HGNC Symbol;Acc:HGNC:19129]
PSEN1	13	FALSE	presenilin 1 [Source:HGNC Symbol;Acc:HGNC:9508]
PSMB4	13	FALSE	proteasome subunit beta 4 [Source:HGNC Symbol;Acc:HGNC:9541]
PSMB6	25	FALSE	proteasome subunit beta 6 [Source:HGNC Symbol;Acc:HGNC:9543]
PSMD8	13	FALSE	proteasome 26S subunit, non-ATPase 8 [Source:HGNC Symbol;Acc:HGNC:9566]
PSTPIP2	28	FALSE	proline-serine-threonine phosphatase interacting protein 2 [Source:HGNC Symbol;Acc:HGNC:9581]
PTAR1	21	FALSE	protein prenyltransferase alpha subunit repeat containing 1 [Source:HGNC Symbol;Acc:HGNC:30449]
PTBP3	22	FALSE	polypyrimidine tract binding protein 3 [Source:HGNC Symbol;Acc:HGNC:10253]
PTCHD2	30	FALSE	patched domain containing 2 [Source:HGNC Symbol;Acc:HGNC:29251]
PTDSS2	18	FALSE	phosphatidylserine synthase 2 [Source:HGNC Symbol;Acc:HGNC:15463]
PTGER4	26	FALSE	prostaglandin E receptor 4 [Source:HGNC Symbol;Acc:HGNC:9596]
PTH1R	24	FALSE	parathyroid hormone 1 receptor [Source:HGNC Symbol;Acc:HGNC:9608]
PTOV1	13	FALSE	prostate tumor overexpressed 1 [Source:HGNC Symbol;Acc:HGNC:9632]
PTP4A1	22	FALSE	protein tyrosine phosphatase type IVA, member 1 [Source:HGNC Symbol;Acc:HGNC:9634]
PTPDC1	30	FALSE	protein tyrosine phosphatase domain containing 1 [Source:HGNC Symbol;Acc:HGNC:30184]
PTPN11	18	FALSE	protein tyrosine phosphatase, non-receptor type 11 [Source:HGNC Symbol;Acc:HGNC:9644]
PTPN12	23	FALSE	protein tyrosine phosphatase, non-receptor type 12 [Source:HGNC Symbol;Acc:HGNC:9645]
PTPN13	21	FALSE	protein tyrosine phosphatase, non-receptor type 13 (APO-1/CD95 (Fas)-associated phosphatase) [Source:HGNC Symbol;Acc:HGNC:9646]
PTPN14	17	FALSE	protein tyrosine phosphatase, non-receptor type 14 [Source:HGNC Symbol;Acc:HGNC:9647]
PTPN18	22	FALSE	protein tyrosine phosphatase, non-receptor type 18 (brain-derived) [Source:HGNC Symbol;Acc:HGNC:9649]
PTPN21	18	FALSE	protein tyrosine phosphatase, non-receptor type 21 [Source:HGNC Symbol;Acc:HGNC:9651]
PTPRU	21	FALSE	protein tyrosine phosphatase, receptor type, U [Source:HGNC Symbol;Acc:HGNC:9683]
PTRF	13	FALSE	polymerase I and transcript release factor [Source:HGNC Symbol;Acc:HGNC:9688]
[truncated: 993 more rows]
