# Supplementary material for: FOXO3 targets are reprogrammed as Huntington's disease neural cells and striatal neurons face senescence with p16INK4a increase
Source: Aging Cell. 2020 Nov 6;19(11):e13226. doi: 10.1111/acel.13226 (PMC7681055; doi:10.1111/acel.13226)
Supplement: Supplementary file 14 [file ACEL-19-e13226-s014.xlsx]

## Sheet: Sheet1
Ryk-independent FOXO3 targets
Gene Symbol	Gained F3T	Lost F3T	FOXO3 Dependence ( LFC )
ACKR3	5	FALSE	-1.199851
ACRC	6	FALSE	0.9635573
AHDC1	7	FALSE	-1.184386
AJUBA	8	FALSE	-1.126123
AMER1	9	FALSE	-0.7750955
ANKZF1	10	FALSE	0.835668
ARHGAP29	11	FALSE	-0.7412365
ARSJ	12	FALSE	-1.642003
B3GNT5	13	FALSE	-0.6972918
BAHD1	14	FALSE	-0.6280953
C3orf33	15	FALSE	-1.021218
CCDC17	16	FALSE	1.190765
CCDC177	17	FALSE	-1.763652
CCDC28A	18	FALSE	1.251068
CHAC2	19	FALSE	-0.9165223
CIRBP	20	FALSE	0.6553132
CMPK2	21	FALSE	-1.073288
COA7	22	FALSE	-0.890609
CREB3L4	23	FALSE	0.6122615
CSF1	24	FALSE	-0.7583712
CYR61	25	FALSE	-0.6509909
DCLRE1B	26	FALSE	-0.6242906
DDIT4L	27	FALSE	-1.939905
DIRAS2	28	FALSE	-1.208012
DUSP7	29	FALSE	-0.681011
EIF1	30	FALSE	0.9115303
EIF4EBP1	31	FALSE	0.9802185
EPB41L4A-AS1	32	FALSE	0.9715037
EPHA2	33	FALSE	-0.5461268
F3	34	FALSE	-0.9401718
FAM134C	35	FALSE	0.8661955
FAM84A	36	FALSE	-1.577886
FAM84B	37	FALSE	-0.7516742
FAXDC2	38	FALSE	0.9367133
FBXO32	39	FALSE	1.792892
FGF18	40	FALSE	-0.7222001
FGF2	41	FALSE	-0.8185072
FLRT3	42	FALSE	-0.8005776
HARBI1	43	FALSE	-0.9534479
HAS3	44	FALSE	-1.10949
HEXIM1	45	FALSE	0.7824447
HLA-E	46	FALSE	0.7180294
IER5	47	FALSE	0.7312986
IFIT5	48	FALSE	-0.581672
ING4	49	FALSE	0.9005092
JUN	50	FALSE	-0.5865117
KBTBD8	51	FALSE	-0.7843037
KCNJ16	52	FALSE	-1.594369
KCNJ2	53	FALSE	-0.8572134
KIAA1462	54	FALSE	-1.006479
KIAA1804	55	FALSE	-1.070645
KLHDC7A	56	FALSE	-1.897388
LATS2	57	FALSE	-0.9314945
LGALSL	58	FALSE	-0.6635828
LIG4	59	FALSE	-0.9598623
LINC00472	60	FALSE	-1.202263
LINC00494	61	FALSE	-1.274626
LRRC4	62	FALSE	-0.9014218
LSMEM1	63	FALSE	1.270502
LZTS1	64	FALSE	-0.6615586
MALT1	65	FALSE	-0.5975958
MAT2A	66	FALSE	-0.6122822
MCPH1	67	FALSE	-0.6356431
MTF2	68	FALSE	-0.5834125
MYCN	69	FALSE	-0.6765003
N4BP3	70	FALSE	-1.021007
NEURL1B	71	FALSE	-0.7144757
NOL4L	72	FALSE	-0.7332082
NUAK1	73	FALSE	-0.9102779
OCSTAMP	74	FALSE	-1.138338
OSER1	75	FALSE	0.7958244
OSER1-AS1	76	FALSE	1.194264
PALMD	77	FALSE	-0.6994418
PBXIP1	78	FALSE	0.6587016
PDCD4-AS1	79	FALSE	0.7022346
PDP1	80	FALSE	-1.143772
PDP2	81	FALSE	-0.7049348
PHF23	82	FALSE	-0.6226396
PHOX2A	83	FALSE	-1.37888
PLK2	84	FALSE	-0.5902679
PPARGC1B	85	FALSE	-0.8509474
PPRC1	86	FALSE	-0.96424
PRICKLE1	87	FALSE	-0.9879743
PROCA1	88	FALSE	0.8708042
RAB11FIP5	89	FALSE	-1.466338
RABGGTB	90	FALSE	0.6259908
RAPGEF5	91	FALSE	-0.9551674
RBM12	92	FALSE	-0.6151831
RBM12B	93	FALSE	-1.010715
RBM48	94	FALSE	0.695755
RBMXL1	95	FALSE	-0.9535086
RFXAP	96	FALSE	-0.663148
RNASEL	97	FALSE	-0.8679016
RND1	98	FALSE	1.188736
RNF217	99	FALSE	-0.8308215
RNF43	100	FALSE	-0.9964025
RUNDC1	101	FALSE	-0.6397784
RUSC2	102	FALSE	-0.7263086
SLC16A6	103	FALSE	-0.8112075
SLC25A34	104	FALSE	0.8217583
SLC35G1	105	FALSE	-0.9636813
SLITRK1	106	FALSE	-0.7539482
SLITRK5	107	FALSE	-0.7366202
SLU7	108	FALSE	0.8895018
SMG9	109	FALSE	0.713216
SNHG12	110	FALSE	1.326298
SNHG7	111	FALSE	1.171989
SOSTDC1	112	FALSE	-0.7794008
SOWAHC	113	FALSE	-0.6157621
SOX21	114	FALSE	0.7790404
SPRED3	115	FALSE	-0.8328857
SPRTN	116	FALSE	-0.816653
SYDE2	117	FALSE	-0.9693882
TAF5L	118	FALSE	-0.5516097
TGIF1	119	FALSE	0.8405207
TIAM2	120	FALSE	-1.102151
TIFA	121	FALSE	-1.023158
TLR4	122	FALSE	-0.766187
TMEM200C	123	FALSE	-1.101603
TMEM86A	124	FALSE	1.341058
TNFAIP3	125	FALSE	-1.17664
TNFRSF11B	126	FALSE	-0.9272066
TNFRSF21	127	FALSE	-0.5667148
TRIM32	128	FALSE	-0.7546608
TRPV3	129	FALSE	-0.8102565
TTC9	130	FALSE	-0.9955592
WSB2	131	FALSE	-0.5220822
ZBTB2	132	FALSE	-0.6742108
ZBTB38	133	FALSE	-1.284034
ZHX1	134	FALSE	-0.8144171
ZNF124	135	FALSE	-0.8380127
ZNF345	136	FALSE	-0.7548575
ZNF425	137	FALSE	0.6068502
ZNF484	138	FALSE	-0.8848762
ZNF583	139	FALSE	-0.9227008
ZNF649	140	FALSE	-0.5644112
HIST1H2AC	FALSE	45	1.972063
PTCHD2	FALSE	46	1.896873
KIAA1875	FALSE	47	1.89134
SYTL1	FALSE	48	1.541381
HSPG2	FALSE	49	1.380084
LAMA5	FALSE	50	1.299547
COL9A3	FALSE	51	1.156329
SEPP1	FALSE	52	1.11395
BBC3	FALSE	53	1.089115
H1FX	FALSE	54	0.9954022
SORCS2	FALSE	55	0.9689327
APC2	FALSE	56	0.9520175
PLEC	FALSE	57	0.9113807
FASN	FALSE	58	0.8867519
SEMA6B	FALSE	59	0.8702942
ATP1A3	FALSE	60	0.864341
LTBP4	FALSE	61	0.8550491
C7orf60	FALSE	62	0.8433977
ATP1A2	FALSE	63	0.8299652
HPCAL1	FALSE	64	0.8259284
FAM171A2	FALSE	65	0.9508021
FBLN2	FALSE	66	0.8187004
KDM4B	FALSE	67	0.8063307
PINK1	FALSE	68	0.805882
MIB2	FALSE	69	0.7942123
ARHGEF10L	FALSE	70	0.7826104
NCOR2	FALSE	71	0.7778048
FOXB1	FALSE	72	1.431458
MYLIP	FALSE	73	0.7511952
HES1	FALSE	74	0.7292013
PLXNA1	FALSE	75	0.7204562
COL6A2	FALSE	76	0.7170179
ULK1	FALSE	77	0.6889904
FLNA	FALSE	78	0.6772781
CRB2	FALSE	79	0.6714636
MKNK2	FALSE	80	0.6666174
NUP210	FALSE	81	0.6461653
SUN2	FALSE	82	0.6035933
EN2	FALSE	83	0.5984947
COL6A1	FALSE	84	0.5848117
LIN28A	FALSE	85	-0.5796995
HCCS	FALSE	86	-0.6950187
FAM110B	FALSE	87	-0.7115645
MALAT1	FALSE	88	-0.7357482
GNB3	FALSE	89	-0.7446728
SDHAF2	FALSE	90	-0.7456088
TEX30	FALSE	91	-0.7544573
PLAUR	FALSE	92	-0.7609595
TMEM178A	FALSE	93	-0.7735747
IGFBP3	FALSE	94	-0.7839407
C9orf3	FALSE	95	-0.7857942
SERTAD3	FALSE	96	-0.8356095
PTS	FALSE	97	-0.8807238
TEFM	FALSE	98	-0.9051231
PTRF	FALSE	99	-0.9270004
PTPRU	FALSE	100	0.6274636
SPACA6P	FALSE	101	-0.9395374
NABP1	FALSE	102	-0.9412281
GABRE	FALSE	103	-0.944835
FABP3	FALSE	104	-0.9522628
JPH2	FALSE	105	-1.039276
MRPS17	FALSE	106	-1.047702
PARTICL	FALSE	107	-1.277882
GBP3	FALSE	108	-1.435965
RGS4	FALSE	109	-1.486674
TMEM100	FALSE	110	-1.567863
RAB20	FALSE	111	-1.608252
LOC101927746	FALSE	112	-1.627946
CHST4	FALSE	113	-1.719908
TRIM47	FALSE	114	-1.794727
S1PR5	FALSE	115	-1.975915
EDN1	FALSE	116	-1.999928
SSUH2	FALSE	117	-2.057384
BDNF	FALSE	118	-2.119171
ZMYND10	FALSE	119	-2.127613
IL1A	FALSE	120	-2.399865
LRRTM1	FALSE	121	-2.496179
ADAMTS9-AS1	FALSE	122	-2.847865
