# Supplementary material for: FOXO3 targets are reprogrammed as Huntington's disease neural cells and striatal neurons face senescence with p16INK4a increase
Source: Aging Cell. 2020 Nov 6;19(11):e13226. doi: 10.1111/acel.13226 (PMC7681055; doi:10.1111/acel.13226)
Supplement: Supplementary file 15 [file ACEL-19-e13226-s015.xlsx]

## Sheet: Sheet1
Ryk-dependent FOXO3 targets
Gene Symbol	Gained F3T	Lost F3T	Foxo3 Dependence (LFC)
C10orf10	5	FALSE	1.516012
RSPH9	39	FALSE	1.301005
LINC01311	23	FALSE	1.300759
ZNF625-ZNF20	52	FALSE	1.211731
SERTAD1	41	FALSE	1.138825
GADD45B	16	FALSE	1.128585
PLEKHF1	33	FALSE	1.102572
RNFT2	38	FALSE	1.083466
STARD5	42	FALSE	1.043648
METTL12	28	FALSE	0.9362709
EXOSC5	12	FALSE	0.8691245
PPP1R15A	34	FALSE	0.8353274
PIM2	31	FALSE	0.7003197
SYF2	43	FALSE	0.6877937
CHIC2	7	FALSE	0.6591256
CIR1	9	FALSE	0.6376881
ZFP36	48	FALSE	0.6193393
ZNF212	51	FALSE	0.5929511
BEND3	4	FALSE	-0.5896005
KBTBD4	20	FALSE	-0.5945477
ETS2	11	FALSE	-0.6062002
MMACHC	29	FALSE	-0.6111828
ZFP64	49	FALSE	-0.6361037
ZMYM6	50	FALSE	-0.6489775
PER2	30	FALSE	-0.6570296
RASSF2	35	FALSE	-0.6635584
RGMA	37	FALSE	-0.6973774
LONRF1	25	FALSE	-0.7014896
BCAR1	3	FALSE	-0.7051841
KLF16	22	FALSE	-0.7139944
MCTS2P	27	FALSE	-0.7377466
FYCO1	15	FALSE	-0.7717887
KCNF1	21	FALSE	-0.8124604
CHST3	8	FALSE	-0.8173071
TACC1	44	FALSE	-0.8240203
TMCC3	46	FALSE	-0.8483664
GDF15	17	FALSE	-0.8766011
CGN	6	FALSE	-0.9167706
PKP2	32	FALSE	-0.9271409
LOC400940	24	FALSE	-0.9521207
MAP3K9	26	FALSE	-1.010543
TIGD4	45	FALSE	-1.017168
APLNR	45	FALSE	-1.029161
F2RL1	45	FALSE	-1.080099
RTN4R	45	FALSE	-1.142744
APOL6	45	FALSE	-1.207388
ZBTB7B	45	FALSE	-1.479618
GRIN2B	45	FALSE	-1.483046
GRHL1	45	FALSE	-1.50379
RBM12B-AS1	45	FALSE	-1.623981
CXCL5	45	FALSE	-2.356981
ZNF774	45	FALSE	-2.516079
FAM66B	45	FALSE	-2.942154
BCL2L11	FALSE	45	1.202066
ABTB1	FALSE	45	1.13952
SLC6A9	FALSE	45	1.088101
LOC100129550	FALSE	45	1.030223
ULBP1	FALSE	45	1.023622
JMY	FALSE	45	1.00699
CALCRL	FALSE	45	1.005685
TSHZ1	FALSE	45	0.9144094
NATD1	FALSE	45	0.8469232
CDKN2AIP	FALSE	45	0.7604321
MRC2	FALSE	45	0.7478945
MTHFD2	FALSE	45	0.7395501
MXI1	FALSE	45	0.7183876
NBR1	FALSE	45	0.7166842
SLC1A4	FALSE	45	0.6839066
SLC1A5	FALSE	45	0.6232906
CHMP1B	FALSE	45	0.6228496
PTX3	FALSE	45	-0.6483199
CDC25A	FALSE	45	-0.6518065
TRMT6	FALSE	45	-0.669387
TRMT5	FALSE	45	-0.6979438
DNTTIP2	FALSE	45	-0.7053696
PAK1IP1	FALSE	45	-0.7077926
SRP19	FALSE	45	-0.7275418
ZNF883	FALSE	45	-0.7343347
C8orf4	FALSE	45	-0.737577
LLPH	FALSE	45	-0.7381097
CCDC160	FALSE	45	-0.7434335
SPRYD7	FALSE	45	-0.7525439
DNAJB5	FALSE	45	-0.7568144
YARS2	FALSE	45	-0.7721419
IDI1	FALSE	45	-0.7940649
RASL11B	FALSE	45	-0.806099
CCDC181	FALSE	45	-0.8102329
TUBD1	FALSE	45	-0.8148149
UTP3	FALSE	45	-0.8181776
LTV1	FALSE	45	-0.8232572
ATOH8	FALSE	45	-0.874942
TM4SF18	FALSE	45	-0.8774379
PLEKHO1	FALSE	45	-0.8930116
ZNF114	FALSE	45	-0.9180935
EN1	FALSE	45	-0.9305133
NOP2	FALSE	45	-0.9451828
EVA1A	FALSE	45	-0.9504529
EXO5	FALSE	45	-0.9713566
NSDHL	FALSE	45	-1.026193
ZNF48	FALSE	45	-1.052758
TAGLN3	FALSE	45	-1.074937
C17orf97	FALSE	45	-1.102299
CTGF	FALSE	45	-1.136443
BCL3	FALSE	45	-1.155513
TUNAR	FALSE	45	-1.293611
NXT1	FALSE	45	-1.380922
TRMT12	FALSE	45	-1.387361
RGCC	FALSE	45	-1.40649
CASS4	FALSE	45	-1.898696
RAB33A	FALSE	45	-1.98452
B3GALT2	FALSE	45	-2.506849
